# Supplementary material for: Chlamydia interfere with an interaction between the mannose-6-phosphate receptor and sorting nexins to counteract host restriction
Source: eLife. 2017 Mar 2;6:e22709. doi: 10.7554/eLife.22709 (PMC5364026; doi:10.7554/eLife.22709)
Supplement: Supplementary file 1. — Files are organized by the ‘RawFile’ names and describe LC-MS/MS runs recorded from three biological replicates. The file names are as follows: mock interactions (RawFiles FU20160603-24, FU20160603-32 and FU20160603-02), WT SNX5 interactions (RawFiles FU20160603-22, FU20160603-26m, and FU20160603-04) SNX5Y132D interactions (RawFiles FU20160603-20, FU20160603-34, and FU20160603-06) and SNX5F136D (RawFiles FU20160603-18, FU20160603-28, and FU20160603-08). DOI: http://dx.doi.org/10.7554/eLife.22709.014 [file elife-22709-supp1.xls]

## Sheet: Supplementary File 1
Sequence	Length	Modifications	Modified sequence	Oxidation (M) Probabilities	Oxidation (M) Score Diffs	Acetyl (Protein N-term)	Oxidation (M)	Missed cleavages	Proteins	Leading proteins	Leading razor protein	Gene names	Protein names	Type	Raw file	MS/MS m/z	Charge	m/z	Mass	Resolution	Uncalibrated - Calibrated m/z [ppm]	Uncalibrated - Calibrated m/z [Da]	Mass Error [ppm]	Mass Error [Da]	Uncalibrated Mass Error [ppm]	Uncalibrated Mass Error [Da]	Max intensity m/z 0	Retention time	Retention length	Calibrated retention time	Calibrated retention time start	Calibrated retention time finish	Retention time calibration	Match time difference	Match m/z difference	Match q-value	Match score	Number of data points	Number of scans	Number of isotopic peaks	PIF	Fraction of total spectrum	Base peak fraction	PEP	MS/MS Count	MS/MS Scan Number	Score	Delta score	Combinatorics
AAAAAAAAAAGAAGGR	16	Acetyl (Protein N-term)	_(ac)AAAAAAAAAAGAAGGR_			1	0	0	Q86U42	Q86U42	Q86U42	PABPN1	Polyadenylate-binding protein 2	MSMS	FU20160603-02	620.828	2	620.823	1239.63	NaN	NaN	NaN	NaN	NaN	NaN	NaN	NaN	34.513	1	34.513	34.013	35.013	-3.81e-06								0	0	0	0.00040504	1	25656	90.689	68.002	1
AAAAAAGAGPEMVR	14	Acetyl (Protein N-term)	_(ac)AAAAAAGAGPEMVR_			1	0	0	P28482	P28482	P28482	MAPK1	Mitogen-activated protein kinase 1	MULTI-MSMS	FU20160603-02	642.827	2	642.822	1283.63	81794.6	7.5647	0.0048627	0.14432	9.28e-05	7.709	0.0049555	642.822	29.364	0.19155	29.364	29.285	29.476	1.91e-06					26	16	2	0	0	0	0.01972	1	20251	51.726	32.626	1
AAAAAAGAGPEMVR	14	Acetyl (Protein N-term)	_(ac)AAAAAAGAGPEMVR_			1	0	0	P28482	P28482	P28482	MAPK1	Mitogen-activated protein kinase 1	MSMS	FU20160603-04	642.827	2	642.822	1283.63	NaN	NaN	NaN	NaN	NaN	NaN	NaN	NaN	29.41	1	29.344	28.844	29.844	-0.066441								0	0	0	0.051893	1	18036	64.104	42.554	1
AAAAAAGAGPEMVR	14	Acetyl (Protein N-term)	_(ac)AAAAAAGAGPEMVR_			1	0	0	P28482	P28482	P28482	MAPK1	Mitogen-activated protein kinase 1	MSMS	FU20160603-22	642.827	2	642.822	1283.63	NaN	NaN	NaN	NaN	NaN	NaN	NaN	NaN	29.591	1	29.2	28.7	29.7	-0.39138								0	0	0	0.075233	1	19702	59.225	39.195	1
AAAAAAGAGPEMVR	14	Acetyl (Protein N-term)	_(ac)AAAAAAGAGPEMVR_			1	0	0	P28482	P28482	P28482	MAPK1	Mitogen-activated protein kinase 1	MULTI-MATCH	FU20160603-24		2	642.822	1283.63	83938.3	7.6008	0.0048859	0.58562	0.00037645	8.1864	0.0052624	642.822	29.685	0.056862	29.375	29.343	29.399	-0.31038	0.0075173	0.00047925	NaN	83.204	7	6	2	NaN	NaN	NaN	NaN	0		NaN	NaN	0
AAAAAASAGSSASSGNQPPQELGLGELLEEFSR	33	Unmodified	_AAAAAASAGSSASSGNQPPQELGLGELLEEFSR_			0	0	0	Q8NCE2	Q8NCE2	Q8NCE2	MTMR14	Myotubularin-related protein 14	MULTI-MSMS	FU20160603-08	1058.86	3	1058.52	3172.53	62056.6	6.9554	0.0073624	0.22976	0.00024321	7.1851	0.0076056	1058.85	50.527	0.068092	50.444	50.408	50.476	-0.08379					10	4	3	0	0	0	4.86e-13	1	40688	73.771	60.688	1
AAAAAASAGSSASSGNQPPQELGLGELLEEFSR	33	Unmodified	_AAAAAASAGSSASSGNQPPQELGLGELLEEFSR_			0	0	0	Q8NCE2	Q8NCE2	Q8NCE2	MTMR14	Myotubularin-related protein 14	MULTI-MSMS	FU20160603-18	1059.19	3	1058.52	3172.53	60565.1	7.8667	0.0083271	0.59385	0.0006286	8.4606	0.0089557	1058.85	50.483	0.13151	50.447	50.361	50.492	-0.036137					14	7	3	0	0	0	2.53e-05	1	41061	49.069	37.668	1
AAAAAASAGSSASSGNQPPQELGLGELLEEFSR	33	Unmodified	_AAAAAASAGSSASSGNQPPQELGLGELLEEFSR_			0	0	0	Q8NCE2	Q8NCE2	Q8NCE2	MTMR14	Myotubularin-related protein 14	MULTI-MSMS	FU20160603-20	1059.19	3	1058.52	3172.53	61331.2	7.5729	0.008016	0.66076	0.00069943	8.2336	0.0087154	1058.85	50.505	0.12288	50.417	50.373	50.496	-0.08844					19	6	5	0	0	0	8.13e-80	1	40418	164.2	132.82	1
AAAAAASAGSSASSGNQPPQELGLGELLEEFSR	33	Unmodified	_AAAAAASAGSSASSGNQPPQELGLGELLEEFSR_			0	0	0	Q8NCE2	Q8NCE2	Q8NCE2	MTMR14	Myotubularin-related protein 14	MULTI-MSMS	FU20160603-24	1058.86	3	1058.52	3172.53	60001.6	7.6217	0.0080677	0.46045	0.00048739	8.0821	0.0085551	1059.18	50.507	0.14162	50.297	50.247	50.389	-0.21014					26	8	5	0	0	0	2.19e-17	1	38282	98.657	86.635	1
AAAAAASAGSSASSGNQPPQELGLGELLEEFSR	33	Unmodified	_AAAAAASAGSSASSGNQPPQELGLGELLEEFSR_			0	0	0	Q8NCE2	Q8NCE2	Q8NCE2	MTMR14	Myotubularin-related protein 14	MULTI-MATCH	FU20160603-02		3	1058.52	3172.53	NaN	7.135	0.0075525	2.0628	0.0021835	9.1979	0.0097361	1059.19	50.713	0.03648	50.713	50.688	50.724	-3.81e-06	0.26233	0.004774	NaN	164.2	4	2	2	NaN	NaN	NaN	NaN	0		NaN	NaN	0
AAAAAMAEQESAR	13	Acetyl (Protein N-term)	_(ac)AAAAAMAEQESAR_			1	0	0	Q7L5D6	Q7L5D6	Q7L5D6	GET4	Golgi to ER traffic protein 4 homolog	MSMS	FU20160603-26	659.811	2	659.806	1317.6	NaN	NaN	NaN	NaN	NaN	NaN	NaN	NaN	31.103	1	30.763	30.263	31.263	-0.33982								0	0	0	0.020459	1	21053	77.776	55.214	1
AAAAAMAEQESAR	13	Acetyl (Protein N-term)	_(ac)AAAAAMAEQESAR_			1	0	0	Q7L5D6	Q7L5D6	Q7L5D6	GET4	Golgi to ER traffic protein 4 homolog	MULTI-MATCH	FU20160603-20		2	659.806	1317.6	78820.4	8.2653	0.0054535	-0.85407	-0.00056352	7.4112	0.00489	659.806	31.026	0.090128	30.738	30.691	30.782	-0.28891	-0.059495	-0.00019371	NaN	92.295	11	8	2	NaN	NaN	NaN	NaN	0		NaN	NaN	0
AAAAAMAEQESAR	13	Acetyl (Protein N-term)	_(ac)AAAAAMAEQESAR_			1	0	0	Q7L5D6	Q7L5D6	Q7L5D6	GET4	Golgi to ER traffic protein 4 homolog	MULTI-MATCH	FU20160603-24		2	659.806	1317.6	75743.8	7.8918	0.005207	-0.94235	-0.00062177	6.9494	0.0045853	660.307	31.135	0.09742	30.824	30.77	30.867	-0.31038	0.027119	-0.00031021	NaN	92.295	12	9	2	NaN	NaN	NaN	NaN	0		NaN	NaN	0
AAAAAMAEQESAR	13	Acetyl (Protein N-term)	_(ac)AAAAAMAEQESAR_			1	0	0	Q7L5D6	Q7L5D6	Q7L5D6	GET4	Golgi to ER traffic protein 4 homolog	MULTI-MATCH	FU20160603-34		2	659.806	1317.6	70410.9	8.1206	0.005358	-0.22797	-0.00015042	7.8926	0.0052076	659.806	31.166	0.073391	30.816	30.773	30.847	-0.34931	0.019358	0.00063249	NaN	92.295	9	8	2	NaN	NaN	NaN	NaN	0		NaN	NaN	0
AAAAAWEEPSSGNGTAR	17	Unmodified	_AAAAAWEEPSSGNGTAR_			0	0	0	Q9P258	Q9P258	Q9P258	RCC2	Protein RCC2	MULTI-MSMS	FU20160603-32	823.389	2	823.382	1644.75	71996.3	7.9067	0.0065102	-0.03784	-3.12e-05	7.8689	0.0064791	823.382	22.754	0.090332	22.4	22.334	22.425	-0.35387					14	9	2	0	0	0	0.054149	1	13247	48.216	37.602	1
AAAAAWEEPSSGNGTAR	17	Unmodified	_AAAAAWEEPSSGNGTAR_			0	0	0	Q9P258	Q9P258	Q9P258	RCC2	Protein RCC2	MULTI-MSMS	FU20160603-34	823.39	2	823.382	1644.75	74107.1	7.8462	0.0064604	0.0068963	5.68e-06	7.8531	0.0064661	823.382	22.618	0.11381	22.269	22.202	22.316	-0.34931					18	13	2	0	0	0	0.059676	1	12391	47.548	34.376	1
AAAAELSLLEK	11	Acetyl (Protein N-term)	_(ac)AAAAELSLLEK_			1	0	0	O43324	O43324	O43324	EEF1E1	Eukaryotic translation elongation factor 1 epsilon-1	MULTI-MSMS	FU20160603-02	579.329	2	579.324	1156.63	77020.4	7.3158	0.0042382	0.34131	0.00019773	7.6572	0.004436	579.324	44.006	0.20376	44.006	43.899	44.103	3.81e-06					27	15	3	0	0	0	0.00037144	1	35993	102.05	71.479	1
AAAAELSLLEK	11	Acetyl (Protein N-term)	_(ac)AAAAELSLLEK_			1	0	0	O43324	O43324	O43324	EEF1E1	Eukaryotic translation elongation factor 1 epsilon-1	MULTI-MSMS	FU20160603-04	579.328	2	579.324	1156.63	80187.5	7.4703	0.0043277	0.40006	0.00023176	7.8703	0.0045595	579.324	44.144	0.20303	44.078	43.971	44.174	-0.066437					27	16	2	0	0	0	0.0019615	1	32817	83.226	48.423	1
AAAAELSLLEK	11	Acetyl (Protein N-term)	_(ac)AAAAELSLLEK_			1	0	0	O43324	O43324	O43324	EEF1E1	Eukaryotic translation elongation factor 1 epsilon-1	MULTI-MSMS	FU20160603-06	579.329	2	579.324	1156.63	78794.4	7.4498	0.0043159	0.0021174	1.23e-06	7.452	0.0043171	579.324	44.144	0.17334	43.985	43.911	44.084	-0.15997					21	13	2	0	0	0	0.00017949	1	36582	123.67	88.175	1
AAAAELSLLEK	11	Acetyl (Protein N-term)	_(ac)AAAAELSLLEK_			1	0	0	O43324	O43324	O43324	EEF1E1	Eukaryotic translation elongation factor 1 epsilon-1	MULTI-MSMS	FU20160603-08	579.329	2	579.324	1156.63	81171	8.0031	0.0046364	-0.24037	-0.00013925	7.7627	0.0044971	579.324	44.174	0.15065	43.99	43.929	44.079	-0.18402					15	11	2	0	0	0	0.0023759	1	33954	80.69	55.995	1
AAAAELSLLEK	11	Acetyl (Protein N-term)	_(ac)AAAAELSLLEK_			1	0	0	O43324	O43324	O43324	EEF1E1	Eukaryotic translation elongation factor 1 epsilon-1	MULTI-MSMS	FU20160603-18	579.328	2	579.324	1156.63	83538.4	7.8086	0.0045237	0.42111	0.00024396	8.2297	0.0047676	579.324	44.195	0.16342	44.058	43.963	44.126	-0.13636					24	11	3	0	0	0	0.00014533	1	34428	118.77	79.186	1
AAAAELSLLEK	11	Acetyl (Protein N-term)	_(ac)AAAAELSLLEK_			1	0	0	O43324	O43324	O43324	EEF1E1	Eukaryotic translation elongation factor 1 epsilon-1	MULTI-MSMS	FU20160603-20	579.329	2	579.324	1156.63	83079.1	7.5179	0.0043553	0.23505	0.00013617	7.753	0.0044915	579.324	44.197	0.17936	44.009	43.94	44.119	-0.18867					18	12	2	0	0	0	0.00066531	1	33711	93.839	65.262	1
AAAAELSLLEK	11	Acetyl (Protein N-term)	_(ac)AAAAELSLLEK_			1	0	0	O43324	O43324	O43324	EEF1E1	Eukaryotic translation elongation factor 1 epsilon-1	MULTI-MSMS	FU20160603-22	579.328	2	579.324	1156.63	84011.7	7.8598	0.0045534	-0.071436	-4.14e-05	7.7884	0.004512	579.324	44.309	0.21053	44.018	43.919	44.13	-0.29115					31	16	3	0	0	0	0.00066531	1	35707	93.839	62.771	1
AAAAELSLLEK	11	Acetyl (Protein N-term)	_(ac)AAAAELSLLEK_			1	0	0	O43324	O43324	O43324	EEF1E1	Eukaryotic translation elongation factor 1 epsilon-1	MULTI-MSMS	FU20160603-24	579.328	2	579.324	1156.63	80484.7	7.7231	0.0044742	0.16893	9.79e-05	7.892	0.004572	579.324	44.326	0.19336	44.016	43.942	44.135	-0.31036					34	14	3	0	0	0	0.00036632	1	31927	102.4	65.729	1
AAAAELSLLEK	11	Acetyl (Protein N-term)	_(ac)AAAAELSLLEK_			1	0	0	O43324	O43324	O43324	EEF1E1	Eukaryotic translation elongation factor 1 epsilon-1	MULTI-MSMS	FU20160603-26	579.328	2	579.324	1156.63	84351.2	6.7237	0.0038952	0.29722	0.00017219	7.0209	0.0040674	579.324	44.372	0.15718	44.032	43.955	44.112	-0.33977					20	9	3	0	0	0	0.00038763	1	35435	100.93	57.28	1
AAAAELSLLEK	11	Acetyl (Protein N-term)	_(ac)AAAAELSLLEK_			1	0	0	O43324	O43324	O43324	EEF1E1	Eukaryotic translation elongation factor 1 epsilon-1	MULTI-MSMS	FU20160603-28	579.329	2	579.324	1156.63	83017.8	7.5589	0.0043791	0.46598	0.00026995	8.0249	0.004649	579.325	44.292	0.16613	44.038	43.948	44.114	-0.25333					28	15	3	0	0	0	0.0061501	1	29893	70.728	45.602	1
AAAAELSLLEK	11	Acetyl (Protein N-term)	_(ac)AAAAELSLLEK_			1	0	0	O43324	O43324	O43324	EEF1E1	Eukaryotic translation elongation factor 1 epsilon-1	MULTI-MSMS	FU20160603-32	579.328	2	579.324	1156.63	79848.5	7.3632	0.0042657	-0.26945	-0.0001561	7.0938	0.0041096	579.324	44.324	0.14401	44.07	43.978	44.122	-0.25365					16	10	2	0	0	0	0.0036517	1	33511	77.124	37.187	1
AAAAELSLLEK	11	Acetyl (Protein N-term)	_(ac)AAAAELSLLEK_			1	0	0	O43324	O43324	O43324	EEF1E1	Eukaryotic translation elongation factor 1 epsilon-1	MULTI-MSMS	FU20160603-34	579.329	2	579.324	1156.63	81316.2	7.6435	0.0044281	0.17457	0.00010114	7.8181	0.0045292	579.324	44.333	0.15635	44.083	43.993	44.15	-0.24907					23	12	2	0	0	0	0.00014356	1	32361	118.9	85.906	1
AAAAPGASPSPGGDAAWSEAGPGPRPLAR	29	Unmodified	_AAAAPGASPSPGGDAAWSEAGPGPRPLAR_			0	0	1	P52701	P52701	P52701	MSH6	DNA mismatch repair protein Msh6	MULTI-MSMS	FU20160603-04	881.447	3	881.441	2641.3	69214.7	7.7229	0.0068073	0.12069	0.00010638	7.8436	0.0069137	881.441	28.621	0.1745	28.554	28.464	28.639	-0.066439					44	19	3	0	0	0	0.00058685	2	17368	46.46	35.069	1
AAAAPGASPSPGGDAAWSEAGPGPRPLAR	29	Unmodified	_AAAAPGASPSPGGDAAWSEAGPGPRPLAR_			0	0	1	P52701	P52701	P52701	MSH6	DNA mismatch repair protein Msh6	MULTI-MSMS	FU20160603-06	881.449	3	881.441	2641.3	67460.2	7.532	0.006639	0.19305	0.00017016	7.725	0.0068091	882.109	28.816	0.11296	28.556	28.51	28.623	-0.26016					18	10	3	0	0	0	0.00053467	2	20458	47.05	33.683	1
AAAAPGASPSPGGDAAWSEAGPGPRPLAR	29	Unmodified	_AAAAPGASPSPGGDAAWSEAGPGPRPLAR_			0	0	1	P52701	P52701	P52701	MSH6	DNA mismatch repair protein Msh6	MULTI-MSMS	FU20160603-08	882.115	3	881.441	2641.3	68451.8	7.3057	0.0064395	-0.26251	-0.00023139	7.0432	0.0062081	881.775	28.735	0.12222	28.451	28.393	28.515	-0.28425					27	12	3	0	0	0	0.00066475	2	17933	45.579	39.089	1
AAAAPGASPSPGGDAAWSEAGPGPRPLAR	29	Unmodified	_AAAAPGASPSPGGDAAWSEAGPGPRPLAR_			0	0	1	P52701	P52701	P52701	MSH6	DNA mismatch repair protein Msh6	MULTI-MSMS	FU20160603-18	882.116	3	881.441	2641.3	65981.5	7.8616	0.0069295	0.80585	0.00071031	8.6675	0.0076399	881.776	28.76	0.152	28.524	28.42	28.572	-0.2366					23	16	2	0	0	0	0.067207	1	18569	27.737	17.225	1
AAAAPGASPSPGGDAAWSEAGPGPRPLAR	29	Unmodified	_AAAAPGASPSPGGDAAWSEAGPGPRPLAR_			0	0	1	P52701	P52701	P52701	MSH6	DNA mismatch repair protein Msh6	MULTI-MSMS	FU20160603-24	881.78	3	881.441	2641.3	73362.6	7.3324	0.0064631	0.01701	1.5e-05	7.3494	0.0064781	881.774	28.885	0.090437	28.575	28.517	28.607	-0.31038					23	10	3	0	0	0	0.023322	1	17063	31.599	23.254	1
AAAAPGASPSPGGDAAWSEAGPGPRPLAR	29	Unmodified	_AAAAPGASPSPGGDAAWSEAGPGPRPLAR_			0	0	1	P52701	P52701	P52701	MSH6	DNA mismatch repair protein Msh6	MULTI-MSMS	FU20160603-32	882.115	3	881.441	2641.3	66242.1	7.6276	0.0067233	0.62879	0.00055424	8.2564	0.0072775	881.775	28.877	0.10091	28.623	28.571	28.672	-0.25365					16	10	3	0	0	0	0.009941	1	18093	34.914	27.56	1
AAAAPGASPSPGGDAAWSEAGPGPRPLAR	29	Unmodified	_AAAAPGASPSPGGDAAWSEAGPGPRPLAR_			0	0	1	P52701	P52701	P52701	MSH6	DNA mismatch repair protein Msh6	MSMS	FU20160603-34	881.781	3	881.441	2641.3	NaN	NaN	NaN	NaN	NaN	NaN	NaN	NaN	28.964	1	28.615	28.115	29.115	-0.34931								0	0	0	0.034693	1	17189	44.683	31.075	1
AAAAVVEFQR	10	Acetyl (Protein N-term)	_(ac)AAAAVVEFQR_			1	0	0	O00231	O00231	O00231	PSMD11	26S proteasome non-ATPase regulatory subunit 11	MULTI-MSMS	FU20160603-02	552.3	2	552.296	1102.58	80195.5	7.1617	0.0039554	0.62176	0.00034339	7.7835	0.0042988	552.296	36.364	0.22391	36.364	36.249	36.473	0					49	15	4	0	0	0	0.00064965	1	27589	123.75	94.082	1
AAAAVVEFQR	10	Acetyl (Protein N-term)	_(ac)AAAAVVEFQR_			1	0	0	O00231	O00231	O00231	PSMD11	26S proteasome non-ATPase regulatory subunit 11	MULTI-MSMS	FU20160603-04	552.3	2	552.296	1102.58	79186.1	7.4054	0.0040899	0.48145	0.0002659	7.8868	0.0043559	552.296	36.362	0.26682	36.296	36.199	36.466	-0.066437					61	25	3	0	0	0	0.00069107	1	24704	135.55	112.18	1
AAAAVVEFQR	10	Acetyl (Protein N-term)	_(ac)AAAAVVEFQR_			1	0	0	O00231	O00231	O00231	PSMD11	26S proteasome non-ATPase regulatory subunit 11	MULTI-MSMS	FU20160603-06	552.3	2	552.296	1102.58	80040.5	7.01	0.0038716	0.79066	0.00043668	7.8007	0.0043083	552.296	36.445	0.18936	36.285	36.211	36.4	-0.15997					51	19	3	0	0	0	0.0023639	1	28156	83.862	58.986	1
AAAAVVEFQR	10	Acetyl (Protein N-term)	_(ac)AAAAVVEFQR_			1	0	0	O00231	O00231	O00231	PSMD11	26S proteasome non-ATPase regulatory subunit 11	MULTI-MSMS	FU20160603-08	552.299	2	552.296	1102.58	81378.6	7.7706	0.0042917	0.57264	0.00031627	8.3433	0.004608	552.296	36.463	0.25774	36.278	36.177	36.435	-0.18402					62	26	3	0	0	0	0.0011443	1	25504	104.42	71.673	1
AAAAVVEFQR	10	Acetyl (Protein N-term)	_(ac)AAAAVVEFQR_			1	0	0	O00231	O00231	O00231	PSMD11	26S proteasome non-ATPase regulatory subunit 11	MULTI-MSMS	FU20160603-18	552.3	2	552.296	1102.58	79519.9	7.7602	0.0042859	0.66638	0.00036804	8.4265	0.0046539	552.296	36.451	0.24176	36.315	36.211	36.453	-0.13636					42	19	3	0	0	0	0.00065705	2	26170	123.86	86.052	1
AAAAVVEFQR	10	Acetyl (Protein N-term)	_(ac)AAAAVVEFQR_			1	0	0	O00231	O00231	O00231	PSMD11	26S proteasome non-ATPase regulatory subunit 11	MULTI-MSMS	FU20160603-20	552.301	2	552.296	1102.58	80592.3	8.0525	0.0044474	0.063997	3.53e-05	8.1165	0.0044827	552.296	36.493	0.20986	36.304	36.208	36.418	-0.18867					52	19	3	0	0	0	0.0014152	1	25319	94.692	65.522	1
AAAAVVEFQR	10	Acetyl (Protein N-term)	_(ac)AAAAVVEFQR_			1	0	0	O00231	O00231	O00231	PSMD11	26S proteasome non-ATPase regulatory subunit 11	MULTI-MSMS	FU20160603-22	552.3	2	552.296	1102.58	82218.6	7.3496	0.0040592	0.50689	0.00027995	7.8565	0.0043391	552.296	36.597	0.25131	36.306	36.205	36.456	-0.29115					55	22	3	0	0	0	0.00022125	1	27196	145.46	110.31	1
AAAAVVEFQR	10	Acetyl (Protein N-term)	_(ac)AAAAVVEFQR_			1	0	0	O00231	O00231	O00231	PSMD11	26S proteasome non-ATPase regulatory subunit 11	MULTI-MSMS	FU20160603-24	552.3	2	552.296	1102.58	80264.8	7.4186	0.0040973	0.44856	0.00024774	7.8672	0.004345	552.296	36.57	0.24509	36.159	36.06	36.305	-0.41059					68	27	3	0	0	0	0.00079261	1	23965	125.97	97.76	1
AAAAVVEFQR	10	Acetyl (Protein N-term)	_(ac)AAAAVVEFQR_			1	0	0	O00231	O00231	O00231	PSMD11	26S proteasome non-ATPase regulatory subunit 11	MULTI-MSMS	FU20160603-26	552.3	2	552.296	1102.58	79601.5	7.0005	0.0038663	0.48816	0.00026961	7.4886	0.0041359	552.296	36.577	0.27765	36.337	36.253	36.531	-0.23959					48	22	3	0	0	0	0.0013972	1	26748	101.97	78.601	1
AAAAVVEFQR	10	Acetyl (Protein N-term)	_(ac)AAAAVVEFQR_			1	0	0	O00231	O00231	O00231	PSMD11	26S proteasome non-ATPase regulatory subunit 11	MULTI-MSMS	FU20160603-32	552.3	2	552.296	1102.58	81048	7.8431	0.0043317	0.43056	0.0002378	8.2736	0.0045695	552.296	36.53	0.21362	36.276	36.188	36.402	-0.25365					44	20	3	0	0	0	0.00065705	1	25282	123.86	93.177	1
AAAAVVEFQR	10	Acetyl (Protein N-term)	_(ac)AAAAVVEFQR_			1	0	0	O00231	O00231	O00231	PSMD11	26S proteasome non-ATPase regulatory subunit 11	MULTI-MSMS	FU20160603-34	552.301	2	552.296	1102.58	81487.6	7.573	0.0041825	0.49982	0.00027605	8.0728	0.0044586	552.296	36.554	0.20176	36.305	36.23	36.432	-0.24907					54	19	4	0	0	0	0.0013147	1	24194	92.239	67.401	1
AAAAVVEFQR	10	Acetyl (Protein N-term)	_(ac)AAAAVVEFQR_			1	0	0	O00231	O00231	O00231	PSMD11	26S proteasome non-ATPase regulatory subunit 11	MULTI-MATCH	FU20160603-28		2	552.296	1102.58	81791.4	7.7117	0.0042591	0.62824	0.00034697	8.3399	0.0046061	552.296	36.649	0.23935	36.296	36.199	36.438	-0.35356	-0.0053969	0.00016613	NaN	145.46	45	24	2	NaN	NaN	NaN	NaN	0		NaN	NaN	0
AAAIGIDLGTTYSCVGVFQHGK	22	Unmodified	_AAAIGIDLGTTYSCVGVFQHGK_			0	0	0	P0DMV9;P0DMV8	P0DMV9	P0DMV9	HSPA1B;HSPA1A	Heat shock 70 kDa protein 1B;Heat shock 70 kDa protein 1A	MULTI-MSMS	FU20160603-02	755.721	3	755.716	2264.13	71155.5	7.2754	0.0054982	-0.5167	-0.00039048	6.7587	0.0051077	756.05	38.292	0.27627	38.292	38.182	38.459	0					67	21	5	0	0	0	5.22e-10	1	29740	116.85	103.91	1
AAAIGIDLGTTYSCVGVFQHGK	22	Unmodified	_AAAIGIDLGTTYSCVGVFQHGK_			0	0	0	P0DMV9;P0DMV8	P0DMV9	P0DMV9	HSPA1B;HSPA1A	Heat shock 70 kDa protein 1B;Heat shock 70 kDa protein 1A	MULTI-MSMS	FU20160603-04	755.722	3	755.716	2264.13	71634.4	7.9361	0.0059974	-0.62708	-0.00047389	7.309	0.0055236	756.05	38.282	0.25685	38.215	38.113	38.37	-0.066437					48	20	4	0	0	0	0.00012704	1	26698	67.227	54.337	1
AAAIGIDLGTTYSCVGVFQHGK	22	Unmodified	_AAAIGIDLGTTYSCVGVFQHGK_			0	0	0	P0DMV9;P0DMV8	P0DMV9	P0DMV9	HSPA1B;HSPA1A	Heat shock 70 kDa protein 1B;Heat shock 70 kDa protein 1A	MULTI-MSMS	FU20160603-06	755.721	3	755.716	2264.13	71372.1	7.1806	0.0054265	-0.22874	-0.00017286	6.9519	0.0052536	756.05	38.416	0.21301	38.256	38.149	38.362	-0.15997					47	17	5	0	0	0	1.46e-06	1	30272	105.5	88.578	1
AAAIGIDLGTTYSCVGVFQHGK	22	Unmodified	_AAAIGIDLGTTYSCVGVFQHGK_			0	0	0	P0DMV9;P0DMV8	P0DMV9	P0DMV9	HSPA1B;HSPA1A	Heat shock 70 kDa protein 1B;Heat shock 70 kDa protein 1A	MULTI-MSMS	FU20160603-18	755.722	3	755.716	2264.13	71388.5	8.2461	0.0062317	-0.18078	-0.00013662	8.0653	0.0060951	756.05	38.404	0.25391	38.268	38.167	38.421	-0.13636					38	22	2	0	0	0	1.28e-21	1	28175	129.42	118.22	1
AAAIGIDLGTTYSCVGVFQHGK	22	Unmodified	_AAAIGIDLGTTYSCVGVFQHGK_			0	0	0	P0DMV9;P0DMV8	P0DMV9	P0DMV9	HSPA1B;HSPA1A	Heat shock 70 kDa protein 1B;Heat shock 70 kDa protein 1A	MULTI-MSMS	FU20160603-20	756.056	3	755.716	2264.13	70909.5	8.4383	0.0063769	-0.30054	-0.00022713	8.1377	0.0061498	756.05	38.415	0.3001	38.227	38.103	38.403	-0.18867					74	24	4	0	0	0	1.73e-55	1	27358	168.08	149.14	1
AAAIGIDLGTTYSCVGVFQHGK	22	Unmodified	_AAAIGIDLGTTYSCVGVFQHGK_			0	0	0	P0DMV9;P0DMV8	P0DMV9	P0DMV9	HSPA1B;HSPA1A	Heat shock 70 kDa protein 1B;Heat shock 70 kDa protein 1A	MULTI-MSMS	FU20160603-22	755.722	3	755.716	2264.13	71395.2	7.6192	0.005758	-0.23607	-0.0001784	7.3831	0.0055796	756.05	38.518	0.22165	38.227	38.143	38.365	-0.29114					59	18	4	0	0	0	5.66e-22	1	29306	134.33	113.02	1
AAAIGIDLGTTYSCVGVFQHGK	22	Unmodified	_AAAIGIDLGTTYSCVGVFQHGK_			0	0	0	P0DMV9;P0DMV8	P0DMV9	P0DMV9	HSPA1B;HSPA1A	Heat shock 70 kDa protein 1B;Heat shock 70 kDa protein 1A	MULTI-MSMS	FU20160603-26	756.056	3	755.716	2264.13	71402.1	7.1822	0.0054277	-0.1927	-0.00014562	6.9895	0.0052821	756.05	38.424	0.21851	38.185	38.101	38.319	-0.23959					28	16	2	0	0	0	1.17e-30	1	28761	138.77	123.61	1
AAAIGIDLGTTYSCVGVFQHGK	22	Unmodified	_AAAIGIDLGTTYSCVGVFQHGK_			0	0	0	P0DMV9;P0DMV8	P0DMV9	P0DMV9	HSPA1B;HSPA1A	Heat shock 70 kDa protein 1B;Heat shock 70 kDa protein 1A	MULTI-SECPEP	FU20160603-28	756.389	3	755.716	2264.13	70345.3	7.9123	0.0059795	-0.68276	-0.00051597	7.2296	0.0054635	756.049	38.519	0.19502	38.165	38.088	38.283	-0.35356					36	19	2	0	0	0	0.00042687	1	24064	74.657	58.346	1
AAAIGIDLGTTYSCVGVFQHGK	22	Unmodified	_AAAIGIDLGTTYSCVGVFQHGK_			0	0	0	P0DMV9;P0DMV8	P0DMV9	P0DMV9	HSPA1B;HSPA1A	Heat shock 70 kDa protein 1B;Heat shock 70 kDa protein 1A	MULTI-MSMS	FU20160603-32	755.721	3	755.716	2264.13	71456.9	8.1316	0.0061452	-0.63314	-0.00047848	7.4984	0.0056667	756.05	38.503	0.14569	38.249	38.157	38.303	-0.25365					22	13	2	0	0	0	7.2e-31	1	27267	142.26	123.9	1
AAAIGIDLGTTYSCVGVFQHGK	22	Unmodified	_AAAIGIDLGTTYSCVGVFQHGK_			0	0	0	P0DMV9;P0DMV8	P0DMV9	P0DMV9	HSPA1B;HSPA1A	Heat shock 70 kDa protein 1B;Heat shock 70 kDa protein 1A	MULTI-MSMS	FU20160603-34	756.39	3	755.716	2264.13	72245.1	7.9248	0.0059889	-0.33719	-0.00025482	7.5877	0.0057341	756.05	38.518	0.22977	38.269	38.175	38.404	-0.24907					56	19	4	0	0	0	6.6e-31	2	26208	142.72	126.41	1
AAAIGIDLGTTYSCVGVFQHGK	22	Unmodified	_AAAIGIDLGTTYSCVGVFQHGK_			0	0	0	P0DMV9;P0DMV8	P0DMV9	P0DMV9	HSPA1B;HSPA1A	Heat shock 70 kDa protein 1B;Heat shock 70 kDa protein 1A	MULTI-MATCH	FU20160603-08		3	755.716	2264.13	71028.4	7.5982	0.0057421	-0.11344	-8.57e-05	7.4848	0.0056564	756.05	38.46	0.15467	38.276	38.199	38.354	-0.18402	0.017135	0.00032145	NaN	222.51	20	11	2	NaN	NaN	NaN	NaN	0		NaN	NaN	0
AAAIGIDLGTTYSCVGVFQHGK	22	Unmodified	_AAAIGIDLGTTYSCVGVFQHGK_			0	0	0	P0DMV9;P0DMV8	P0DMV9	P0DMV9	HSPA1B;HSPA1A	Heat shock 70 kDa protein 1B;Heat shock 70 kDa protein 1A	MULTI-MATCH	FU20160603-18		3	755.716	2264.13	NaN	8.2689	0.0062489	2.2146	0.0016736	10.483	0.0079225	756.052	63.53	0.077232	63.795	63.779	63.856	0.26499	0.59992	0.0036363	NaN	92.474	8	8	2	NaN	NaN	NaN	NaN	0		NaN	NaN	0
AAAIGIDLGTTYSCVGVFQHGK	22	Unmodified	_AAAIGIDLGTTYSCVGVFQHGK_			0	0	0	P0DMV9;P0DMV8	P0DMV9	P0DMV9	HSPA1B;HSPA1A	Heat shock 70 kDa protein 1B;Heat shock 70 kDa protein 1A	MULTI-MATCH	FU20160603-18		3	755.716	2264.13	77946.2	8.5941	0.0064947	2.4555	0.0018557	11.05	0.0083504	756.052	69.499	0.055939	69.163	69.122	69.177	-0.3354	0.24001	0.0025007	NaN	33.153	6	5	2	NaN	NaN	NaN	NaN	0		NaN	NaN	0
AAAIGIDLGTTYSCVGVFQHGK	22	Unmodified	_AAAIGIDLGTTYSCVGVFQHGK_			0	0	0	P0DMV9;P0DMV8	P0DMV9	P0DMV9	HSPA1B;HSPA1A	Heat shock 70 kDa protein 1B;Heat shock 70 kDa protein 1A	MULTI-MATCH	FU20160603-24		3	755.716	2264.13	72394.6	7.5878	0.0057342	-0.19508	-0.00014742	7.3927	0.0055868	756.05	38.64	0.31815	38.33	38.223	38.542	-0.31037	0.070442	0.00013638	NaN	222.51	54	27	4	NaN	NaN	NaN	NaN	0		NaN	NaN	0
AAAIGIDLGTTYSCVGVFQHGKVEIIANDQGNR	33	Unmodified	_AAAIGIDLGTTYSCVGVFQHGKVEIIANDQGNR_			0	0	1	P0DMV9;P0DMV8	P0DMV9	P0DMV9	HSPA1B;HSPA1A	Heat shock 70 kDa protein 1B;Heat shock 70 kDa protein 1A	MULTI-MSMS	FU20160603-08	870.198	4	869.441	3473.74	68611.4	7.5702	0.0065818	-0.46996	-0.0004086	7.1002	0.0061732	869.943	39.343	0.21771	39.159	39.102	39.32	-0.18402					24	18	2	0	0	0	4.83e-05	1	28633	45.558	39.205	1
AAAIGIDLGTTYSCVGVFQHGKVEIIANDQGNR	33	Unmodified	_AAAIGIDLGTTYSCVGVFQHGKVEIIANDQGNR_			0	0	1	P0DMV9;P0DMV8	P0DMV9	P0DMV9	HSPA1B;HSPA1A	Heat shock 70 kDa protein 1B;Heat shock 70 kDa protein 1A	MULTI-MSMS	FU20160603-18	869.448	4	869.441	3473.74	64692.2	7.8614	0.006835	0.033162	2.88e-05	7.8946	0.0068638	869.692	39.581	0.42565	39.445	39.215	39.64	-0.13636					83	34	5	0	0	0	0.0016431	2	29322	34.861	28.855	1
AAAIGIDLGTTYSCVGVFQHGKVEIIANDQGNR	33	Unmodified	_AAAIGIDLGTTYSCVGVFQHGKVEIIANDQGNR_			0	0	1	P0DMV9;P0DMV8	P0DMV9	P0DMV9	HSPA1B;HSPA1A	Heat shock 70 kDa protein 1B;Heat shock 70 kDa protein 1A	MULTI-MSMS	FU20160603-18	869.699	4	869.441	3473.74	69822.4	7.9608	0.0069215	-0.92174	-0.0008014	7.0391	0.0061201	869.691	40.822	0.10251	40.686	40.634	40.737	-0.13636					8	7	2	0	0	0	0.074719	1	30857	19.452	14.103	1
AAAIGIDLGTTYSCVGVFQHGKVEIIANDQGNR	33	Unmodified	_AAAIGIDLGTTYSCVGVFQHGKVEIIANDQGNR_			0	0	1	P0DMV9;P0DMV8	P0DMV9	P0DMV9	HSPA1B;HSPA1A	Heat shock 70 kDa protein 1B;Heat shock 70 kDa protein 1A	MULTI-MSMS	FU20160603-18	869.698	4	869.441	3473.74	68077.7	7.9807	0.0069387	0.44829	0.00038976	8.429	0.0073285	869.943	63.017	0.33778	63.482	63.436	63.774	0.46526					37	31	3	0	0	0	0.020832	1	46239	27.775	27.775	1
AAAIGIDLGTTYSCVGVFQHGKVEIIANDQGNR	33	Unmodified	_AAAIGIDLGTTYSCVGVFQHGKVEIIANDQGNR_			0	0	1	P0DMV9;P0DMV8	P0DMV9	P0DMV9	HSPA1B;HSPA1A	Heat shock 70 kDa protein 1B;Heat shock 70 kDa protein 1A	MULTI-MSMS	FU20160603-18	869.95	4	869.441	3473.74	66829.2	8.3313	0.0072436	-0.16431	-0.00014286	8.167	0.0071007	869.692	69.378	0.27682	69.042	68.979	69.256	-0.3354					34	25	2	0	0	0	0.014562	1	48051	29.365	21.192	1
AAAIGIDLGTTYSCVGVFQHGKVEIIANDQGNR	33	Unmodified	_AAAIGIDLGTTYSCVGVFQHGKVEIIANDQGNR_			0	0	1	P0DMV9;P0DMV8	P0DMV9	P0DMV9	HSPA1B;HSPA1A	Heat shock 70 kDa protein 1B;Heat shock 70 kDa protein 1A	MULTI-MSMS	FU20160603-20	869.7	4	869.441	3473.74	65464.5	7.7182	0.0067105	-0.011868	-1.03e-05	7.7063	0.0067002	869.943	39.45	0.34058	39.262	39.107	39.448	-0.18868					54	25	3	0	0	0	8.89e-05	1	28418	42.057	34.564	1
AAAIGIDLGTTYSCVGVFQHGKVEIIANDQGNR	33	Unmodified	_AAAIGIDLGTTYSCVGVFQHGKVEIIANDQGNR_			0	0	1	P0DMV9;P0DMV8	P0DMV9	P0DMV9	HSPA1B;HSPA1A	Heat shock 70 kDa protein 1B;Heat shock 70 kDa protein 1A	MULTI-MSMS	FU20160603-22	869.948	4	869.441	3473.74	69414.3	7.4515	0.0064787	0.034455	3e-05	7.486	0.0065086	869.943	39.432	0.26365	39.141	39.094	39.358	-0.29115					44	21	3	0	0	0	6.52e-05	1	30346	43.34	38.578	1
AAAIGIDLGTTYSCVGVFQHGKVEIIANDQGNR	33	Unmodified	_AAAIGIDLGTTYSCVGVFQHGKVEIIANDQGNR_			0	0	1	P0DMV9;P0DMV8	P0DMV9	P0DMV9	HSPA1B;HSPA1A	Heat shock 70 kDa protein 1B;Heat shock 70 kDa protein 1A	MULTI-MSMS	FU20160603-32	869.699	4	869.441	3473.74	68504.7	7.4997	0.0065205	0.093385	8.12e-05	7.5931	0.0066017	869.943	39.403	0.23982	39.149	39.069	39.309	-0.25365					28	22	2	0	0	0	0.020993	1	28318	27.734	21.773	1
AAAIGIDLGTTYSCVGVFQHGKVEIIANDQGNR	33	Unmodified	_AAAIGIDLGTTYSCVGVFQHGKVEIIANDQGNR_			0	0	1	P0DMV9;P0DMV8	P0DMV9	P0DMV9	HSPA1B;HSPA1A	Heat shock 70 kDa protein 1B;Heat shock 70 kDa protein 1A	MULTI-MATCH	FU20160603-18		4	869.441	3473.74	68393.9	7.8072	0.0067879	-0.5111	-0.00044437	7.2961	0.0063435	869.692	40.062	0.028622	39.926	39.91	39.939	-0.13636	0.10702	-0.0010199	NaN	62.67	4	2	2	NaN	NaN	NaN	NaN	0		NaN	NaN	0
AAAIGIDLGTTYSCVGVFQHGKVEIIANDQGNR	33	Unmodified	_AAAIGIDLGTTYSCVGVFQHGKVEIIANDQGNR_			0	0	1	P0DMV9;P0DMV8	P0DMV9	P0DMV9	HSPA1B;HSPA1A	Heat shock 70 kDa protein 1B;Heat shock 70 kDa protein 1A	MULTI-MATCH	FU20160603-18		4	869.441	3473.74	71876.4	7.6474	0.006649	1.0843	0.00094276	8.7318	0.0075917	869.693	40.284	0.045212	40.147	40.131	40.176	-0.13636	-0.072343	0.0039556	NaN	75.005	5	4	2	NaN	NaN	NaN	NaN	0		NaN	NaN	0
AAAIGIDLGTTYSCVGVFQHGKVEIIANDQGNR	33	Unmodified	_AAAIGIDLGTTYSCVGVFQHGKVEIIANDQGNR_			0	0	1	P0DMV9;P0DMV8	P0DMV9	P0DMV9	HSPA1B;HSPA1A	Heat shock 70 kDa protein 1B;Heat shock 70 kDa protein 1A	MULTI-MATCH	FU20160603-18		4	869.441	3473.74	64674.5	7.8965	0.0068655	-0.12488	-0.00010858	7.7716	0.0067569	869.943	39.474	0.12717	39.337	39.225	39.352	-0.13636	0.14599	-0.0003661	NaN	109.17	19	11	2	NaN	NaN	NaN	NaN	0		NaN	NaN	0
AAAIGIDLGTTYSCVGVFQHGKVEIIANDQGNR	33	Unmodified	_AAAIGIDLGTTYSCVGVFQHGKVEIIANDQGNR_			0	0	1	P0DMV9;P0DMV8	P0DMV9	P0DMV9	HSPA1B;HSPA1A	Heat shock 70 kDa protein 1B;Heat shock 70 kDa protein 1A	MULTI-MATCH	FU20160603-20		4	869.441	3473.74	65746.3	7.8391	0.0068156	-0.09228	-8.02e-05	7.7468	0.0067354	869.692	69.35	0.10387	68.962	68.933	69.037	-0.38771	0.02668	0.00084954	NaN	74.516	13	8	2	NaN	NaN	NaN	NaN	0		NaN	NaN	0
AAAIGIDLGTTYSCVGVFQHGKVEIIANDQGNR	33	Unmodified	_AAAIGIDLGTTYSCVGVFQHGKVEIIANDQGNR_			0	0	1	P0DMV9;P0DMV8	P0DMV9	P0DMV9	HSPA1B;HSPA1A	Heat shock 70 kDa protein 1B;Heat shock 70 kDa protein 1A	MULTI-MATCH	FU20160603-20		4	869.441	3473.74	68063.3	8.0707	0.007017	0.56645	0.00049249	8.6372	0.0075095	869.943	40.209	0.11768	40.02	39.934	40.052	-0.18867	0.080589	0.0025069	NaN	100.12	10	8	2	NaN	NaN	NaN	NaN	0		NaN	NaN	0
AAAIGIDLGTTYSCVGVFQHGKVEIIANDQGNR	33	Unmodified	_AAAIGIDLGTTYSCVGVFQHGKVEIIANDQGNR_			0	0	1	P0DMV9;P0DMV8	P0DMV9	P0DMV9	HSPA1B;HSPA1A	Heat shock 70 kDa protein 1B;Heat shock 70 kDa protein 1A	MULTI-MATCH	FU20160603-20		4	869.441	3473.74	61668.3	7.7616	0.0067483	0.021098	1.83e-05	7.7827	0.0067666	869.692	63.328	0.069546	63.74	63.704	63.773	0.41295	0.70368	0.0002784	NaN	71.67	15	7	3	NaN	NaN	NaN	NaN	0		NaN	NaN	0
AAAIGIDLGTTYSCVGVFQHGKVEIIANDQGNR	33	Unmodified	_AAAIGIDLGTTYSCVGVFQHGKVEIIANDQGNR_			0	0	1	P0DMV9;P0DMV8	P0DMV9	P0DMV9	HSPA1B;HSPA1A	Heat shock 70 kDa protein 1B;Heat shock 70 kDa protein 1A	MULTI-MATCH	FU20160603-20		4	869.441	3473.74	63162.6	7.6802	0.0066775	0.38007	0.00033045	8.0603	0.0070079	869.943	57.064	0.15964	56.975	56.912	57.071	-0.088345	0.32572	0.00060426	NaN	60.95	34	17	3	NaN	NaN	NaN	NaN	0		NaN	NaN	0
AAAIGIDLGTTYSCVGVFQHGKVEIIANDQGNR	33	Unmodified	_AAAIGIDLGTTYSCVGVFQHGKVEIIANDQGNR_			0	0	1	P0DMV9;P0DMV8	P0DMV9	P0DMV9	HSPA1B;HSPA1A	Heat shock 70 kDa protein 1B;Heat shock 70 kDa protein 1A	MULTI-MATCH	FU20160603-24		4	869.441	3473.74	68886.4	7.615	0.0066208	0.17484	0.00015201	7.7899	0.0067729	869.441	39.529	0.14322	39.219	39.136	39.279	-0.31037	0.027757	0.00067627	NaN	109.17	27	10	4	NaN	NaN	NaN	NaN	0		NaN	NaN	0
AAAIGIDLGTTYSCVGVFQHGKVEIIANDQGNR	33	Unmodified	_AAAIGIDLGTTYSCVGVFQHGKVEIIANDQGNR_			0	0	1	P0DMV9;P0DMV8	P0DMV9	P0DMV9	HSPA1B;HSPA1A	Heat shock 70 kDa protein 1B;Heat shock 70 kDa protein 1A	MULTI-MATCH	FU20160603-32		4	869.441	3473.74	68416.7	7.5003	0.0065211	-0.044464	-3.87e-05	7.4558	0.0064824	869.943	39.607	0.15399	39.354	39.279	39.433	-0.25365	-0.10476	-3.41e-05	NaN	88.989	18	12	3	NaN	NaN	NaN	NaN	0		NaN	NaN	0
AAAIGIDLGTTYSCVGVFQHGKVEIIANDQGNR	33	Unmodified	_AAAIGIDLGTTYSCVGVFQHGKVEIIANDQGNR_			0	0	1	P0DMV9;P0DMV8	P0DMV9	P0DMV9	HSPA1B;HSPA1A	Heat shock 70 kDa protein 1B;Heat shock 70 kDa protein 1A	MULTI-MATCH	FU20160603-32		4	869.441	3473.74	NaN	7.2136	0.0062718	1.0477	0.0009109	8.2613	0.0071827	869.693	55.512	0.046833	55.258	55.229	55.276	-0.25365	-0.59974	0.0036868	NaN	72.566	5	3	2	NaN	NaN	NaN	NaN	0		NaN	NaN	0
AAAIGIDLGTTYSCVGVFQHGKVEIIANDQGNR	33	Unmodified	_AAAIGIDLGTTYSCVGVFQHGKVEIIANDQGNR_			0	0	1	P0DMV9;P0DMV8	P0DMV9	P0DMV9	HSPA1B;HSPA1A	Heat shock 70 kDa protein 1B;Heat shock 70 kDa protein 1A	MULTI-MATCH	FU20160603-34		4	869.441	3473.74	66448.8	7.6571	0.0066574	0.22769	0.00019797	7.8848	0.0068554	869.944	55.76	0.078014	55.712	55.701	55.779	-0.048611	-0.14637	0.00083507	NaN	72.566	9	4	3	NaN	NaN	NaN	NaN	0		NaN	NaN	0
AAAIGIDLGTTYSCVGVFQHGKVEIIANDQGNR	33	Unmodified	_AAAIGIDLGTTYSCVGVFQHGKVEIIANDQGNR_			0	0	1	P0DMV9;P0DMV8	P0DMV9	P0DMV9	HSPA1B;HSPA1A	Heat shock 70 kDa protein 1B;Heat shock 70 kDa protein 1A	MULTI-MATCH	FU20160603-34		4	869.441	3473.74	NaN	7.6664	0.0066655	-1.1321	-0.00098427	6.5344	0.0056812	869.943	56.043	0.024109	55.994	55.981	56.005	-0.048611	-0.65555	-0.0046546	NaN	60.95	4	2	2	NaN	NaN	NaN	NaN	0		NaN	NaN	0
AAALEAMKDYTK	12	Unmodified	_AAALEAMKDYTK_			0	0	1	P31948	P31948	P31948	STIP1	Stress-induced-phosphoprotein 1	MULTI-MSMS	FU20160603-02	656.841	2	656.334	1310.65	82711.2	7.5982	0.004987	0.28525	0.00018722	7.8835	0.0051742	656.334	25.516	0.11959	25.516	25.452	25.572	1.91e-06					20	13	2	0	0	0	0.0013758	2	16461	106.79	83.641	1
AAALEAMKDYTK	12	Unmodified	_AAALEAMKDYTK_			0	0	1	P31948	P31948	P31948	STIP1	Stress-induced-phosphoprotein 1	MULTI-MSMS	FU20160603-02	438.228	3	437.892	1310.65	94643.1	6.9212	0.0030307	-0.19378	-8.49e-05	6.7274	0.0029459	437.892	25.532	0.14561	25.532	25.444	25.589	0					28	16	2	0	0	0	0.014007	1	16450	61.419	52.415	1
AAALEAMKDYTK	12	Unmodified	_AAALEAMKDYTK_			0	0	1	P31948	P31948	P31948	STIP1	Stress-induced-phosphoprotein 1	MSMS	FU20160603-06	656.339	2	656.334	1310.65	NaN	NaN	NaN	NaN	NaN	NaN	NaN	NaN	25.751	1	25.49	24.99	25.99	-0.26016								0	0	0	8.19e-13	1	17504	116.84	81.76	1
AAALEAMKDYTK	12	Unmodified	_AAALEAMKDYTK_			0	0	1	P31948	P31948	P31948	STIP1	Stress-induced-phosphoprotein 1	MULTI-MSMS	FU20160603-26	656.34	2	656.334	1310.65	79690.6	7.5918	0.0049828	-0.10717	-7.03e-05	7.4846	0.0049124	656.334	25.755	0.13796	25.415	25.356	25.494	-0.33982					31	15	3	0	0	0	0.00054599	1	15956	119.21	85.671	1
AAALEAMKDYTK	12	Unmodified	_AAALEAMKDYTK_			0	0	1	P31948	P31948	P31948	STIP1	Stress-induced-phosphoprotein 1	MULTI-MSMS	FU20160603-26	438.23	3	437.892	1310.65	94176	7.004	0.003067	-0.29265	-0.00012815	6.7113	0.0029388	437.892	25.773	0.14586	25.433	25.356	25.502	-0.33982					32	16	3	0	0	0	0.0062633	1	15986	69.815	57.756	1
AAALEAMKDYTK	12	Unmodified	_AAALEAMKDYTK_			0	0	1	P31948	P31948	P31948	STIP1	Stress-induced-phosphoprotein 1	MULTI-MSMS	FU20160603-28	656.339	2	656.334	1310.65	82893.4	7.8539	0.0051548	0.072459	4.76e-05	7.9263	0.0052023	656.334	25.847	0.10839	25.494	25.433	25.541	-0.35356					19	13	2	0	0	0	0.064436	1	13913	69.229	37.195	1
AAALEAMKDYTK	12	Unmodified	_AAALEAMKDYTK_			0	0	1	P31948	P31948	P31948	STIP1	Stress-induced-phosphoprotein 1	MULTI-MSMS	FU20160603-34	438.229	3	437.892	1310.65	100991	7.3909	0.0032364	-0.47427	-0.00020768	6.9166	0.0030287	438.226	25.856	0.12274	25.507	25.428	25.551	-0.34931					23	14	3	0	0	0	0.0035347	1	14728	77.387	58.124	1
AAALEAMKDYTK	12	Unmodified	_AAALEAMKDYTK_			0	0	1	P31948	P31948	P31948	STIP1	Stress-induced-phosphoprotein 1	MULTI-MATCH	FU20160603-04		2	656.334	1310.65	80589.3	7.9249	0.0052014	0.12693	8.33e-05	8.0519	0.0052847	656.334	25.576	0.051857	25.509	25.482	25.534	-0.066437	0.0013155	2.18e-05	NaN	119.21	10	5	2	NaN	NaN	NaN	NaN	0		NaN	NaN	0
AAALEAMKDYTK	12	Unmodified	_AAALEAMKDYTK_			0	0	1	P31948	P31948	P31948	STIP1	Stress-induced-phosphoprotein 1	MULTI-MATCH	FU20160603-04		3	437.892	1310.65	93314.4	7.3515	0.0032192	-0.80549	-0.00035272	6.546	0.0028664	437.892	25.589	0.10786	25.522	25.467	25.574	-0.066439	-0.076113	-0.00062554	NaN	77.387	21	12	2	NaN	NaN	NaN	NaN	0		NaN	NaN	0
AAALEAMKDYTK	12	Unmodified	_AAALEAMKDYTK_			0	0	1	P31948	P31948	P31948	STIP1	Stress-induced-phosphoprotein 1	MULTI-MATCH	FU20160603-06		3	437.892	1310.65	93907.7	7.1179	0.0031169	-0.50584	-0.0002215	6.6121	0.0028954	437.892	25.747	0.14665	25.486	25.414	25.56	-0.26016	-0.11209	-0.0002319	NaN	77.387	30	15	3	NaN	NaN	NaN	NaN	0		NaN	NaN	0
AAALEAMKDYTK	12	Unmodified	_AAALEAMKDYTK_			0	0	1	P31948	P31948	P31948	STIP1	Stress-induced-phosphoprotein 1	MULTI-MATCH	FU20160603-08		2	656.334	1310.65	81600.6	7.8225	0.0051342	0.29012	0.00019042	8.1126	0.0053246	656.836	25.745	0.09939	25.46	25.427	25.527	-0.28425	-0.047322	0.00023601	NaN	119.21	20	11	3	NaN	NaN	NaN	NaN	0		NaN	NaN	0
AAALEAMKDYTK	12	Unmodified	_AAALEAMKDYTK_			0	0	1	P31948	P31948	P31948	STIP1	Stress-induced-phosphoprotein 1	MULTI-MATCH	FU20160603-08		3	437.892	1310.65	94693.1	7.1791	0.0031437	-0.20718	-9.07e-05	6.9719	0.0030529	437.892	25.745	0.14166	25.461	25.412	25.554	-0.28425	-0.13752	0.00016044	NaN	77.387	29	16	2	NaN	NaN	NaN	NaN	0		NaN	NaN	0
AAALEAMKDYTK	12	Unmodified	_AAALEAMKDYTK_			0	0	1	P31948	P31948	P31948	STIP1	Stress-induced-phosphoprotein 1	MULTI-MATCH	FU20160603-18		3	437.892	1310.65	96128.4	7.8746	0.0034482	-0.53451	-0.00023406	7.3401	0.0032142	437.892	25.72	0.13565	25.483	25.415	25.551	-0.2366	-0.11548	-0.00026957	NaN	77.387	20	14	2	NaN	NaN	NaN	NaN	0		NaN	NaN	0
AAALEAMKDYTK	12	Unmodified	_AAALEAMKDYTK_			0	0	1	P31948	P31948	P31948	STIP1	Stress-induced-phosphoprotein 1	MULTI-MATCH	FU20160603-20		3	437.892	1310.65	94131.4	7.7687	0.0034019	-0.54201	-0.00023734	7.2267	0.0031645	437.892	25.797	0.10809	25.508	25.449	25.557	-0.28891	-0.090014	-0.00027942	NaN	77.387	16	12	2	NaN	NaN	NaN	NaN	0		NaN	NaN	0
AAALEAMKDYTK	12	Unmodified	_AAALEAMKDYTK_			0	0	1	P31948	P31948	P31948	STIP1	Stress-induced-phosphoprotein 1	MULTI-MATCH	FU20160603-22		3	437.892	1310.65	95089.3	7.3063	0.0031994	-0.30207	-0.00013227	7.0043	0.0030671	437.892	25.766	0.1165	25.475	25.389	25.506	-0.29119	-0.12338	3.58e-05	NaN	77.387	21	13	2	NaN	NaN	NaN	NaN	0		NaN	NaN	0
AAALEAMKDYTK	12	Unmodified	_AAALEAMKDYTK_			0	0	1	P31948	P31948	P31948	STIP1	Stress-induced-phosphoprotein 1	MULTI-MATCH	FU20160603-24		3	437.892	1310.65	94534.8	6.9042	0.0030233	0.19546	8.56e-05	7.0996	0.0031089	437.892	25.911	0.086731	25.6	25.523	25.61	-0.31038	0.0020422	0.00068938	NaN	77.387	13	10	2	NaN	NaN	NaN	NaN	0		NaN	NaN	0
AAALEAMKDYTK	12	Unmodified	_AAALEAMKDYTK_			0	0	1	P31948	P31948	P31948	STIP1	Stress-induced-phosphoprotein 1	MULTI-MATCH	FU20160603-32		2	656.334	1310.65	81693	8.0408	0.0052775	0.15569	0.00010219	8.1965	0.0053797	656.334	25.854	0.10835	25.5	25.439	25.547	-0.35387	-0.0081621	5.96e-05	NaN	119.21	17	12	2	NaN	NaN	NaN	NaN	0		NaN	NaN	0
AAALEAMKDYTK	12	Unmodified	_AAALEAMKDYTK_			0	0	1	P31948	P31948	P31948	STIP1	Stress-induced-phosphoprotein 1	MULTI-MATCH	FU20160603-32		3	437.892	1310.65	92903.5	7.522	0.0032938	-0.15282	-6.69e-05	7.3692	0.0032269	437.892	27.196	0.10693	26.843	26.796	26.903	-0.35387	1.2441	0.00023186	NaN	77.387	16	10	2	NaN	NaN	NaN	NaN	0		NaN	NaN	0
AAALEAMKDYTK	12	Unmodified	_AAALEAMKDYTK_			0	0	1	P31948	P31948	P31948	STIP1	Stress-induced-phosphoprotein 1	MULTI-MATCH	FU20160603-34		2	656.334	1310.65	81666.3	8.0474	0.0052818	-0.12932	-8.49e-05	7.9181	0.0051969	656.835	25.842	0.071579	25.493	25.453	25.524	-0.34931	-0.015107	-0.00031457	NaN	119.21	14	8	2	NaN	NaN	NaN	NaN	0		NaN	NaN	0
AAALEFLNRFEEAKR	15	Unmodified	_AAALEFLNRFEEAKR_			0	0	2	P31948	P31948	P31948	STIP1	Stress-induced-phosphoprotein 1	MULTI-MSMS	FU20160603-02	441.993	4	441.99	1763.93	92779.7	7.2177	0.0031902	-0.014793	-6.54e-06	7.2029	0.0031836	441.99	36.824	0.083256	36.824	36.77	36.854	0					11	7	2	0	0	0	0.0089399	1	28182	55.291	26.931	1
AAALEFLNRFEEAKR	15	Unmodified	_AAALEFLNRFEEAKR_			0	0	2	P31948	P31948	P31948	STIP1	Stress-induced-phosphoprotein 1	MULTI-MATCH	FU20160603-34		4	441.99	1763.93	90908.2	7.6439	0.0033785	0.0077589	3.43e-06	7.6516	0.0033819	442.241	37.151	0.03627	36.902	36.88	36.917	-0.24907	0.033548	0.00017772	NaN	55.291	5	3	2	NaN	NaN	NaN	NaN	0		NaN	NaN	0
AAAMDVDTPSGTNSGAGK	18	Acetyl (Protein N-term)	_(ac)AAAMDVDTPSGTNSGAGK_			1	0	0	P62877	P62877	P62877	RBX1	E3 ubiquitin-protein ligase RBX1;E3 ubiquitin-protein ligase RBX1, N-terminally processed	MULTI-MSMS	FU20160603-02	846.386	2	846.381	1690.75	68782.6	7.0365	0.0059556	-0.18177	-0.00015384	6.8547	0.0058017	846.882	25.952	0.15777	25.952	25.843	26	-1.91e-06					26	16	3	0	0	0	0.00010961	1	16823	84.403	69.461	1
AAAMDVDTPSGTNSGAGK	18	Acetyl (Protein N-term)	_(ac)AAAMDVDTPSGTNSGAGK_			1	0	0	P62877	P62877	P62877	RBX1	E3 ubiquitin-protein ligase RBX1;E3 ubiquitin-protein ligase RBX1, N-terminally processed	MULTI-MSMS	FU20160603-18	846.387	2	846.381	1690.75	69070.5	7.7266	0.0065396	-0.37208	-0.00031492	7.3545	0.0062247	846.38	26.079	0.10817	25.843	25.789	25.898	-0.2366					16	12	2	0	0	0	0.00010348	1	16193	81.656	59.853	1
AAAMDVDTPSGTNSGAGK	18	Acetyl (Protein N-term)	_(ac)AAAMDVDTPSGTNSGAGK_			1	0	0	P62877	P62877	P62877	RBX1	E3 ubiquitin-protein ligase RBX1;E3 ubiquitin-protein ligase RBX1, N-terminally processed	MSMS	FU20160603-22	846.388	2	846.381	1690.75	NaN	NaN	NaN	NaN	NaN	NaN	NaN	NaN	26.151	1	25.859	25.359	26.359	-0.29119								0	0	0	1.46e-06	1	16273	96.489	67.849	1
AAAMDVDTPSGTNSGAGK	18	Acetyl (Protein N-term)	_(ac)AAAMDVDTPSGTNSGAGK_			1	0	0	P62877	P62877	P62877	RBX1	E3 ubiquitin-protein ligase RBX1;E3 ubiquitin-protein ligase RBX1, N-terminally processed	MULTI-MATCH	FU20160603-04		2	846.381	1690.75	73561.9	7.2468	0.0061335	-0.75465	-0.00063872	6.4921	0.0054948	846.882	25.996	0.05551	25.93	25.886	25.941	-0.066441	0.021461	-0.00068095	NaN	81.656	7	6	2	NaN	NaN	NaN	NaN	0		NaN	NaN	0
AAANKLVR	8	Unmodified	_AAANKLVR_			0	0	1	P35580	P35580	P35580	MYH10	Myosin-10	MULTI-MATCH	FU20160603-02		2	421.764	841.513	94814.6	6.2878	0.002652	0.3643	0.00015365	6.6521	0.0028056	421.764	10.56	0.16096	10.56	10.487	10.648	0	0.019567	0.0001801	NaN	120.65	28	17	3	NaN	NaN	NaN	NaN	0		NaN	NaN	0
AAANKLVR	8	Unmodified	_AAANKLVR_			0	0	1	P35580	P35580	P35580	MYH10	Myosin-10	MULTI-MATCH	FU20160603-04		2	421.764	841.513	92797.7	7.7524	0.0032697	0.13715	5.78e-05	7.8896	0.0033275	421.764	10.603	0.17521	10.536	10.474	10.65	-0.066439	-0.0041212	-1.15e-05	NaN	120.65	32	19	2	NaN	NaN	NaN	NaN	0		NaN	NaN	0
AAANKLVR	8	Unmodified	_AAANKLVR_			0	0	1	P35580	P35580	P35580	MYH10	Myosin-10	MULTI-MATCH	FU20160603-06		2	421.764	841.513	92630.4	7.7206	0.0032563	0.40408	0.00017042	8.1247	0.0034267	421.764	10.616	0.16439	10.556	10.47	10.634	-0.059772	0.01571	0.00021365	NaN	120.65	30	17	3	NaN	NaN	NaN	NaN	0		NaN	NaN	0
AAANKLVR	8	Unmodified	_AAANKLVR_			0	0	1	P35580	P35580	P35580	MYH10	Myosin-10	MULTI-MATCH	FU20160603-08		2	421.764	841.513	91636.7	7.2735	0.0030677	0.24371	0.00010279	7.5172	0.0031705	421.764	10.801	0.17422	10.517	10.46	10.634	-0.28416	-0.023277	7.84e-05	NaN	120.65	27	18	2	NaN	NaN	NaN	NaN	0		NaN	NaN	0
AAANKLVR	8	Unmodified	_AAANKLVR_			0	0	1	P35580	P35580	P35580	MYH10	Myosin-10	MULTI-MATCH	FU20160603-20		2	421.764	841.513	91296.1	7.8941	0.0033295	0.17099	7.21e-05	8.0651	0.0034016	421.764	10.727	0.17837	10.539	10.462	10.641	-0.18861	-0.0017875	1.7e-05	NaN	120.65	41	20	4	NaN	NaN	NaN	NaN	0		NaN	NaN	0
AAANKLVR	8	Unmodified	_AAANKLVR_			0	0	1	P35580	P35580	P35580	MYH10	Myosin-10	MULTI-MATCH	FU20160603-22		2	421.764	841.513	93445.4	7.5116	0.0031681	-0.17954	-7.57e-05	7.3321	0.0030924	421.764	10.754	0.14731	10.563	10.471	10.619	-0.1909	0.022303	-0.00027864	NaN	120.65	39	17	3	NaN	NaN	NaN	NaN	0		NaN	NaN	0
AAANKLVR	8	Unmodified	_AAANKLVR_			0	0	1	P35580	P35580	P35580	MYH10	Myosin-10	MULTI-MATCH	FU20160603-24		2	421.764	841.513	92886.3	7.3191	0.0030869	0.2028	8.55e-05	7.5219	0.0031725	421.764	10.849	0.1762	10.639	10.558	10.734	-0.21014	0.098899	4.39e-05	NaN	120.65	43	19	3	NaN	NaN	NaN	NaN	0		NaN	NaN	0
AAANKLVR	8	Unmodified	_AAANKLVR_			0	0	1	P35580	P35580	P35580	MYH10	Myosin-10	MULTI-MATCH	FU20160603-26		2	421.764	841.513	94596.6	6.8831	0.002903	0.47019	0.00019831	7.3533	0.0031014	421.764	10.814	0.16787	10.575	10.501	10.669	-0.23955	0.034548	0.00026942	NaN	120.65	38	19	3	NaN	NaN	NaN	NaN	0		NaN	NaN	0
AAANKLVR	8	Unmodified	_AAANKLVR_			0	0	1	P35580	P35580	P35580	MYH10	Myosin-10	MULTI-MATCH	FU20160603-28		2	421.764	841.513	96396	7.241	0.003054	0.20879	8.81e-05	7.4498	0.003142	421.764	10.729	0.17989	10.576	10.504	10.684	-0.1531	0.035761	4.89e-05	NaN	120.65	35	20	3	NaN	NaN	NaN	NaN	0		NaN	NaN	0
AAANKLVR	8	Unmodified	_AAANKLVR_			0	0	1	P35580	P35580	P35580	MYH10	Myosin-10	MULTI-MATCH	FU20160603-32		2	421.764	841.513	95995.1	7.6439	0.0032239	-0.22718	-9.58e-05	7.4168	0.0031281	421.764	10.7	0.15289	10.446	10.379	10.532	-0.25365	-0.094225	-0.00031883	NaN	120.65	33	17	3	NaN	NaN	NaN	NaN	0		NaN	NaN	0
AAANKLVR	8	Unmodified	_AAANKLVR_			0	0	1	P35580	P35580	P35580	MYH10	Myosin-10	MULTI-MATCH	FU20160603-34		2	421.764	841.513	94819.9	7.4394	0.0031377	0.34756	0.00014659	7.7869	0.0032843	421.764	10.806	0.152	10.557	10.483	10.635	-0.24907	0.016506	0.00016599	NaN	120.65	36	17	3	NaN	NaN	NaN	NaN	0		NaN	NaN	0
AAAPAPEEEMDECEQALAAEPK	22	Unmodified	_AAAPAPEEEMDECEQALAAEPK_			0	0	0	P26641	P26641	P26641	EEF1G	Elongation factor 1-gamma	MULTI-MSMS	FU20160603-02	787.022	3	786.347	2356.02	68950.7	7.2034	0.0056643	-0.24964	-0.0001963	6.9537	0.005468	786.681	33.906	0.60555	33.906	33.584	34.19	0					175	54	5	0	0	0	7.42e-42	2	24912	151.87	145.44	1
AAAPAPEEEMDECEQALAAEPK	22	Unmodified	_AAAPAPEEEMDECEQALAAEPK_			0	0	0	P26641	P26641	P26641	EEF1G	Elongation factor 1-gamma	MULTI-MSMS	FU20160603-02	1179.53	2	1179.02	2356.02	57701.2	6.6183	0.0078031	-0.24703	-0.00029126	6.3713	0.0075118	1179.52	33.842	0.55754	33.842	33.594	34.152	0					147	50	4	0	0	0	2.92e-41	3	25086	150.69	138.24	1
AAAPAPEEEMDECEQALAAEPK	22	Unmodified	_AAAPAPEEEMDECEQALAAEPK_			0	0	0	P26641	P26641	P26641	EEF1G	Elongation factor 1-gamma	MULTI-MSMS	FU20160603-04	787.023	3	786.347	2356.02	69473	7.623	0.0059943	-0.28953	-0.00022767	7.3335	0.0057667	786.682	33.86	0.50998	33.793	33.575	34.085	-0.066437					170	50	4	0	0	0	9.93e-10	2	22125	114.9	107.58	1
AAAPAPEEEMDECEQALAAEPK	22	Unmodified	_AAAPAPEEEMDECEQALAAEPK_			0	0	0	P26641	P26641	P26641	EEF1G	Elongation factor 1-gamma	MULTI-MSMS	FU20160603-04	1179.53	2	1179.02	2356.02	58415	6.987	0.0082378	-0.3503	-0.00041301	6.6367	0.0078248	1179.52	33.842	0.50998	33.775	33.575	34.085	-0.066437					167	50	5	0	0	0	4.97e-10	3	22137	118.37	109.43	1
AAAPAPEEEMDECEQALAAEPK	22	Unmodified	_AAAPAPEEEMDECEQALAAEPK_			0	0	0	P26641	P26641	P26641	EEF1G	Elongation factor 1-gamma	MSMS	FU20160603-04	1179.03	2	1179.02	2356.02	NaN	NaN	NaN	NaN	NaN	NaN	NaN	NaN	33.663	1	33.597	33.097	34.097	-0.066437								0	0	0	0.00078205	1	22085	74.776	67.941	1
AAAPAPEEEMDECEQALAAEPK	22	Unmodified	_AAAPAPEEEMDECEQALAAEPK_			0	0	0	P26641	P26641	P26641	EEF1G	Elongation factor 1-gamma	MULTI-MSMS	FU20160603-06	1179.03	2	1179.02	2356.02	58374.7	7.018	0.0082744	0.052572	6.2e-05	7.0706	0.0083364	1179.02	34.052	0.48796	33.892	33.684	34.172	-0.15997					127	44	4	0	0	0	8.28e-05	2	25489	93.804	81.937	1
AAAPAPEEEMDECEQALAAEPK	22	Unmodified	_AAAPAPEEEMDECEQALAAEPK_			0	0	0	P26641	P26641	P26641	EEF1G	Elongation factor 1-gamma	MSMS	FU20160603-06	786.352	3	786.347	2356.02	NaN	NaN	NaN	NaN	NaN	NaN	NaN	NaN	33.851	1	33.691	33.191	34.191	-0.15996								0	0	0	0.00066113	1	25463	73.688	53.897	1
AAAPAPEEEMDECEQALAAEPK	22	Unmodified	_AAAPAPEEEMDECEQALAAEPK_			0	0	0	P26641	P26641	P26641	EEF1G	Elongation factor 1-gamma	MULTI-MSMS	FU20160603-08	1179.53	2	1179.02	2356.02	58399.3	7.16	0.0084417	-0.43321	-0.00051076	6.7268	0.007931	1179.52	34.043	0.53406	33.859	33.691	34.225	-0.18412					157	54	4	0	0	0	1.3e-14	2	23330	126.25	115.88	1
AAAPAPEEEMDECEQALAAEPK	22	Unmodified	_AAAPAPEEEMDECEQALAAEPK_			0	0	0	P26641	P26641	P26641	EEF1G	Elongation factor 1-gamma	MULTI-MSMS	FU20160603-08	787.021	3	786.347	2356.02	68920.4	7.6472	0.0060133	-0.2698	-0.00021216	7.3774	0.0058012	786.681	34.051	0.50185	33.867	33.67	34.172	-0.18412					149	50	4	0	0	0	1.07e-41	2	23172	149.44	143.63	1
AAAPAPEEEMDECEQALAAEPK	22	Unmodified	_AAAPAPEEEMDECEQALAAEPK_			0	0	0	P26641	P26641	P26641	EEF1G	Elongation factor 1-gamma	MULTI-MSMS	FU20160603-18	787.023	3	786.347	2356.02	68938.1	8.206	0.0064528	-0.13101	-0.00010302	8.075	0.0063497	786.682	33.98	0.50726	33.844	33.674	34.181	-0.13646					147	48	4	0	0	0	4.99e-05	2	23629	86.258	76.612	1
AAAPAPEEEMDECEQALAAEPK	22	Unmodified	_AAAPAPEEEMDECEQALAAEPK_			0	0	0	P26641	P26641	P26641	EEF1G	Elongation factor 1-gamma	MULTI-MSMS	FU20160603-18	1179.03	2	1179.02	2356.02	58234.3	7.7078	0.0090876	-0.27843	-0.00032828	7.4293	0.0087593	1179.52	34.044	0.50552	33.908	33.666	34.172	-0.13646					142	48	4	0	0	0	4.34e-09	2	23630	113.49	104.29	1
AAAPAPEEEMDECEQALAAEPK	22	Unmodified	_AAAPAPEEEMDECEQALAAEPK_			0	0	0	P26641	P26641	P26641	EEF1G	Elongation factor 1-gamma	MULTI-MSMS	FU20160603-20	786.689	3	786.347	2356.02	68563.6	8.1082	0.0063758	-0.19929	-0.00015671	7.9089	0.0062191	786.682	33.917	0.60921	33.728	33.512	34.121	-0.18877					210	64	4	0	0	0	3.78e-53	3	22932	162.92	156.95	1
AAAPAPEEEMDECEQALAAEPK	22	Unmodified	_AAAPAPEEEMDECEQALAAEPK_			0	0	0	P26641	P26641	P26641	EEF1G	Elongation factor 1-gamma	MULTI-MSMS	FU20160603-20	1180.03	2	1179.02	2356.02	58330.8	7.4087	0.008735	-0.026364	-3.11e-05	7.3824	0.0087039	1179.52	33.876	0.53284	33.687	33.52	34.053	-0.18877					157	57	4	0	0	0	8.12e-05	3	22635	80.236	77.515	1
AAAPAPEEEMDECEQALAAEPK	22	Unmodified	_AAAPAPEEEMDECEQALAAEPK_			0	0	0	P26641	P26641	P26641	EEF1G	Elongation factor 1-gamma	MULTI-MSMS	FU20160603-22	786.687	3	786.347	2356.02	69422.8	7.6783	0.0060378	-0.17692	-0.00013912	7.5014	0.0058987	786.682	34.181	0.66777	33.89	33.527	34.195	-0.29124					197	64	4	0	0	0	4.27e-60	3	24664	178.32	170.51	1
AAAPAPEEEMDECEQALAAEPK	22	Unmodified	_AAAPAPEEEMDECEQALAAEPK_			0	0	0	P26641	P26641	P26641	EEF1G	Elongation factor 1-gamma	MULTI-MSMS	FU20160603-22	1179.53	2	1179.02	2356.02	58309.7	7.0274	0.0082854	0.21604	0.00025471	7.2434	0.0085401	1180.02	34.151	0.55026	33.859	33.58	34.13	-0.29124					121	52	3	0	0	0	1.89e-30	2	24678	143.33	136.4	1
AAAPAPEEEMDECEQALAAEPK	22	Unmodified	_AAAPAPEEEMDECEQALAAEPK_			0	0	0	P26641	P26641	P26641	EEF1G	Elongation factor 1-gamma	MULTI-MSMS	FU20160603-24	1180.03	2	1179.02	2356.02	57780.6	7.2742	0.0085764	-0.35928	-0.00042359	6.9149	0.0081528	1180.02	34.233	0.60117	33.922	33.615	34.216	-0.31038					211	70	4	0	0	0	0.00012103	3	21696	94.632	85.696	1
AAAPAPEEEMDECEQALAAEPK	22	Unmodified	_AAAPAPEEEMDECEQALAAEPK_			0	0	0	P26641	P26641	P26641	EEF1G	Elongation factor 1-gamma	MULTI-MSMS	FU20160603-24	786.352	3	786.347	2356.02	69214	7.7731	0.0061123	-0.39853	-0.00031339	7.3745	0.0057989	786.681	34.196	0.61972	33.886	33.624	34.243	-0.31039					222	72	4	0	0	0	2.11e-15	1	21565	127.37	121.14	1
AAAPAPEEEMDECEQALAAEPK	22	Unmodified	_AAAPAPEEEMDECEQALAAEPK_			0	0	0	P26641	P26641	P26641	EEF1G	Elongation factor 1-gamma	MULTI-MSMS	FU20160603-26	1179.53	2	1179.02	2356.02	59003.9	6.83	0.0080527	0.034938	4.12e-05	6.865	0.0080939	1179.02	34.19	0.36412	33.951	33.745	34.109	-0.23969					73	31	3	0	0	0	0.00039735	2	24114	67.396	58.979	1
AAAPAPEEEMDECEQALAAEPK	22	Unmodified	_AAAPAPEEEMDECEQALAAEPK_			0	0	0	P26641	P26641	P26641	EEF1G	Elongation factor 1-gamma	MULTI-MSMS	FU20160603-26	786.688	3	786.347	2356.02	69303.7	7.4038	0.005822	-0.017377	-1.37e-05	7.3865	0.0058083	786.682	34.248	0.49661	33.908	33.606	34.102	-0.33982					136	43	4	0	0	0	4.52e-31	2	24168	144.33	134.85	1
AAAPAPEEEMDECEQALAAEPK	22	Unmodified	_AAAPAPEEEMDECEQALAAEPK_			0	0	0	P26641	P26641	P26641	EEF1G	Elongation factor 1-gamma	MULTI-MSMS	FU20160603-28	786.353	3	786.347	2356.02	70415.7	8.0271	0.0063121	-0.59026	-0.00046415	7.4368	0.0058479	786.681	34.218	0.41549	33.864	33.697	34.112	-0.35356					122	47	4	0	0	0	2.45e-05	2	20037	87.654	77.881	1
AAAPAPEEEMDECEQALAAEPK	22	Unmodified	_AAAPAPEEEMDECEQALAAEPK_			0	0	0	P26641	P26641	P26641	EEF1G	Elongation factor 1-gamma	MULTI-MSMS	FU20160603-28	1180.03	2	1179.02	2356.02	59508.9	7.3628	0.0086808	-0.37083	-0.00043721	6.9919	0.0082436	1180.02	34.221	0.24609	33.867	33.748	33.994	-0.35356					52	26	3	0	0	0	0.039399	1	20133	40.384	32.566	1
AAAPAPEEEMDECEQALAAEPK	22	Unmodified	_AAAPAPEEEMDECEQALAAEPK_			0	0	0	P26641	P26641	P26641	EEF1G	Elongation factor 1-gamma	MULTI-MSMS	FU20160603-32	1179.53	2	1179.02	2356.02	61385.7	7.2892	0.008594	-0.32215	-0.00037982	6.967	0.0082142	1179.52	34.099	0.25114	33.846	33.693	33.944	-0.25365					44	27	2	0	0	0	0.0020377	1	22721	57.045	47.53	1
AAAPAPEEEMDECEQALAAEPK	22	Unmodified	_AAAPAPEEEMDECEQALAAEPK_			0	0	0	P26641	P26641	P26641	EEF1G	Elongation factor 1-gamma	MULTI-MSMS	FU20160603-32	787.355	3	786.347	2356.02	70394.9	7.8543	0.0061762	-0.076339	-6e-05	7.7779	0.0061162	786.347	34.132	0.49058	33.878	33.641	34.132	-0.25365					155	54	4	0	0	0	0.0010688	1	22765	51.688	46.018	1
AAAPAPEEEMDECEQALAAEPK	22	Unmodified	_AAAPAPEEEMDECEQALAAEPK_			0	0	0	P26641	P26641	P26641	EEF1G	Elongation factor 1-gamma	MULTI-MSMS	FU20160603-32	1180.03	2	1179.02	2356.02	59768.3	7.4075	0.0087336	0.17374	0.00020484	7.5813	0.0089384	1179.52	34.36	0.053261	34.107	34.064	34.117	-0.25365					8	5	2	0	0	0	0.067271	1	23080	37.884	27.888	1
AAAPAPEEEMDECEQALAAEPK	22	Unmodified	_AAAPAPEEEMDECEQALAAEPK_			0	0	0	P26641	P26641	P26641	EEF1G	Elongation factor 1-gamma	MSMS	FU20160603-32	786.354	3	786.347	2356.02	NaN	NaN	NaN	NaN	NaN	NaN	NaN	NaN	33.96	1	33.707	33.207	34.207	-0.25365								0	0	0	3.48e-06	1	22707	81.016	68.384	1
AAAPAPEEEMDECEQALAAEPK	22	Unmodified	_AAAPAPEEEMDECEQALAAEPK_			0	0	0	P26641	P26641	P26641	EEF1G	Elongation factor 1-gamma	MULTI-MSMS	FU20160603-34	786.355	3	786.347	2356.02	71221.4	7.9997	0.0062906	-0.59079	-0.00046456	7.4089	0.005826	786.681	34.141	0.46777	33.791	33.668	34.136	-0.34931					81	51	4	0	0	0	6.05e-07	1	21782	107.78	102.65	1
AAAPAPEEEMDECEQALAAEPK	22	Unmodified	_AAAPAPEEEMDECEQALAAEPK_			0	0	0	P26641	P26641	P26641	EEF1G	Elongation factor 1-gamma	MULTI-MSMS	FU20160603-34	1179.53	2	1179.02	2356.02	60207.7	7.1747	0.008459	0.28718	0.00033859	7.4618	0.0087976	1179.52	34.115	0.10758	33.766	33.709	33.816	-0.34931					12	10	2	0	0	0	6.1e-06	1	21836	104.38	94.901	1
AAAPAPEEEMDECEQALAAEPK	22	Unmodified	_AAAPAPEEEMDECEQALAAEPK_			0	0	0	P26641	P26641	P26641	EEF1G	Elongation factor 1-gamma	MULTI-MATCH	FU20160603-06		3	786.347	2356.02	69254.7	7.6497	0.0060153	0.056988	4.48e-05	7.7067	0.0060601	786.347	34.039	0.52162	33.879	33.651	34.172	-0.15997	0.017962	0.00065487	NaN	178.32	147	47	4	NaN	NaN	NaN	NaN	0		NaN	NaN	0
AAAPAPEEEMDECEQALAAEPK	22	Unmodified	_AAAPAPEEEMDECEQALAAEPK_			0	0	0	P26641	P26641	P26641	EEF1G	Elongation factor 1-gamma	MULTI-MATCH	FU20160603-22		2	1179.02	2356.02	NaN	7.0363	0.0082959	0.78363	0.00092392	7.8199	0.0092198	1179.52	34.434	0.055737	34.142	34.111	34.167	-0.29115	0.30649	0.0022386	NaN	150.69	7	5	2	NaN	NaN	NaN	NaN	0		NaN	NaN	0
AAAPAPEEEMDECEQALAAEPK	22	Unmodified	_AAAPAPEEEMDECEQALAAEPK_			0	0	0	P26641	P26641	P26641	EEF1G	Elongation factor 1-gamma	MULTI-MATCH	FU20160603-32		2	1179.02	2356.02	60057.4	7.3598	0.0086773	-0.66879	-0.00078852	6.691	0.0078888	1179.52	34.253	0.11967	33.999	33.935	34.055	-0.25365	0.10715	-0.0013638	NaN	151.28	18	12	2	NaN	NaN	NaN	NaN	0		NaN	NaN	0
AAAPAPEEEMDECEQALAAEPK	22	Unmodified	_AAAPAPEEEMDECEQALAAEPK_			0	0	0	P26641	P26641	P26641	EEF1G	Elongation factor 1-gamma	MULTI-MATCH	FU20160603-34		2	1179.02	2356.02	60577.8	7.2011	0.0084902	0.62679	0.000739	7.8279	0.0092292	1179.52	34.221	0.2002	33.872	33.805	34.005	-0.34931	-0.02032	0.0016913	NaN	151.28	27	21	2	NaN	NaN	NaN	NaN	0		NaN	NaN	0
AAAQLLQSQAQQSGAQQTK	19	Unmodified	_AAAQLLQSQAQQSGAQQTK_			0	0	0	Q9NVA2	Q9NVA2	Q9NVA2	2017-09-11	Septin-11	MULTI-MSMS	FU20160603-02	653.347	3	653.008	1956	75948.6	7.6419	0.0049902	-0.0044945	-2.94e-06	7.6374	0.0049873	653.343	22.163	0.1131	22.163	22.107	22.22	0					29	12	3	0	0	0	7.81e-06	1	13562	107.18	69.043	1
AAAQLLQSQAQQSGAQQTK	19	Unmodified	_AAAQLLQSQAQQSGAQQTK_			0	0	0	Q9NVA2	Q9NVA2	Q9NVA2	2017-09-11	Septin-11	MULTI-MSMS	FU20160603-22	653.014	3	653.008	1956	81557.4	8.0706	0.0052701	0.25729	0.00016802	8.3279	0.0054382	653.342	22.478	0.15155	22.186	22.096	22.247	-0.29119					33	17	3	0	0	0	0.0044109	1	13188	53.188	28.708	1
AAAQLLQSQAQQSGAQQTK	19	Unmodified	_AAAQLLQSQAQQSGAQQTK_			0	0	0	Q9NVA2	Q9NVA2	Q9NVA2	2017-09-11	Septin-11	MULTI-MATCH	FU20160603-04		3	653.008	1956	75325.2	7.918	0.0051705	0.057911	3.78e-05	7.9759	0.0052083	653.342	22.219	0.098766	22.152	22.092	22.191	-0.066439	0.0078463	0.00015424	NaN	107.18	13	10	2	NaN	NaN	NaN	NaN	0		NaN	NaN	0
AAAQLLQSQAQQSGAQQTK	19	Unmodified	_AAAQLLQSQAQQSGAQQTK_			0	0	0	Q9NVA2	Q9NVA2	Q9NVA2	2017-09-11	Septin-11	MULTI-MATCH	FU20160603-24		3	653.008	1956	83420.7	7.8179	0.0051052	-0.19246	-0.00012568	7.6254	0.0049795	653.342	22.465	0.10998	22.054	21.993	22.103	-0.41059	-0.090399	-0.00033625	NaN	107.18	16	12	2	NaN	NaN	NaN	NaN	0		NaN	NaN	0
AAAQLLQSQAQQSGAQQTKK	20	Unmodified	_AAAQLLQSQAQQSGAQQTKK_			0	0	1	Q9NVA2	Q9NVA2	Q9NVA2	2017-09-11	Septin-11	MULTI-MATCH	FU20160603-02		3	695.706	2084.1	NaN	7.3585	0.0051194	-0.19817	-0.00013787	7.1603	0.0049815	695.707	18.921	0.05818	18.921	18.898	18.956	0	-0.23401	-0.00019007	NaN	59.252	6	5	2	NaN	NaN	NaN	NaN	0		NaN	NaN	0
AAAQLLQSQAQQSGAQQTKK	20	Unmodified	_AAAQLLQSQAQQSGAQQTKK_			0	0	1	Q9NVA2	Q9NVA2	Q9NVA2	2017-09-11	Septin-11	MULTI-MATCH	FU20160603-06		3	695.706	2084.1	NaN	7.7154	0.0053676	0.020136	1.4e-05	7.7355	0.0053816	695.707	19.321	0.097809	19.161	19.122	19.22	-0.15997	0.0058283	0.00026555	NaN	59.252	12	9	2	NaN	NaN	NaN	NaN	0		NaN	NaN	0
AAAQLLQSQAQQSGAQQTKK	20	Unmodified	_AAAQLLQSQAQQSGAQQTKK_			0	0	1	Q9NVA2	Q9NVA2	Q9NVA2	2017-09-11	Septin-11	MULTI-MATCH	FU20160603-22		3	695.706	2084.1	NaN	8.1767	0.0056886	0.46758	0.0003253	8.6443	0.0060139	695.707	19.374	0.085585	19.184	19.152	19.238	-0.1909	0.028402	0.0011994	NaN	59.252	11	9	2	NaN	NaN	NaN	NaN	0		NaN	NaN	0
AAAQLLQSQAQQSGAQQTKK	20	Unmodified	_AAAQLLQSQAQQSGAQQTKK_			0	0	1	Q9NVA2	Q9NVA2	Q9NVA2	2017-09-11	Septin-11	MULTI-MATCH	FU20160603-26		3	695.706	2084.1	73392	7.8624	0.0054699	0.099449	6.92e-05	7.9618	0.0055391	695.706	19.361	0.084799	19.122	19.078	19.163	-0.23955	-0.033354	0.00043109	NaN	59.252	12	8	2	NaN	NaN	NaN	NaN	0		NaN	NaN	0
AAASLAWVLR	10	Unmodified	_AAASLAWVLR_			0	0	0	Q9P1Y5	Q9P1Y5	Q9P1Y5	CAMSAP3	Calmodulin-regulated spectrin-associated protein 3	MSMS	FU20160603-02	529.315	2	529.311	1056.61	NaN	NaN	NaN	NaN	NaN	NaN	NaN	NaN	39.878	1	39.878	39.378	40.378	0								0	0	0	0.040039	1	31517	85.533	60.295	1
AAASLAWVLR	10	Unmodified	_AAASLAWVLR_			0	0	0	Q9P1Y5	Q9P1Y5	Q9P1Y5	CAMSAP3	Calmodulin-regulated spectrin-associated protein 3	MULTI-MSMS	FU20160603-26	529.315	2	529.311	1056.61	86388.9	7.4128	0.0039237	0.42204	0.00022339	7.8348	0.0041471	529.311	40.161	0.11181	39.821	39.743	39.855	-0.33976					9	7	2	0	0	0	0.0049915	1	30660	86.882	64.302	1
AAATAEEPDPK	11	Unmodified	_AAATAEEPDPK_			0	0	0	Q99733	Q99733	Q99733	NAP1L4	Nucleosome assembly protein 1-like 4	MSMS	FU20160603-08	550.27	2	550.267	1098.52	NaN	NaN	NaN	NaN	NaN	NaN	NaN	NaN	12.459	1	12.175	11.675	12.675	-0.28416								0	0	0	0.069644	1	4470	72.289	28.87	1
AAATAEEPDPK	11	Unmodified	_AAATAEEPDPK_			0	0	0	Q99733	Q99733	Q99733	NAP1L4	Nucleosome assembly protein 1-like 4	MULTI-MSMS	FU20160603-18	550.271	2	550.267	1098.52	83493.9	7.851	0.0043201	-0.31535	-0.00017353	7.5356	0.0041466	550.267	12.383	0.18314	12.247	12.146	12.329	-0.1363					34	20	2	0	0	0	0.06487	1	4589	57.885	39.623	1
AAATAEEPDPK	11	Unmodified	_AAATAEEPDPK_			0	0	0	Q99733	Q99733	Q99733	NAP1L4	Nucleosome assembly protein 1-like 4	MULTI-MATCH	FU20160603-02		2	550.267	1098.52	85351.1	7.0419	0.0038749	-0.56794	-0.00031252	6.4739	0.0035624	550.266	12.261	0.19584	12.261	12.118	12.314	0	0.07727	-0.00037745	NaN	57.885	41	23	2	NaN	NaN	NaN	NaN	0		NaN	NaN	0
AAATAEEPDPK	11	Unmodified	_AAATAEEPDPK_			0	0	0	Q99733	Q99733	Q99733	NAP1L4	Nucleosome assembly protein 1-like 4	MULTI-MATCH	FU20160603-06		2	550.267	1098.52	78001.7	7.5209	0.0041385	0.07061	3.89e-05	7.5915	0.0041773	550.267	12.316	0.11953	12.257	12.159	12.279	-0.059772	0.072993	0.0003253	NaN	57.885	22	14	2	NaN	NaN	NaN	NaN	0		NaN	NaN	0
AAATPESQEPQAK	13	Unmodified	_AAATPESQEPQAK_			0	0	0	P49006	P49006	P49006	MARCKSL1	MARCKS-related protein	MULTI-MSMS	FU20160603-02	664.333	2	664.328	1326.64	77296.1	7.495	0.0049791	0.12651	8.4e-05	7.6215	0.0050632	664.328	12.251	0.20044	12.251	12.142	12.342	0					39	23	3	0	0	0	0.0012441	1	4747	96.067	84.135	1
AAATPESQEPQAK	13	Unmodified	_AAATPESQEPQAK_			0	0	0	P49006	P49006	P49006	MARCKSL1	MARCKS-related protein	MULTI-MSMS	FU20160603-06	664.332	2	664.328	1326.64	77612.8	8.0039	0.0053172	0.22295	0.00014811	8.2269	0.0054653	664.328	12.332	0.13815	12.272	12.207	12.345	-0.059772					30	16	3	0	0	0	0.0059204	1	5880	78.705	57.309	1
AAATPESQEPQAK	13	Unmodified	_AAATPESQEPQAK_			0	0	0	P49006	P49006	P49006	MARCKSL1	MARCKS-related protein	MULTI-MSMS	FU20160603-08	664.835	2	664.328	1326.64	79109.6	8.0668	0.005359	0.14457	9.6e-05	8.2114	0.0054551	664.328	12.474	0.14411	12.19	12.153	12.297	-0.28416					31	17	3	0	0	0	0.00098423	1	4477	97.957	76.925	1
AAATPESQEPQAK	13	Unmodified	_AAATPESQEPQAK_			0	0	0	P49006	P49006	P49006	MARCKSL1	MARCKS-related protein	MULTI-MSMS	FU20160603-18	664.333	2	664.328	1326.64	78580.1	8.2153	0.0054577	0.091718	6.09e-05	8.3071	0.0055186	664.328	12.383	0.15856	12.247	12.162	12.32	-0.1363					36	17	3	0	0	0	0.00044958	1	4592	105.65	80.175	1
AAATPESQEPQAK	13	Unmodified	_AAATPESQEPQAK_			0	0	0	P49006	P49006	P49006	MARCKSL1	MARCKS-related protein	MULTI-MSMS	FU20160603-20	664.334	2	664.328	1326.64	77635.6	8.8143	0.0058556	-0.14087	-9.36e-05	8.6734	0.005762	664.328	12.368	0.10457	12.18	12.134	12.238	-0.18861					18	12	2	0	0	0	0.02273	1	4212	61.423	32.519	1
AAATPESQEPQAK	13	Unmodified	_AAATPESQEPQAK_			0	0	0	P49006	P49006	P49006	MARCKSL1	MARCKS-related protein	MULTI-MSMS	FU20160603-26	664.333	2	664.328	1326.64	76859.9	7.9027	0.00525	0.17169	0.00011406	8.0744	0.0053641	664.328	12.388	0.16821	12.148	12.079	12.247	-0.23955					44	20	3	0	0	0	7.56e-05	1	4799	117.95	100.21	1
AAATPESQEPQAK	13	Unmodified	_AAATPESQEPQAK_			0	0	0	P49006	P49006	P49006	MARCKSL1	MARCKS-related protein	MULTI-MSMS	FU20160603-28	664.835	2	664.328	1326.64	78844	7.9257	0.0052653	0.73959	0.00049133	8.6653	0.0057566	664.328	12.395	0.1916	12.242	12.161	12.352	-0.1531					34	23	2	0	0	0	0.001913	1	3676	91.202	75.281	1
AAATPESQEPQAK	13	Unmodified	_AAATPESQEPQAK_			0	0	0	P49006	P49006	P49006	MARCKSL1	MARCKS-related protein	MULTI-MSMS	FU20160603-32	664.835	2	664.328	1326.64	77401.1	7.8866	0.0052393	0.17589	0.00011685	8.0625	0.0053561	664.328	12.417	0.15968	12.163	12.104	12.264	-0.25365					26	18	2	0	0	0	0.017419	1	4666	64.945	53.025	1
AAATPESQEPQAK	13	Unmodified	_AAATPESQEPQAK_			0	0	0	P49006	P49006	P49006	MARCKSL1	MARCKS-related protein	MULTI-SECPEP	FU20160603-34	663.869	2	664.328	1326.64	82606.3	7.896	0.0052455	0.5621	0.00037342	8.4581	0.005619	664.83	12.434	0.12045	12.185	12.122	12.243	-0.24907					20	14	2	0	0	0	0.013862	1	4066	74.78	55.814	1
AADAEAEVASLNR	13	Unmodified	_AADAEAEVASLNR_			0	0	0	P06753	P06753	P06753	TPM3	Tropomyosin alpha-3 chain	MULTI-MSMS	FU20160603-06	659.332	2	658.826	1315.64	85336.8	8.0585	0.0053091	-0.40327	-0.00026568	7.6552	0.0050434	658.826	23.286	0.12268	23.025	22.959	23.082	-0.26016					18	13	2	0	0	0	0.0038571	1	15562	84.892	56.195	1
AADAEAEVASLNRR	14	Unmodified	_AADAEAEVASLNRR_			0	0	1	P06753	P06753	P06753	TPM3	Tropomyosin alpha-3 chain	MULTI-MSMS	FU20160603-06	491.59	3	491.587	1471.74	86263.8	7.1655	0.0035225	0.24092	0.00011843	7.4064	0.0036409	491.587	21.268	0.19894	21.108	21.024	21.223	-0.15997					54	23	3	0	0	0	0.0069274	1	13709	60.08	29.596	1
AADAEAEVASLNRR	14	Unmodified	_AADAEAEVASLNRR_			0	0	1	P06753	P06753	P06753	TPM3	Tropomyosin alpha-3 chain	MULTI-MSMS	FU20160603-32	491.591	3	491.587	1471.74	87272.4	7.8934	0.0038803	-0.50794	-0.00024969	7.3854	0.0036306	491.586	21.374	0.16017	21.021	20.926	21.086	-0.35387					50	19	3	0	0	0	0.039006	1	12116	45.891	0.22952	1
AADAEAEVASLNRR	14	Unmodified	_AADAEAEVASLNRR_			0	0	1	P06753	P06753	P06753	TPM3	Tropomyosin alpha-3 chain	MULTI-MSMS	FU20160603-34	491.59	3	491.587	1471.74	88877.1	7.596	0.0037341	-0.12335	-6.06e-05	7.4726	0.0036735	491.587	21.301	0.16871	21.052	20.97	21.139	-0.24907					47	19	3	0	0	0	0.016129	2	11364	52.576	20.966	1
AADAEAEVASLNRR	14	Unmodified	_AADAEAEVASLNRR_			0	0	1	P06753	P06753	P06753	TPM3	Tropomyosin alpha-3 chain	MULTI-MATCH	FU20160603-08		3	491.587	1471.74	87239.2	7.4618	0.0036681	-0.067248	-3.31e-05	7.3945	0.0036351	491.587	21.366	0.15899	21.082	21.003	21.162	-0.28416	-0.0043308	2.8e-05	NaN	60.08	41	18	3	NaN	NaN	NaN	NaN	0		NaN	NaN	0
AADAEAEVASLNRR	14	Unmodified	_AADAEAEVASLNRR_			0	0	1	P06753	P06753	P06753	TPM3	Tropomyosin alpha-3 chain	MULTI-MATCH	FU20160603-22		3	491.587	1471.74	87934.2	7.6258	0.0037487	-0.18726	-9.21e-05	7.4385	0.0036567	491.586	21.323	0.16624	21.132	21.071	21.237	-0.1909	0.045926	-0.00014902	NaN	60.08	45	19	3	NaN	NaN	NaN	NaN	0		NaN	NaN	0
AADAEAEVASLNRR	14	Unmodified	_AADAEAEVASLNRR_			0	0	1	P06753	P06753	P06753	TPM3	Tropomyosin alpha-3 chain	MULTI-MATCH	FU20160603-26		3	491.587	1471.74	87299.2	7.587	0.0037297	0.23023	0.00011318	7.8173	0.0038429	491.587	21.336	0.1745	21.096	21	21.174	-0.23955	0.010115	0.00046669	NaN	60.08	47	19	3	NaN	NaN	NaN	NaN	0		NaN	NaN	0
AADAVNKMTIK	11	Oxidation (M)	_AADAVNKM(ox)TIK_	AADAVNKM(1)TIK	AADAVNKM(81.68)TIK	0	1	1	O60749	O60749	O60749	SNX2	Sorting nexin-2	MULTI-MSMS	FU20160603-08	589.321	2	589.316	1176.62	83550.4	7.638	0.0045012	0.0769	4.53e-05	7.7149	0.0045465	589.316	11.848	0.077138	11.564	11.524	11.601	-0.28416					15	9	2	0	0	0	0.074819	1	4208	81.676	40.567	1
AADAVNKMTIK	11	Oxidation (M)	_AADAVNKM(ox)TIK_			0	1	1	O60749	O60749	O60749	SNX2	Sorting nexin-2	MULTI-MATCH	FU20160603-04		2	589.316	1176.62	83205	7.5799	0.0044669	0.41919	0.00024704	7.9991	0.004714	589.316	11.639	0.08994	11.573	11.525	11.615	-0.066439	2.98e-05	1.37e-05	NaN	81.676	15	10	2	NaN	NaN	NaN	NaN	0		NaN	NaN	0
AADAVNKMTIK	11	Oxidation (M)	_AADAVNKM(ox)TIK_			0	1	1	O60749	O60749	O60749	SNX2	Sorting nexin-2	MULTI-MATCH	FU20160603-06		2	589.316	1176.62	79095.2	7.557	0.0044534	0.54456	0.00032092	8.1015	0.0047744	589.316	11.693	0.081292	11.633	11.598	11.68	-0.059772	0.060593	0.00016146	NaN	81.676	10	9	2	NaN	NaN	NaN	NaN	0		NaN	NaN	0
AADAVNKMTIK	11	Oxidation (M)	_AADAVNKM(ox)TIK_			0	1	1	O60749	O60749	O60749	SNX2	Sorting nexin-2	MULTI-MATCH	FU20160603-20		2	589.316	1176.62	86885.3	7.9822	0.004704	0.8006	0.0004718	8.7828	0.0051758	589.316	11.757	0.070226	11.568	11.554	11.624	-0.18861	-0.0044486	0.00046324	NaN	81.676	10	8	2	NaN	NaN	NaN	NaN	0		NaN	NaN	0
AADAVNKMTIK	11	Oxidation (M)	_AADAVNKM(ox)TIK_			0	1	1	O60749	O60749	O60749	SNX2	Sorting nexin-2	MULTI-MATCH	FU20160603-22		2	589.316	1176.62	83047.5	7.7506	0.0045676	0.30685	0.00018083	8.0575	0.0047484	589.316	11.818	0.06308	11.627	11.591	11.654	-0.1909	0.054156	-0.00011871	NaN	81.676	8	6	2	NaN	NaN	NaN	NaN	0		NaN	NaN	0
AADAVNKMTIK	11	Unmodified	_AADAVNKMTIK_			0	0	1	O60749	O60749	O60749	SNX2	Sorting nexin-2	MULTI-MSMS	FU20160603-08	581.322	2	581.318	1160.62	82686.1	7.1899	0.0041796	-0.87734	-0.00051002	6.3126	0.0036696	581.819	18.287	0.11205	18.003	17.933	18.045	-0.28416					25	11	3	0	0	0	9.94e-12	1	8894	205.07	114.92	1
AADAVNKMTIK	11	Unmodified	_AADAVNKMTIK_			0	0	1	O60749	O60749	O60749	SNX2	Sorting nexin-2	MULTI-MSMS	FU20160603-18	581.323	2	581.318	1160.62	82823.4	7.6242	0.0044321	-0.29148	-0.00016945	7.3327	0.0042626	581.318	18.095	0.097792	17.959	17.895	17.993	-0.1363					15	11	2	0	0	0	0.00012215	1	9297	182.41	105.12	1
AADAVNKMTIK	11	Unmodified	_AADAVNKMTIK_			0	0	1	O60749	O60749	O60749	SNX2	Sorting nexin-2	MULTI-MSMS	FU20160603-20	581.323	2	581.318	1160.62	85610.9	8.0167	0.0046603	-1.4964	-0.00086991	6.5203	0.0037904	581.318	18.162	0.082008	18.074	18.027	18.109	-0.0884					14	9	2	0	0	0	0.00037933	1	8593	168.85	105.15	1
AADAVNKMTIK	11	Unmodified	_AADAVNKMTIK_			0	0	1	O60749	O60749	O60749	SNX2	Sorting nexin-2	MULTI-MSMS	FU20160603-22	581.322	2	581.318	1160.62	84925.9	7.5842	0.0044089	-0.85879	-0.00049923	6.7255	0.0039096	581.318	18.273	0.094345	18.082	18.031	18.125	-0.1909					13	10	2	0	0	0	3.59e-05	1	9327	155.47	91.779	1
AADAVNKMTIK	11	Unmodified	_AADAVNKMTIK_			0	0	1	O60749	O60749	O60749	SNX2	Sorting nexin-2	MULTI-MSMS	FU20160603-26	581.322	2	581.318	1160.62	83719.8	7.3953	0.004299	-0.90202	-0.00052436	6.4933	0.0037747	581.318	18.178	0.091211	17.939	17.897	17.988	-0.23955					14	10	2	0	0	0	0.00035936	1	9310	166.11	75.958	1
AADAVNKMTIK	11	Unmodified	_AADAVNKMTIK_			0	0	1	O60749	O60749	O60749	SNX2	Sorting nexin-2	MULTI-MATCH	FU20160603-04		2	581.318	1160.62	89118.2	7.3877	0.0042946	-1.0762	-0.00062564	6.3114	0.003669	581.318	18.153	0.045254	18.087	18.075	18.12	-0.066439	0.080581	-0.00017933	NaN	216.91	9	5	2	NaN	NaN	NaN	NaN	0		NaN	NaN	0
AADAVNKMTIK	11	Unmodified	_AADAVNKMTIK_			0	0	1	O60749	O60749	O60749	SNX2	Sorting nexin-2	MULTI-MATCH	FU20160603-34		2	581.318	1160.62	NaN	7.3768	0.0042883	-1.3307	-0.00077356	6.0461	0.0035147	581.317	18.224	0.043053	17.975	17.939	17.982	-0.24907	-0.031594	-0.00047518	NaN	216.91	7	4	2	NaN	NaN	NaN	NaN	0		NaN	NaN	0
AADEEAFEDNSEEYIRR	17	Unmodified	_AADEEAFEDNSEEYIRR_			0	0	1	P55060	P55060	P55060	CSE1L	Exportin-2	MULTI-SECPEP	FU20160603-02	682.113	3	681.968	2042.88	77483.5	7.2528	0.0049462	0.013554	9.24e-06	7.2663	0.0049554	681.968	28.269	0.073734	28.269	28.24	28.313	0					10	6	2	0	0	0	0.0051678	1	19102	74.133	67.664	1
AADGPGDRFIIGESQAGEQPTQTVMPGQVMR	31	Unmodified	_AADGPGDRFIIGESQAGEQPTQTVMPGQVMR_			0	0	1	Q9NQX3	Q9NQX3	Q9NQX3	GPHN	Gephyrin;Molybdopterin adenylyltransferase;Molybdopterin molybdenumtransferase	MSMS	FU20160603-22	1082.19	3	1081.86	3242.54	NaN	NaN	NaN	NaN	NaN	NaN	NaN	NaN	35.372	1	35.081	34.581	35.581	-0.29114								0	0	0	0.041291	1	25913	42.032	28.921	1
AADISESSGADCKGDPR	17	Acetyl (Protein N-term)	_(ac)AADISESSGADCKGDPR_			1	0	1	O43583	O43583	O43583	DENR	Density-regulated protein	MULTI-MSMS	FU20160603-02	889.394	2	889.387	1776.76	67390.8	7.3099	0.0065013	-0.1477	-0.00013136	7.1622	0.0063699	889.387	19.9	0.098967	19.9	19.876	19.975	0					17	11	3	0	0	0	5.98e-05	1	11415	102.03	87.425	1
AADISESSGADCKGDPR	17	Acetyl (Protein N-term)	_(ac)AADISESSGADCKGDPR_			1	0	1	O43583	O43583	O43583	DENR	Density-regulated protein	MSMS	FU20160603-06	889.393	2	889.387	1776.76	NaN	NaN	NaN	NaN	NaN	NaN	NaN	NaN	19.982	1	19.822	19.322	20.322	-0.15997								0	0	0	8.72e-19	1	12493	117.07	95.266	1
AADISESSGADCKGDPR	17	Acetyl (Protein N-term)	_(ac)AADISESSGADCKGDPR_			1	0	1	O43583	O43583	O43583	DENR	Density-regulated protein	MULTI-MSMS	FU20160603-26	889.893	2	889.387	1776.76	73388.2	7.0714	0.0062892	-0.28668	-0.00025497	6.7848	0.0060343	889.387	20.083	0.12401	19.843	19.8	19.924	-0.23955					14	13	2	0	0	0	0.00012599	1	11167	85.576	75.73	1
AADISESSGADCKGDPR	17	Acetyl (Protein N-term)	_(ac)AADISESSGADCKGDPR_			1	0	1	O43583	O43583	O43583	DENR	Density-regulated protein	MULTI-MSMS	FU20160603-34	889.896	2	889.387	1776.76	NaN	7.5022	0.0066723	0.39858	0.00035449	7.9007	0.0070268	889.889	20.124	0.10619	19.875	19.805	19.912	-0.24907					15	12	2	0	0	0	0.00013467	1	10320	83.252	69.024	1
AADTDGDGQVNYEEFVR	17	Unmodified	_AADTDGDGQVNYEEFVR_			0	0	0	P27482	P27482	P27482	CALML3	Calmodulin-like protein 3	MULTI-MSMS	FU20160603-06	943.923	2	943.414	1884.81	63947.2	7.8413	0.0073976	-0.21687	-0.0002046	7.6244	0.007193	943.915	33.409	0.12823	33.249	33.184	33.312	-0.15997					37	12	4	0	0	0	6.52e-16	1	25028	140.68	110.6	1
AAEAAPPTQEAQGETEPTEQAPDALEQAADTSRR	34	Unmodified	_AAEAAPPTQEAQGETEPTEQAPDALEQAADTSRR_			0	0	1	Q8N163	Q8N163	Q8N163	CCAR2	Cell cycle and apoptosis regulator protein 2	MULTI-MSMS	FU20160603-20	1180.23	3	1179.55	3535.63	58593.2	7.4623	0.0088022	-0.12155	-0.00014338	7.3408	0.0086588	1179.88	28.582	0.1112	28.293	28.237	28.348	-0.28891					20	13	2	0	0	0	0.00094528	1	17622	37.424	28.66	1
AAEAAPPTQEAQGETEPTEQAPDALEQAADTSRR	34	Unmodified	_AAEAAPPTQEAQGETEPTEQAPDALEQAADTSRR_			0	0	1	Q8N163	Q8N163	Q8N163	CCAR2	Cell cycle and apoptosis regulator protein 2	MULTI-MATCH	FU20160603-22		3	1179.55	3535.63	58263.3	7.2195	0.0085157	-0.0098017	-1.16e-05	7.2097	0.0085042	1179.88	28.761	0.11694	28.369	28.324	28.441	-0.39138	0.037976	0.00025231	NaN	37.424	21	12	4	NaN	NaN	NaN	NaN	0		NaN	NaN	0
AAECNIVVTQPR	12	Unmodified	_AAECNIVVTQPR_			0	0	0	Q08211	Q08211	Q08211	DHX9	ATP-dependent RNA helicase A	MULTI-MSMS	FU20160603-02	679.354	2	679.348	1356.68	76671.2	7.5481	0.0051278	0.45375	0.00030826	8.0018	0.005436	679.348	22.031	0.123	22.031	21.984	22.107	1.91e-06					20	13	2	0	0	0	0.0066674	1	13462	79.639	64.267	1
AAEKEAALVQQEEEKAEQR	19	Unmodified	_AAEKEAALVQQEEEKAEQR_			0	0	2	Q15020	Q15020	Q15020	SART3	Squamous cell carcinoma antigen recognized by T-cells 3	MULTI-MSMS	FU20160603-02	719.704	3	719.698	2156.07	NaN	7.3372	0.0052806	0.083342	6e-05	7.4205	0.0053406	719.698	24.5	0.085562	24.5	24.461	24.547	0					11	8	2	0	0	0	0.0031167	1	15675	68.168	54.209	1
AAELEMELNEHSLVIDTLKEVDETRK	26	Unmodified	_AAELEMELNEHSLVIDTLKEVDETRK_			0	0	2	Q9UHV9	Q9UHV9	Q9UHV9	PFDN2	Prefoldin subunit 2	MULTI-MSMS	FU20160603-02	603.515	5	603.31	3011.51	74983.4	7.63	0.0046033	0.094534	5.7e-05	7.7246	0.0046603	603.51	41.68	0.13531	41.68	41.627	41.762	0					13	10	2	0	0	0	0.040591	1	33501	40.086	28.517	1
AAELEMELNEHSLVIDTLKEVDETRK	26	Unmodified	_AAELEMELNEHSLVIDTLKEVDETRK_			0	0	2	Q9UHV9	Q9UHV9	Q9UHV9	PFDN2	Prefoldin subunit 2	MULTI-MSMS	FU20160603-18	754.392	4	753.885	3011.51	70834.4	8.0897	0.0060987	-0.17836	-0.00013447	7.9113	0.0059642	754.386	41.88	0.10724	41.744	41.665	41.772	-0.13636					13	8	3	0	0	0	0.00019439	1	31951	54.869	40.89	1
AAELEMELNEHSLVIDTLKEVDETRK	26	Unmodified	_AAELEMELNEHSLVIDTLKEVDETRK_			0	0	2	Q9UHV9	Q9UHV9	Q9UHV9	PFDN2	Prefoldin subunit 2	MULTI-MSMS	FU20160603-20	603.515	5	603.31	3011.51	80055	7.8794	0.0047537	-0.21315	-0.00012859	7.6662	0.0046251	603.51	41.864	0.13354	41.675	41.613	41.747	-0.18867					26	9	4	0	0	0	0.00091356	1	31132	57.692	45.687	1
AAELEMELNEHSLVIDTLKEVDETRK	26	Unmodified	_AAELEMELNEHSLVIDTLKEVDETRK_			0	0	2	Q9UHV9	Q9UHV9	Q9UHV9	PFDN2	Prefoldin subunit 2	MULTI-MSMS	FU20160603-22	603.515	5	603.31	3011.51	79871.5	7.4859	0.0045163	0.84902	0.00051222	8.3349	0.0050285	603.511	42.016	0.15082	41.725	41.636	41.786	-0.29114					14	9	2	0	0	0	0.0025654	2	33225	51.39	42.315	1
AAELEMELNEHSLVIDTLKEVDETRK	26	Unmodified	_AAELEMELNEHSLVIDTLKEVDETRK_			0	0	2	Q9UHV9	Q9UHV9	Q9UHV9	PFDN2	Prefoldin subunit 2	MULTI-MSMS	FU20160603-26	603.514	5	603.31	3011.51	77947.1	7.2705	0.0043863	-0.22663	-0.00013673	7.0438	0.0042496	603.711	42.019	0.082722	41.679	41.636	41.718	-0.33976					19	6	4	0	0	0	0.0015516	1	32792	54.626	45.229	1
AAELEMELNEHSLVIDTLKEVDETRK	26	Unmodified	_AAELEMELNEHSLVIDTLKEVDETRK_			0	0	2	Q9UHV9	Q9UHV9	Q9UHV9	PFDN2	Prefoldin subunit 2	MULTI-MATCH	FU20160603-06		5	603.31	3011.51	81604.8	7.5435	0.004551	-0.85053	-0.00051313	6.6929	0.0040379	603.711	41.922	0.087761	41.762	41.708	41.796	-0.15997	0.017626	-0.003075	NaN	57.692	8	6	2	NaN	NaN	NaN	NaN	0		NaN	NaN	0
AAELEMELNEHSLVIDTLKEVDETRK	26	Unmodified	_AAELEMELNEHSLVIDTLKEVDETRK_			0	0	2	Q9UHV9	Q9UHV9	Q9UHV9	PFDN2	Prefoldin subunit 2	MULTI-MATCH	FU20160603-08		4	753.885	3011.51	66294.2	7.4545	0.0056198	0.64637	0.00048729	8.1009	0.0061071	754.136	41.887	0.092644	41.703	41.634	41.727	-0.18402	-0.025077	0.0012946	NaN	54.869	9	6	2	NaN	NaN	NaN	NaN	0		NaN	NaN	0
AAELEMELNEHSLVIDTLKEVDETRK	26	Unmodified	_AAELEMELNEHSLVIDTLKEVDETRK_			0	0	2	Q9UHV9	Q9UHV9	Q9UHV9	PFDN2	Prefoldin subunit 2	MULTI-MATCH	FU20160603-18		5	603.31	3011.51	79101.9	7.92	0.0047782	0.066323	4e-05	7.9864	0.0048182	603.31	41.888	0.13998	41.752	41.677	41.817	-0.13636	0.0072725	-0.00030925	NaN	57.692	23	10	4	NaN	NaN	NaN	NaN	0		NaN	NaN	0
AAELEMELNEHSLVIDTLKEVDETRK	26	Unmodified	_AAELEMELNEHSLVIDTLKEVDETRK_			0	0	2	Q9UHV9	Q9UHV9	Q9UHV9	PFDN2	Prefoldin subunit 2	MULTI-MATCH	FU20160603-20		4	753.885	3011.51	69691.9	7.8145	0.0058912	0.62988	0.00047486	8.4443	0.0063661	754.137	41.882	0.12001	41.693	41.627	41.747	-0.18867	-0.035007	0.0012448	NaN	54.869	15	8	3	NaN	NaN	NaN	NaN	0		NaN	NaN	0
AAELEMELNEHSLVIDTLKEVDETRK	26	Unmodified	_AAELEMELNEHSLVIDTLKEVDETRK_			0	0	2	Q9UHV9	Q9UHV9	Q9UHV9	PFDN2	Prefoldin subunit 2	MULTI-MATCH	FU20160603-22		4	753.885	3011.51	73016.6	7.5644	0.0057027	0.17292	0.00013036	7.7373	0.0058331	754.386	42.022	0.13681	41.731	41.65	41.786	-0.29115	0.0021332	-0.00013315	NaN	54.869	23	8	4	NaN	NaN	NaN	NaN	0		NaN	NaN	0
AAELEMELNEHSLVIDTLKEVDETRK	26	Unmodified	_AAELEMELNEHSLVIDTLKEVDETRK_			0	0	2	Q9UHV9	Q9UHV9	Q9UHV9	PFDN2	Prefoldin subunit 2	MULTI-MATCH	FU20160603-28		5	603.31	3011.51	83281.6	8.0506	0.004857	-0.34724	-0.00020949	7.7034	0.0046475	603.511	42.104	0.10374	41.851	41.771	41.875	-0.25333	0.10652	-0.0015568	NaN	57.692	18	10	4	NaN	NaN	NaN	NaN	0		NaN	NaN	0
AAEQYTPK	8	Unmodified	_AAEQYTPK_			0	0	0	P49327	P49327	P49327	FASN	Fatty acid synthase;[Acyl-carrier-protein] S-acetyltransferase;[Acyl-carrier-protein] S-malonyltransferase;3-oxoacyl-[acyl-carrier-protein] synthase;3-oxoacyl-[acyl-carrier-protein] reductase;3-hydroxyacyl-[acyl-carrier-protein] dehydratase;Enoyl-[acyl-carrier-protein] reductase;Oleoyl-[acyl-carrier-protein] hydrolase	MULTI-MATCH	FU20160603-02		2	454.23	906.445	98095.8	7.0266	0.0031917	0.2455	0.00011151	7.2721	0.0033032	454.23	13.07	0.065432	13.07	13.009	13.075	0	-0.055949	0.00011561	NaN	80.455	9	7	2	NaN	NaN	NaN	NaN	0		NaN	NaN	0
AAEQYTPK	8	Unmodified	_AAEQYTPK_			0	0	0	P49327	P49327	P49327	FASN	Fatty acid synthase;[Acyl-carrier-protein] S-acetyltransferase;[Acyl-carrier-protein] S-malonyltransferase;3-oxoacyl-[acyl-carrier-protein] synthase;3-oxoacyl-[acyl-carrier-protein] reductase;3-hydroxyacyl-[acyl-carrier-protein] dehydratase;Enoyl-[acyl-carrier-protein] reductase;Oleoyl-[acyl-carrier-protein] hydrolase	MULTI-MATCH	FU20160603-04		2	454.23	906.445	91991.1	7.6534	0.0034764	0.08198	3.72e-05	7.7354	0.0035136	454.23	13.227	0.14221	13.16	13.14	13.282	-0.066439	0.033746	-3.29e-05	NaN	80.455	29	16	2	NaN	NaN	NaN	NaN	0		NaN	NaN	0
AAEQYTPK	8	Unmodified	_AAEQYTPK_			0	0	0	P49327	P49327	P49327	FASN	Fatty acid synthase;[Acyl-carrier-protein] S-acetyltransferase;[Acyl-carrier-protein] S-malonyltransferase;3-oxoacyl-[acyl-carrier-protein] synthase;3-oxoacyl-[acyl-carrier-protein] reductase;3-hydroxyacyl-[acyl-carrier-protein] dehydratase;Enoyl-[acyl-carrier-protein] reductase;Oleoyl-[acyl-carrier-protein] hydrolase	MULTI-MATCH	FU20160603-18		2	454.23	906.445	93201.1	8.2456	0.0037454	0.016572	7.53e-06	8.2622	0.0037529	454.23	13.268	0.14961	13.132	13.007	13.156	-0.1363	0.0053718	-9.24e-05	NaN	80.455	28	16	2	NaN	NaN	NaN	NaN	0		NaN	NaN	0
AAEQYTPK	8	Unmodified	_AAEQYTPK_			0	0	0	P49327	P49327	P49327	FASN	Fatty acid synthase;[Acyl-carrier-protein] S-acetyltransferase;[Acyl-carrier-protein] S-malonyltransferase;3-oxoacyl-[acyl-carrier-protein] synthase;3-oxoacyl-[acyl-carrier-protein] reductase;3-hydroxyacyl-[acyl-carrier-protein] dehydratase;Enoyl-[acyl-carrier-protein] reductase;Oleoyl-[acyl-carrier-protein] hydrolase	MULTI-MATCH	FU20160603-22		2	454.23	906.445	92584.4	7.5577	0.0034329	0.20209	9.18e-05	7.7598	0.0035247	454.23	13.374	0.32839	13.183	12.974	13.303	-0.1909	0.056568	7.62e-05	NaN	80.455	61	36	2	NaN	NaN	NaN	NaN	0		NaN	NaN	0
AAEQYTPK	8	Unmodified	_AAEQYTPK_			0	0	0	P49327	P49327	P49327	FASN	Fatty acid synthase;[Acyl-carrier-protein] S-acetyltransferase;[Acyl-carrier-protein] S-malonyltransferase;3-oxoacyl-[acyl-carrier-protein] synthase;3-oxoacyl-[acyl-carrier-protein] reductase;3-hydroxyacyl-[acyl-carrier-protein] dehydratase;Enoyl-[acyl-carrier-protein] reductase;Oleoyl-[acyl-carrier-protein] hydrolase	MULTI-MATCH	FU20160603-24		2	454.23	906.445	92892.1	7.233	0.0032855	0.37261	0.00016925	7.6056	0.0034547	454.23	13.433	0.21665	13.122	12.958	13.175	-0.31037	-0.004164	0.00023109	NaN	80.455	35	22	2	NaN	NaN	NaN	NaN	0		NaN	NaN	0
AAEQYTPK	8	Unmodified	_AAEQYTPK_			0	0	0	P49327	P49327	P49327	FASN	Fatty acid synthase;[Acyl-carrier-protein] S-acetyltransferase;[Acyl-carrier-protein] S-malonyltransferase;3-oxoacyl-[acyl-carrier-protein] synthase;3-oxoacyl-[acyl-carrier-protein] reductase;3-hydroxyacyl-[acyl-carrier-protein] dehydratase;Enoyl-[acyl-carrier-protein] reductase;Oleoyl-[acyl-carrier-protein] hydrolase	MULTI-MATCH	FU20160603-26		2	454.23	906.445	92314.8	7.4863	0.0034005	0.25636	0.00011644	7.7426	0.0035169	454.23	13.384	0.28682	13.145	12.959	13.246	-0.23955	0.018232	0.00012548	NaN	80.455	45	31	2	NaN	NaN	NaN	NaN	0		NaN	NaN	0
AAEQYTPK	8	Unmodified	_AAEQYTPK_			0	0	0	P49327	P49327	P49327	FASN	Fatty acid synthase;[Acyl-carrier-protein] S-acetyltransferase;[Acyl-carrier-protein] S-malonyltransferase;3-oxoacyl-[acyl-carrier-protein] synthase;3-oxoacyl-[acyl-carrier-protein] reductase;3-hydroxyacyl-[acyl-carrier-protein] dehydratase;Enoyl-[acyl-carrier-protein] reductase;Oleoyl-[acyl-carrier-protein] hydrolase	MULTI-MATCH	FU20160603-28		2	454.23	906.445	93214.7	7.4391	0.0033791	0.11773	5.35e-05	7.5569	0.0034326	454.23	13.404	0.16323	13.15	13.012	13.175	-0.25333	0.024097	-4.56e-07	NaN	80.455	29	17	2	NaN	NaN	NaN	NaN	0		NaN	NaN	0
AAEQYTPK	8	Unmodified	_AAEQYTPK_			0	0	0	P49327	P49327	P49327	FASN	Fatty acid synthase;[Acyl-carrier-protein] S-acetyltransferase;[Acyl-carrier-protein] S-malonyltransferase;3-oxoacyl-[acyl-carrier-protein] synthase;3-oxoacyl-[acyl-carrier-protein] reductase;3-hydroxyacyl-[acyl-carrier-protein] dehydratase;Enoyl-[acyl-carrier-protein] reductase;Oleoyl-[acyl-carrier-protein] hydrolase	MULTI-MATCH	FU20160603-32		2	454.23	906.445	95872.5	7.5109	0.0034117	-0.15334	-6.97e-05	7.3575	0.003342	454.229	13.357	0.18576	13.104	12.939	13.125	-0.25365	-0.022783	-0.00024671	NaN	80.455	30	21	2	NaN	NaN	NaN	NaN	0		NaN	NaN	0
AAEQYTPK	8	Unmodified	_AAEQYTPK_			0	0	0	P49327	P49327	P49327	FASN	Fatty acid synthase;[Acyl-carrier-protein] S-acetyltransferase;[Acyl-carrier-protein] S-malonyltransferase;3-oxoacyl-[acyl-carrier-protein] synthase;3-oxoacyl-[acyl-carrier-protein] reductase;3-hydroxyacyl-[acyl-carrier-protein] dehydratase;Enoyl-[acyl-carrier-protein] reductase;Oleoyl-[acyl-carrier-protein] hydrolase	MULTI-MATCH	FU20160603-34		2	454.23	906.445	92098.8	7.6208	0.0034616	-0.33339	-0.00015144	7.2874	0.0033102	454.229	13.318	0.13933	13.068	12.951	13.09	-0.24907	-0.05789	-0.00041028	NaN	80.455	21	15	2	NaN	NaN	NaN	NaN	0		NaN	NaN	0
AAERQEALR	9	Acetyl (Protein N-term)	_(ac)AAERQEALR_			1	0	1	Q9UNZ2	Q9UNZ2	Q9UNZ2	NSFL1C	NSFL1 cofactor p47	MULTI-MSMS	FU20160603-02	543.292	2	543.289	1084.56	81482.9	6.8451	0.0037189	0.1871	0.00010165	7.0322	0.0038205	543.289	11.201	0.64021	11.201	11.074	11.714	-9.54e-07					221	76	4	0	0	0	0.033674	1	4358	64.42	12.442	1
AAERQEALR	9	Acetyl (Protein N-term)	_(ac)AAERQEALR_			1	0	1	Q9UNZ2	Q9UNZ2	Q9UNZ2	NSFL1C	NSFL1 cofactor p47	MULTI-MATCH	FU20160603-04		2	543.289	1084.56	81310.5	7.6781	0.0041714	-0.028344	-1.54e-05	7.6498	0.004156	543.288	11.358	0.57257	11.291	11.11	11.683	-0.066439	-0.021725	-0.00022907	NaN	64.42	184	64	4	NaN	NaN	NaN	NaN	0		NaN	NaN	0
AAERQEALR	9	Acetyl (Protein N-term)	_(ac)AAERQEALR_			1	0	1	Q9UNZ2	Q9UNZ2	Q9UNZ2	NSFL1C	NSFL1 cofactor p47	MULTI-MATCH	FU20160603-06		2	543.289	1084.56	81558.5	7.4478	0.0040463	-0.045554	-2.47e-05	7.4023	0.0040216	543.288	11.309	0.65412	11.249	11.112	11.766	-0.059772	-0.06375	-0.00024777	NaN	64.42	185	75	3	NaN	NaN	NaN	NaN	0		NaN	NaN	0
AAERQEALR	9	Acetyl (Protein N-term)	_(ac)AAERQEALR_			1	0	1	Q9UNZ2	Q9UNZ2	Q9UNZ2	NSFL1C	NSFL1 cofactor p47	MULTI-MATCH	FU20160603-22		2	543.289	1084.56	80524.8	7.9496	0.0043189	0.23229	0.0001262	8.1819	0.0044451	543.289	11.568	0.30181	11.377	11.116	11.418	-0.1909	0.063784	5.41e-05	NaN	64.42	104	32	4	NaN	NaN	NaN	NaN	0		NaN	NaN	0
AAERQEALR	9	Acetyl (Protein N-term)	_(ac)AAERQEALR_			1	0	1	Q9UNZ2	Q9UNZ2	Q9UNZ2	NSFL1C	NSFL1 cofactor p47	MULTI-MATCH	FU20160603-26		2	543.289	1084.56	81344.5	7.5358	0.0040941	0.066481	3.61e-05	7.6023	0.0041302	543.289	11.541	0.52783	11.302	11.105	11.633	-0.23955	-0.010903	-0.00012603	NaN	64.42	155	61	3	NaN	NaN	NaN	NaN	0		NaN	NaN	0
AAETQTLNFGPEWLR	15	Acetyl (Protein N-term)	_(ac)AAETQTLNFGPEWLR_			1	0	0	Q6Y7W6	Q6Y7W6	Q6Y7W6	GIGYF2	PERQ amino acid-rich with GYF domain-containing protein 2	MULTI-MSMS	FU20160603-08	888.477	2	887.942	1773.87	70001.2	7.8162	0.0069404	0.13754	0.00012213	7.9538	0.0070625	887.942	48.297	0.071266	48.113	48.086	48.157	-0.18402					7	5	2	0	0	0	0.0029203	1	38406	65.511	39.22	1
AAETQTLNFGPEWLR	15	Acetyl (Protein N-term)	_(ac)AAETQTLNFGPEWLR_			1	0	0	Q6Y7W6	Q6Y7W6	Q6Y7W6	GIGYF2	PERQ amino acid-rich with GYF domain-containing protein 2	MSMS	FU20160603-08	887.949	2	887.942	1773.87	NaN	NaN	NaN	NaN	NaN	NaN	NaN	NaN	48.321	1	48.137	47.637	48.637	-0.18402								0	0	0	0.072932	1	38420	58.814	21.566	1
AAETQTLNFGPEWLR	15	Acetyl (Protein N-term)	_(ac)AAETQTLNFGPEWLR_			1	0	0	Q6Y7W6	Q6Y7W6	Q6Y7W6	GIGYF2	PERQ amino acid-rich with GYF domain-containing protein 2	MULTI-MSMS	FU20160603-20	888.449	2	887.942	1773.87	68949.9	8.0679	0.0071638	-0.19205	-0.00017053	7.8758	0.0069933	888.443	48.251	0.092285	48.062	48.005	48.097	-0.18867					9	6	3	0	0	0	0.00078387	1	38133	80.411	50.831	1
AAETQTLNFGPEWLR	15	Acetyl (Protein N-term)	_(ac)AAETQTLNFGPEWLR_			1	0	0	Q6Y7W6	Q6Y7W6	Q6Y7W6	GIGYF2	PERQ amino acid-rich with GYF domain-containing protein 2	MULTI-MATCH	FU20160603-24		2	887.942	1773.87	66189.7	7.3785	0.0065517	0.23353	0.00020736	7.612	0.006759	887.942	48.293	0.17042	48.083	48.027	48.197	-0.21014	-0.011281	0.00011253	NaN	80.411	21	14	2	NaN	NaN	NaN	NaN	0		NaN	NaN	0
AAETQTLNFGPEWLR	15	Acetyl (Protein N-term)	_(ac)AAETQTLNFGPEWLR_			1	0	0	Q6Y7W6	Q6Y7W6	Q6Y7W6	GIGYF2	PERQ amino acid-rich with GYF domain-containing protein 2	MULTI-MATCH	FU20160603-28		2	887.942	1773.87	70878.7	7.3379	0.0065156	0.33225	0.00029502	7.6701	0.0068106	887.942	48.273	0.1315	48.12	48.04	48.172	-0.1531	0.025264	0.00028784	NaN	80.411	18	11	2	NaN	NaN	NaN	NaN	0		NaN	NaN	0
AAFALGGLGSGFASNREELSALVAPAFAHTSQVLVDK	37	Unmodified	_AAFALGGLGSGFASNREELSALVAPAFAHTSQVLVDK_			0	0	1	P27708	P27708	P27708	CAD	CAD protein;Glutamine-dependent carbamoyl-phosphate synthase;Aspartate carbamoyltransferase;Dihydroorotase	MULTI-MSMS	FU20160603-20	926.496	4	926.238	3700.92	61657.3	8.5092	0.0078815	-0.84922	-0.00078658	7.66	0.0070949	926.739	48.639	0.30125	48.45	48.279	48.58	-0.18867					49	21	3	0	0	0	0.014163	1	38490	25.324	14.28	1
AAFALGGLGSGFASNREELSALVAPAFAHTSQVLVDK	37	Unmodified	_AAFALGGLGSGFASNREELSALVAPAFAHTSQVLVDK_			0	0	1	P27708	P27708	P27708	CAD	CAD protein;Glutamine-dependent carbamoyl-phosphate synthase;Aspartate carbamoyltransferase;Dihydroorotase	MULTI-MATCH	FU20160603-06		4	926.238	3700.92	60030.8	7.6854	0.0071185	-1.8852	-0.0017461	5.8003	0.0053724	926.485	48.551	0.1921	48.491	48.414	48.606	-0.059772	0.018369	-0.0051421	NaN	25.324	18	13	2	NaN	NaN	NaN	NaN	0		NaN	NaN	0
AAFALGGLGSGFASNREELSALVAPAFAHTSQVLVDK	37	Unmodified	_AAFALGGLGSGFASNREELSALVAPAFAHTSQVLVDK_			0	0	1	P27708	P27708	P27708	CAD	CAD protein;Glutamine-dependent carbamoyl-phosphate synthase;Aspartate carbamoyltransferase;Dihydroorotase	MULTI-MATCH	FU20160603-08		4	926.238	3700.92	68447.9	7.9824	0.0073936	-0.60009	-0.00055583	7.3823	0.0068377	926.487	48.714	0.059677	48.53	48.493	48.552	-0.18402	0.057035	-0.000381	NaN	25.324	11	4	4	NaN	NaN	NaN	NaN	0		NaN	NaN	0
AAFALGGLGSGFASNREELSALVAPAFAHTSQVLVDK	37	Unmodified	_AAFALGGLGSGFASNREELSALVAPAFAHTSQVLVDK_			0	0	1	P27708	P27708	P27708	CAD	CAD protein;Glutamine-dependent carbamoyl-phosphate synthase;Aspartate carbamoyltransferase;Dihydroorotase	MULTI-MATCH	FU20160603-22		4	926.238	3700.92	64433.6	8.0926	0.0074956	0.18488	0.00017124	8.2774	0.0076669	926.739	48.816	0.27398	48.625	48.438	48.712	-0.19096	0.15255	0.0025273	NaN	25.324	55	19	5	NaN	NaN	NaN	NaN	0		NaN	NaN	0
AAFALGGLGSGFASNREELSALVAPAFAHTSQVLVDK	37	Unmodified	_AAFALGGLGSGFASNREELSALVAPAFAHTSQVLVDK_			0	0	1	P27708	P27708	P27708	CAD	CAD protein;Glutamine-dependent carbamoyl-phosphate synthase;Aspartate carbamoyltransferase;Dihydroorotase	MULTI-MATCH	FU20160603-24		4	926.238	3700.92	65257.3	7.3845	0.0068398	-0.33399	-0.00030936	7.0505	0.0065305	926.739	48.686	0.14247	48.476	48.392	48.534	-0.21014	0.00295	0.00060489	NaN	25.324	23	12	3	NaN	NaN	NaN	NaN	0		NaN	NaN	0
AAFGGAEHVPPELWEPFYTDQYAQEHVKPPVTR	33	Unmodified	_AAFGGAEHVPPELWEPFYTDQYAQEHVKPPVTR_			0	0	1	Q9P1Y5	Q9P1Y5	Q9P1Y5	CAMSAP3	Calmodulin-regulated spectrin-associated protein 3	MULTI-MSMS	FU20160603-02	754.579	5	754.172	3765.82	72984.6	7.0592	0.0053239	0.38329	0.00028906	7.4425	0.0056129	754.372	39.284	0.11205	39.284	39.198	39.31	0					21	9	3	0	0	0	0.048363	1	30854	26.224	19.82	1
AAFGGAEHVPPELWEPFYTDQYAQEHVKPPVTR	33	Unmodified	_AAFGGAEHVPPELWEPFYTDQYAQEHVKPPVTR_			0	0	1	Q9P1Y5	Q9P1Y5	Q9P1Y5	CAMSAP3	Calmodulin-regulated spectrin-associated protein 3	MULTI-MSMS	FU20160603-26	754.78	5	754.172	3765.82	67955.8	7.3599	0.0055506	0.20185	0.00015223	7.5617	0.0057029	754.572	39.578	0.15838	39.238	39.133	39.291	-0.33976					22	11	3	0	0	0	0.044168	1	30013	26.817	16.114	1
AAFGISDSYVDGSSFDPQRR	20	Unmodified	_AAFGISDSYVDGSSFDPQRR_			0	0	1	Q9UQ35	Q9UQ35	Q9UQ35	SRRM2	Serine/arginine repetitive matrix protein 2	MULTI-MSMS	FU20160603-02	725.679	3	725.675	2174	73969.3	7.4097	0.005377	-0.3972	-0.00028824	7.0125	0.0050888	725.675	34.916	0.1936	34.916	34.78	34.974	0					28	17	2	0	0	0	0.034923	1	26052	38.261	24.673	1
AAFGISDSYVDGSSFDPQRR	20	Unmodified	_AAFGISDSYVDGSSFDPQRR_			0	0	1	Q9UQ35	Q9UQ35	Q9UQ35	SRRM2	Serine/arginine repetitive matrix protein 2	MULTI-MSMS	FU20160603-32	725.68	3	725.675	2174	74135.8	7.9528	0.0057711	-0.19103	-0.00013863	7.7617	0.0056325	726.009	35.173	0.11917	34.919	34.846	34.965	-0.25365					18	11	2	0	0	0	0.015827	1	23899	42.149	21.97	1
AAFGISDSYVDGSSFDPQRR	20	Unmodified	_AAFGISDSYVDGSSFDPQRR_			0	0	1	Q9UQ35	Q9UQ35	Q9UQ35	SRRM2	Serine/arginine repetitive matrix protein 2	MULTI-MATCH	FU20160603-06		3	725.675	2174	78971.7	7.6883	0.0055792	0.30894	0.00022419	7.9972	0.0058034	725.676	35.075	0.079826	34.915	34.877	34.957	-0.15997	0.0021237	0.00029789	NaN	49.621	8	6	2	NaN	NaN	NaN	NaN	0		NaN	NaN	0
AAFGISDSYVDGSSFDPQRR	20	Unmodified	_AAFGISDSYVDGSSFDPQRR_			0	0	1	Q9UQ35	Q9UQ35	Q9UQ35	SRRM2	Serine/arginine repetitive matrix protein 2	MULTI-MATCH	FU20160603-08		3	725.675	2174	75740.1	7.535	0.0054679	0.24293	0.00017629	7.7779	0.0056442	726.01	35.101	0.14121	34.917	34.858	34.999	-0.18402	0.0046567	0.00015419	NaN	49.621	19	12	2	NaN	NaN	NaN	NaN	0		NaN	NaN	0
AAFGISDSYVDGSSFDPQRR	20	Unmodified	_AAFGISDSYVDGSSFDPQRR_			0	0	1	Q9UQ35	Q9UQ35	Q9UQ35	SRRM2	Serine/arginine repetitive matrix protein 2	MULTI-MATCH	FU20160603-18		3	725.675	2174	75854.6	8.0916	0.0058719	0.27648	0.00020064	8.3681	0.0060725	725.675	34.993	0.17986	34.857	34.78	34.96	-0.13636	-0.05597	0.00022723	NaN	49.621	28	17	2	NaN	NaN	NaN	NaN	0		NaN	NaN	0
AAFGISDSYVDGSSFDPQRR	20	Unmodified	_AAFGISDSYVDGSSFDPQRR_			0	0	1	Q9UQ35	Q9UQ35	Q9UQ35	SRRM2	Serine/arginine repetitive matrix protein 2	MULTI-MATCH	FU20160603-20		3	725.675	2174	74656.3	8.1918	0.0059446	0.56133	0.00040734	8.7531	0.0063519	726.01	35.119	0.1901	34.931	34.788	34.978	-0.18867	0.018008	0.00084736	NaN	49.621	28	19	2	NaN	NaN	NaN	NaN	0		NaN	NaN	0
AAFGISDSYVDGSSFDPQRR	20	Unmodified	_AAFGISDSYVDGSSFDPQRR_			0	0	1	Q9UQ35	Q9UQ35	Q9UQ35	SRRM2	Serine/arginine repetitive matrix protein 2	MULTI-MATCH	FU20160603-22		3	725.675	2174	74537.6	7.6392	0.0055435	0.26089	0.00018932	7.9001	0.0057329	725.675	35.219	0.14578	34.928	34.876	35.021	-0.29115	0.015139	0.00019329	NaN	49.621	16	11	2	NaN	NaN	NaN	NaN	0		NaN	NaN	0
AAFGISDSYVDGSSFDPQRR	20	Unmodified	_AAFGISDSYVDGSSFDPQRR_			0	0	1	Q9UQ35	Q9UQ35	Q9UQ35	SRRM2	Serine/arginine repetitive matrix protein 2	MULTI-MATCH	FU20160603-24		3	725.675	2174	75212.9	8.0953	0.0058746	-0.34519	-0.00025049	7.7501	0.0056241	725.674	35.229	0.10674	34.918	34.862	34.969	-0.31038	0.0054311	-0.0011262	NaN	49.621	17	9	2	NaN	NaN	NaN	NaN	0		NaN	NaN	0
AAFGISDSYVDGSSFDPQRR	20	Unmodified	_AAFGISDSYVDGSSFDPQRR_			0	0	1	Q9UQ35	Q9UQ35	Q9UQ35	SRRM2	Serine/arginine repetitive matrix protein 2	MULTI-MATCH	FU20160603-26		3	725.675	2174	76161.4	7.3412	0.0053273	0.66212	0.00048048	8.0033	0.0058078	726.01	35.155	0.19844	34.915	34.84	35.038	-0.23959	0.0025319	0.0010668	NaN	49.621	26	18	2	NaN	NaN	NaN	NaN	0		NaN	NaN	0
AAFGISDSYVDGSSFDPQRR	20	Unmodified	_AAFGISDSYVDGSSFDPQRR_			0	0	1	Q9UQ35	Q9UQ35	Q9UQ35	SRRM2	Serine/arginine repetitive matrix protein 2	MULTI-MATCH	FU20160603-28		3	725.675	2174	NaN	7.9439	0.0057647	1.0233	0.00074256	8.9671	0.0065072	726.009	35.19	0.047142	34.837	34.817	34.864	-0.35356	-0.076001	0.001853	NaN	49.621	7	4	2	NaN	NaN	NaN	NaN	0		NaN	NaN	0
AAFGLSEAGFNTACVTK	17	Unmodified	_AAFGLSEAGFNTACVTK_			0	0	0	P31040	P31040	P31040	SDHA	Succinate dehydrogenase [ubiquinone] flavoprotein subunit, mitochondrial	MULTI-MSMS	FU20160603-02	872.428	2	872.422	1742.83	69209.9	6.9143	0.0060322	0.42432	0.00037019	7.3387	0.0064024	872.924	36.142	0.12029	36.142	36.07	36.19	0					19	9	3	0	0	0	0.068383	1	27374	46.494	29.747	1
AAFGLSEAGFNTACVTK	17	Unmodified	_AAFGLSEAGFNTACVTK_			0	0	0	P31040	P31040	P31040	SDHA	Succinate dehydrogenase [ubiquinone] flavoprotein subunit, mitochondrial	MULTI-MATCH	FU20160603-22		2	872.422	1742.83	74216.4	7.5617	0.006597	-0.1414	-0.00012336	7.4204	0.0064737	872.422	36.335	0.10308	36.044	35.998	36.101	-0.29114	-0.050313	-0.00052607	NaN	73.928	18	10	3	NaN	NaN	NaN	NaN	0		NaN	NaN	0
AAGAGKVTK	9	Unmodified	_AAGAGKVTK_			0	0	1	P68104;Q5VTE0	P68104	P68104	EEF1A1;EEF1A1P5	Elongation factor 1-alpha 1;Putative elongation factor 1-alpha-like 3	MULTI-MSMS	FU20160603-02	401.746	2	401.743	801.471	97312.6	7.2634	0.002918	0.35259	0.00014165	7.616	0.0030597	401.742	5.6634	0.69584	5.6634	5.4369	6.1327	0					140	84	4	0	0	0	0.050475	1	1091	96.034	26.858	1
AAGAGKVTK	9	Unmodified	_AAGAGKVTK_			0	0	1	P68104;Q5VTE0	P68104	P68104	EEF1A1;EEF1A1P5	Elongation factor 1-alpha 1;Putative elongation factor 1-alpha-like 3	MSMS	FU20160603-24	401.746	2	401.743	801.471	NaN	NaN	NaN	NaN	NaN	NaN	NaN	NaN	5.684	1	5.4738	4.9738	5.9738	-0.21014								0	0	0	0.031657	1	977	99.013	25.038	1
AAGAGKVTK	9	Unmodified	_AAGAGKVTK_			0	0	1	P68104;Q5VTE0	P68104	P68104	EEF1A1;EEF1A1P5	Elongation factor 1-alpha 1;Putative elongation factor 1-alpha-like 3	MULTI-MSMS	FU20160603-26	401.746	2	401.743	801.471	97036.6	7.6646	0.0030792	0.3378	0.00013571	8.0024	0.0032149	401.742	5.6965	0.63791	5.4569	5.3847	6.0226	-0.23955					151	78	3	0	0	0	0.0512	1	961	93.598	28.84	1
AAGAGKVTK	9	Unmodified	_AAGAGKVTK_			0	0	1	P68104;Q5VTE0	P68104	P68104	EEF1A1;EEF1A1P5	Elongation factor 1-alpha 1;Putative elongation factor 1-alpha-like 3	MULTI-MSMS	FU20160603-28	401.746	2	401.743	801.471	96653.3	7.0907	0.0028487	0.77682	0.00031208	7.8676	0.0031607	401.743	5.7481	0.85335	5.5949	5.4741	6.3274	-0.1531					226	104	4	0	0	0	0.020903	1	711	112.11	38.132	1
AAGAGKVTK	9	Unmodified	_AAGAGKVTK_			0	0	1	P68104;Q5VTE0	P68104	P68104	EEF1A1;EEF1A1P5	Elongation factor 1-alpha 1;Putative elongation factor 1-alpha-like 3	MSMS	FU20160603-32	401.746	2	401.743	801.471	NaN	NaN	NaN	NaN	NaN	NaN	NaN	NaN	5.6992	1	5.5458	5.0458	6.0458	-0.15344								0	0	0	0.0043752	1	874	106.68	32.708	1
AAGAGKVTK	9	Unmodified	_AAGAGKVTK_			0	0	1	P68104;Q5VTE0	P68104	P68104	EEF1A1;EEF1A1P5	Elongation factor 1-alpha 1;Putative elongation factor 1-alpha-like 3	MULTI-MSMS	FU20160603-34	401.746	2	401.743	801.471	97206.9	7.5968	0.003052	0.26547	0.00010665	7.8623	0.0031586	401.743	5.7054	0.88245	5.4563	5.2479	6.1304	-0.24907					228	109	4	0	0	0	0.045402	2	768	101.46	28.057	1
AAGAGNEAAALFLATNGAHVNHR	23	Unmodified	_AAGAGNEAAALFLATNGAHVNHR_			0	0	0	Q9P2R3	Q9P2R3	Q9P2R3	ANKFY1	Rabankyrin-5	MULTI-MSMS	FU20160603-32	559.291	4	559.036	2232.11	86384.4	7.5162	0.0042018	-1.3482	-0.00075371	6.168	0.0034481	559.286	33.13	0.15309	32.876	32.765	32.918	-0.25365					25	16	2	0	0	0	2.95e-05	1	21917	90.765	75.558	1
AAGAGNEAAALFLATNGAHVNHR	23	Unmodified	_AAGAGNEAAALFLATNGAHVNHR_			0	0	0	Q9P2R3	Q9P2R3	Q9P2R3	ANKFY1	Rabankyrin-5	MULTI-MATCH	FU20160603-18		4	559.036	2232.11	83571.8	7.7429	0.0043286	-0.61339	-0.00034291	7.1295	0.0039857	559.036	33.006	0.1261	32.87	32.817	32.943	-0.13646	0.059124	0.0010025	NaN	90.765	15	12	2	NaN	NaN	NaN	NaN	0		NaN	NaN	0
AAGAGNEAAALFLATNGAHVNHR	23	Unmodified	_AAGAGNEAAALFLATNGAHVNHR_			0	0	0	Q9P2R3	Q9P2R3	Q9P2R3	ANKFY1	Rabankyrin-5	MULTI-MATCH	FU20160603-20		4	559.036	2232.11	80158.5	7.6073	0.0042527	-1.9106	-0.0010681	5.6967	0.0031847	559.285	32.94	0.13444	32.751	32.657	32.792	-0.18877	-0.059368	-0.0018981	NaN	90.765	22	14	2	NaN	NaN	NaN	NaN	0		NaN	NaN	0
AAGAGNEAAALFLATNGAHVNHR	23	Unmodified	_AAGAGNEAAALFLATNGAHVNHR_			0	0	0	Q9P2R3	Q9P2R3	Q9P2R3	ANKFY1	Rabankyrin-5	MULTI-MATCH	FU20160603-22		4	559.036	2232.11	80313.3	7.0673	0.0039509	-0.5077	-0.00028382	6.5596	0.0036671	559.286	33.032	0.10155	32.741	32.697	32.799	-0.29125	-0.06987	0.0012389	NaN	90.765	15	9	2	NaN	NaN	NaN	NaN	0		NaN	NaN	0
AAGAGNEAAALFLATNGAHVNHR	23	Unmodified	_AAGAGNEAAALFLATNGAHVNHR_			0	0	0	Q9P2R3	Q9P2R3	Q9P2R3	ANKFY1	Rabankyrin-5	MULTI-MATCH	FU20160603-24		4	559.036	2232.11	80832.4	7.3432	0.0041051	-1.4707	-0.00082217	5.8725	0.0032829	559.286	33.009	0.2145	32.699	32.621	32.836	-0.31038	-0.11147	-0.00091452	NaN	90.765	34	23	2	NaN	NaN	NaN	NaN	0		NaN	NaN	0
AAGAGNEAAALFLATNGAHVNHR	23	Unmodified	_AAGAGNEAAALFLATNGAHVNHR_			0	0	0	Q9P2R3	Q9P2R3	Q9P2R3	ANKFY1	Rabankyrin-5	MULTI-MATCH	FU20160603-26		4	559.036	2232.11	78750.1	7.0355	0.0039331	-1.609	-0.00089951	5.4264	0.0030336	559.286	33.071	0.13227	32.832	32.776	32.908	-0.23969	0.021042	-0.0012239	NaN	90.765	19	10	2	NaN	NaN	NaN	NaN	0		NaN	NaN	0
AAGAGNEAAALFLATNGAHVNHR	23	Unmodified	_AAGAGNEAAALFLATNGAHVNHR_			0	0	0	Q9P2R3	Q9P2R3	Q9P2R3	ANKFY1	Rabankyrin-5	MULTI-MATCH	FU20160603-28		4	559.036	2232.11	82040.7	7.387	0.0041296	-1.5313	-0.00085604	5.8557	0.0032736	559.286	33.332	0.11085	32.979	32.894	33.005	-0.35356	0.16801	-0.00105	NaN	90.765	26	13	3	NaN	NaN	NaN	NaN	0		NaN	NaN	0
AAGAGNEAAALFLATNGAHVNHR	23	Unmodified	_AAGAGNEAAALFLATNGAHVNHR_			0	0	0	Q9P2R3	Q9P2R3	Q9P2R3	ANKFY1	Rabankyrin-5	MULTI-MATCH	FU20160603-34		4	559.036	2232.11	81651	7.7822	0.0043505	-0.82344	-0.00046033	6.9588	0.0038902	559.287	33.262	0.20675	32.913	32.757	32.963	-0.34931	0.10267	0.00053285	NaN	90.765	46	23	4	NaN	NaN	NaN	NaN	0		NaN	NaN	0
AAGDGGSGPPEKK	13	Unmodified	_AAGDGGSGPPEKK_			0	0	1	O75150	O75150	O75150	RNF40	E3 ubiquitin-protein ligase BRE1B	MULTI-MSMS	FU20160603-22	586.297	2	585.791	1169.57	82348.2	6.9597	0.0040769	0.92943	0.00054445	7.8891	0.0046214	585.792	7.0557	0.10525	6.8648	6.7985	6.9038	-0.1909					18	12	2	0	0	0	0.015469	1	1393	76.24	52.169	1
AAGDSNLKR	9	Unmodified	_AAGDSNLKR_			0	0	1	P30837	P30837	P30837	ALDH1B1	Aldehyde dehydrogenase X, mitochondrial	MULTI-MATCH	FU20160603-02		2	466.251	930.488	95932.1	7.3784	0.0034402	-1.5576	-0.00072622	5.8208	0.002714	466.251	7.9195	0.057736	7.9195	7.8897	7.9474	0	-0.17211	-0.00085175	NaN	78.113	7	6	2	NaN	NaN	NaN	NaN	0		NaN	NaN	0
AAGDSNLKR	9	Unmodified	_AAGDSNLKR_			0	0	1	P30837	P30837	P30837	ALDH1B1	Aldehyde dehydrogenase X, mitochondrial	MULTI-MATCH	FU20160603-04		2	466.251	930.488	95797.8	7.5934	0.0035405	-0.59789	-0.00027877	6.9955	0.0032617	466.251	7.8938	0.061489	7.9274	7.8916	7.9531	0.033639	-0.1642	4.32e-05	NaN	78.113	10	6	2	NaN	NaN	NaN	NaN	0		NaN	NaN	0
AAGDSNLKR	9	Unmodified	_AAGDSNLKR_			0	0	1	P30837	P30837	P30837	ALDH1B1	Aldehyde dehydrogenase X, mitochondrial	MULTI-MATCH	FU20160603-06		2	466.251	930.488	87337.4	7.4937	0.0034939	-1.5062	-0.00070227	5.9875	0.0027917	466.251	9.8022	0.15736	9.7424	9.6649	9.8223	-0.059772	1.6508	-0.00080385	NaN	78.113	41	18	3	NaN	NaN	NaN	NaN	0		NaN	NaN	0
AAGDSNLKR	9	Unmodified	_AAGDSNLKR_			0	0	1	P30837	P30837	P30837	ALDH1B1	Aldehyde dehydrogenase X, mitochondrial	MULTI-MATCH	FU20160603-18		2	466.251	930.488	92489.2	8.4666	0.0039476	-1.2862	-0.0005997	7.1804	0.0033479	466.251	8.0798	0.064558	7.9435	7.9002	7.9647	-0.1363	-0.14817	-0.00059872	NaN	78.113	10	6	2	NaN	NaN	NaN	NaN	0		NaN	NaN	0
AAGDSNLKR	9	Unmodified	_AAGDSNLKR_			0	0	1	P30837	P30837	P30837	ALDH1B1	Aldehyde dehydrogenase X, mitochondrial	MULTI-MATCH	FU20160603-22		2	466.251	930.488	93656.4	8.0628	0.0037593	-0.38418	-0.00017913	7.6786	0.0035802	466.251	8.046	0.050938	7.8551	7.8179	7.8689	-0.1909	-0.23655	0.00024244	NaN	78.113	8	5	2	NaN	NaN	NaN	NaN	0		NaN	NaN	0
AAGDSNLKR	9	Unmodified	_AAGDSNLKR_			0	0	1	P30837	P30837	P30837	ALDH1B1	Aldehyde dehydrogenase X, mitochondrial	MULTI-MATCH	FU20160603-28		2	466.251	930.488	100182	7.558	0.0035239	-0.47911	-0.00022339	7.0789	0.0033005	466.251	8.077	0.050349	7.9239	7.8852	7.9356	-0.1531	-0.16771	0.00015392	NaN	78.113	8	5	2	NaN	NaN	NaN	NaN	0		NaN	NaN	0
AAGGDHGSPDSYRSPLASR	19	Acetyl (Protein N-term)	_(ac)AAGGDHGSPDSYRSPLASR_			1	0	1	P30566	P30566	P30566	ADSL	Adenylosuccinate lyase	MULTI-MSMS	FU20160603-02	648.31	3	648.305	1941.89	80875.7	7.6575	0.0049644	0.050511	3.27e-05	7.708	0.0049971	648.639	22.82	0.25686	22.82	22.609	22.866	0					36	26	2	0	0	0	0.0027336	1	14148	55.975	46.056	1
AAGGDHGSPDSYRSPLASR	19	Acetyl (Protein N-term)	_(ac)AAGGDHGSPDSYRSPLASR_			1	0	1	P30566	P30566	P30566	ADSL	Adenylosuccinate lyase	MULTI-MATCH	FU20160603-18		3	648.305	1941.89	78709.6	8.3384	0.0054059	0.20632	0.00013376	8.5448	0.0055396	648.305	23.189	0.055336	22.953	22.912	22.968	-0.2366	0.11777	0.00057741	NaN	55.975	7	5	2	NaN	NaN	NaN	NaN	0		NaN	NaN	0
AAGGDHGSPDSYRSPLASR	19	Acetyl (Protein N-term)	_(ac)AAGGDHGSPDSYRSPLASR_			1	0	1	P30566	P30566	P30566	ADSL	Adenylosuccinate lyase	MULTI-MATCH	FU20160603-24		3	648.305	1941.89	NaN	7.8897	0.0051149	-0.66154	-0.00042888	7.2281	0.004686	648.639	23.201	0.042007	22.89	22.852	22.894	-0.31038	0.05514	-0.0011105	NaN	55.975	6	4	2	NaN	NaN	NaN	NaN	0		NaN	NaN	0
AAGGDHGSPDSYRSPLASR	19	Acetyl (Protein N-term)	_(ac)AAGGDHGSPDSYRSPLASR_			1	0	1	P30566	P30566	P30566	ADSL	Adenylosuccinate lyase	MULTI-MATCH	FU20160603-32		3	648.305	1941.89	81004	8.042	0.0052137	-0.4512	-0.00029251	7.5908	0.0049212	648.305	23.209	0.18994	22.855	22.701	22.891	-0.35387	0.019771	-0.00070141	NaN	55.975	30	21	2	NaN	NaN	NaN	NaN	0		NaN	NaN	0
AAGGDHGSPDSYRSPLASR	19	Acetyl (Protein N-term)	_(ac)AAGGDHGSPDSYRSPLASR_			1	0	1	P30566	P30566	P30566	ADSL	Adenylosuccinate lyase	MULTI-MATCH	FU20160603-34		3	648.305	1941.89	83587.4	7.9859	0.0051773	0.22206	0.00014396	8.208	0.0053213	648.305	23.042	0.053001	22.692	22.667	22.72	-0.34931	-0.14266	0.00060802	NaN	55.975	6	4	2	NaN	NaN	NaN	NaN	0		NaN	NaN	0
AAGKSGSALELSVENVK	17	Unmodified	_AAGKSGSALELSVENVK_			0	0	1	O75688	O75688	O75688	PPM1B	Protein phosphatase 1B	MULTI-MSMS	FU20160603-02	553.973	3	553.969	1658.88	81420.7	7.4517	0.004128	-0.21554	-0.0001194	7.2362	0.0040086	553.968	27.214	0.1571	27.214	27.142	27.299	1.91e-06					46	17	3	0	0	0	0.00042319	1	18013	72.489	48.555	1
AAGKSGSALELSVENVK	17	Unmodified	_AAGKSGSALELSVENVK_			0	0	1	O75688	O75688	O75688	PPM1B	Protein phosphatase 1B	MULTI-MSMS	FU20160603-06	554.307	3	553.969	1658.88	82668.9	7.4811	0.0041443	0.39114	0.00021668	7.8722	0.004361	553.969	27.411	0.172	27.151	27.082	27.254	-0.26016					48	19	3	0	0	0	0.00026755	1	19062	77.221	41.748	1
AAGKSGSALELSVENVK	17	Unmodified	_AAGKSGSALELSVENVK_			0	0	1	O75688	O75688	O75688	PPM1B	Protein phosphatase 1B	MULTI-MSMS	FU20160603-08	553.973	3	553.969	1658.88	83644.6	7.7907	0.0043158	0.29045	0.0001609	8.0811	0.0044767	553.969	27.403	0.15446	27.119	27.033	27.188	-0.28425					46	16	4	0	0	0	0.00030603	1	16718	76.051	37.39	1
AAGKSGSALELSVENVK	17	Unmodified	_AAGKSGSALELSVENVK_			0	0	1	O75688	O75688	O75688	PPM1B	Protein phosphatase 1B	MULTI-MSMS	FU20160603-18	553.973	3	553.969	1658.88	79726.1	7.78	0.0043099	0.38884	0.00021541	8.1689	0.0045253	553.969	27.4	0.14504	27.163	27.07	27.215	-0.2366					35	14	3	0	0	0	9.63e-05	1	17278	96.096	30.037	1
AAGKSGSALELSVENVK	17	Unmodified	_AAGKSGSALELSVENVK_			0	0	1	O75688	O75688	O75688	PPM1B	Protein phosphatase 1B	MULTI-MSMS	FU20160603-20	554.228	3	553.969	1658.88	85191	7.9272	0.0043914	0.269	0.00014902	8.1962	0.0045404	553.968	27.354	0.13015	27.065	26.997	27.128	-0.28891					21	13	2	0	0	0	0.00015823	2	16487	80.545	46.807	1
AAGKSGSALELSVENVK	17	Unmodified	_AAGKSGSALELSVENVK_			0	0	1	O75688	O75688	O75688	PPM1B	Protein phosphatase 1B	MULTI-MSMS	FU20160603-24	553.973	3	553.969	1658.88	83909.1	7.1044	0.0039356	0.19252	0.00010665	7.297	0.0040423	553.969	27.547	0.1279	27.237	27.191	27.318	-0.31038					31	14	3	0	0	0	0.00027392	1	16021	77.027	54.61	1
AAGKSGSALELSVENVK	17	Unmodified	_AAGKSGSALELSVENVK_			0	0	1	O75688	O75688	O75688	PPM1B	Protein phosphatase 1B	MULTI-MSMS	FU20160603-26	553.973	3	553.969	1658.88	79035.3	6.6309	0.0036733	-0.0051175	-2.84e-06	6.6258	0.0036705	553.969	27.461	0.1275	27.122	27.06	27.188	-0.33982					38	13	4	0	0	0	4.87e-05	1	17506	104.16	63.535	1
AAGKSGSALELSVENVK	17	Unmodified	_AAGKSGSALELSVENVK_			0	0	1	O75688	O75688	O75688	PPM1B	Protein phosphatase 1B	MULTI-MSMS	FU20160603-28	554.307	3	553.969	1658.88	87967.3	7.5261	0.0041692	-0.11812	-6.54e-05	7.4079	0.0041038	554.303	27.63	0.13747	27.277	27.209	27.347	-0.35356					37	16	3	0	0	0	0.0014552	1	15080	66.809	40.518	1
AAGKSGSALELSVENVK	17	Unmodified	_AAGKSGSALELSVENVK_			0	0	1	O75688	O75688	O75688	PPM1B	Protein phosphatase 1B	MULTI-MSMS	FU20160603-32	554.308	3	553.969	1658.88	82631.1	7.7377	0.0042865	0.019788	1.1e-05	7.7575	0.0042974	554.303	27.515	0.15534	27.161	27.085	27.24	-0.35387					36	17	3	0	0	0	0.00034962	1	16859	74.726	42.717	1
AAGKSGSALELSVENVK	17	Unmodified	_AAGKSGSALELSVENVK_			0	0	1	O75688	O75688	O75688	PPM1B	Protein phosphatase 1B	MULTI-MATCH	FU20160603-04		3	553.969	1658.88	84424.5	7.6034	0.0042121	0.00562	3.11e-06	7.6091	0.0042152	553.969	27.196	0.13563	27.13	27.047	27.183	-0.066439	0.2086	0.0003616	NaN	72.489	40	16	3	NaN	NaN	NaN	NaN	0		NaN	NaN	0
AAGKSGSALELSVENVK	17	Unmodified	_AAGKSGSALELSVENVK_			0	0	1	O75688	O75688	O75688	PPM1B	Protein phosphatase 1B	MULTI-MATCH	FU20160603-06		3	553.969	1658.88	82338.1	7.5203	0.004166	-0.78511	-0.00043493	6.7351	0.0037311	553.968	26.68	0.12841	26.42	26.349	26.478	-0.26016	-0.50142	-0.00095251	NaN	72.489	32	15	3	NaN	NaN	NaN	NaN	0		NaN	NaN	0
AAGKSGSALELSVENVK	17	Unmodified	_AAGKSGSALELSVENVK_			0	0	1	O75688	O75688	O75688	PPM1B	Protein phosphatase 1B	MULTI-MATCH	FU20160603-22		3	553.969	1658.88	83780.9	7.6248	0.0042239	0.089717	4.97e-05	7.7145	0.0042736	553.968	27.571	0.15944	27.18	27.106	27.266	-0.39138	0.0068201	-0.00010104	NaN	104.16	32	16	3	NaN	NaN	NaN	NaN	0		NaN	NaN	0
AAGKSGSALELSVENVK	17	Unmodified	_AAGKSGSALELSVENVK_			0	0	1	O75688	O75688	O75688	PPM1B	Protein phosphatase 1B	MULTI-MATCH	FU20160603-34		3	553.969	1658.88	84888.2	7.6678	0.0042477	0.70043	0.00038802	8.3683	0.0046358	553.969	27.525	0.10727	27.175	27.12	27.228	-0.34931	0.0020765	0.00091391	NaN	104.16	28	11	3	NaN	NaN	NaN	NaN	0		NaN	NaN	0
AAGKSGSALELSVENVKNGIR	21	Unmodified	_AAGKSGSALELSVENVKNGIR_			0	0	2	O75688	O75688	O75688	PPM1B	Protein phosphatase 1B	MULTI-MSMS	FU20160603-02	526.045	4	525.791	2099.13	83799.3	7.0849	0.0037251	0.44387	0.00023338	7.5287	0.0039585	526.042	30.401	0.17331	30.401	30.331	30.505	0					47	15	4	0	0	0	3.54e-13	1	21213	122.97	122.97	1
AAGKSGSALELSVENVKNGIR	21	Unmodified	_AAGKSGSALELSVENVKNGIR_			0	0	2	O75688	O75688	O75688	PPM1B	Protein phosphatase 1B	MULTI-MSMS	FU20160603-04	526.044	4	525.791	2099.13	84174.9	7.3914	0.0038863	0.58446	0.0003073	7.9758	0.0041936	525.791	30.473	0.16157	30.406	30.307	30.469	-0.066441					42	16	3	0	0	0	5.97e-05	1	18953	81.643	72.128	1
AAGKSGSALELSVENVKNGIR	21	Unmodified	_AAGKSGSALELSVENVKNGIR_			0	0	2	O75688	O75688	O75688	PPM1B	Protein phosphatase 1B	MULTI-MSMS	FU20160603-06	526.045	4	525.791	2099.13	87152.5	7.1506	0.0037597	0.56463	0.00029687	7.7152	0.0040566	525.791	30.662	0.14933	30.402	30.31	30.459	-0.26016					23	16	4	0	0	0	9.17e-05	1	22173	88.486	58.853	1
AAGKSGSALELSVENVKNGIR	21	Unmodified	_AAGKSGSALELSVENVKNGIR_			0	0	2	O75688	O75688	O75688	PPM1B	Protein phosphatase 1B	MULTI-MSMS	FU20160603-08	526.046	4	525.791	2099.13	84448.6	7.6948	0.0040458	0.46187	0.00024285	8.1567	0.0042887	526.041	30.66	0.16665	30.376	30.296	30.463	-0.28425					54	17	5	0	0	0	3.49e-06	1	19659	106.31	106.31	1
AAGKSGSALELSVENVKNGIR	21	Unmodified	_AAGKSGSALELSVENVKNGIR_			0	0	2	O75688	O75688	O75688	PPM1B	Protein phosphatase 1B	MULTI-MSMS	FU20160603-18	526.045	4	525.791	2099.13	83484.1	8.0453	0.0042302	0.35624	0.00018731	8.4016	0.0044175	526.041	30.552	0.16058	30.316	30.222	30.383	-0.2366					47	14	4	0	0	0	0.00010313	1	20204	71.842	62.784	1
AAGKSGSALELSVENVKNGIR	21	Unmodified	_AAGKSGSALELSVENVKNGIR_			0	0	2	O75688	O75688	O75688	PPM1B	Protein phosphatase 1B	MULTI-MSMS	FU20160603-20	525.795	4	525.791	2099.13	83197.8	7.7938	0.0040979	0.26063	0.00013704	8.0544	0.0042349	525.791	30.55	0.1336	30.262	30.176	30.309	-0.28891					20	12	2	0	0	0	0.00035411	1	19432	66.702	35.659	1
AAGKSGSALELSVENVKNGIR	21	Unmodified	_AAGKSGSALELSVENVKNGIR_			0	0	2	O75688	O75688	O75688	PPM1B	Protein phosphatase 1B	MULTI-MSMS	FU20160603-22	526.045	4	525.791	2099.13	80307	7.6472	0.0040208	0.15696	8.25e-05	7.8042	0.0041034	526.041	30.628	0.19495	30.237	30.114	30.308	-0.39138					40	16	4	0	0	0	6.08e-05	2	20719	79.462	55.623	1
AAGKSGSALELSVENVKNGIR	21	Unmodified	_AAGKSGSALELSVENVKNGIR_			0	0	2	O75688	O75688	O75688	PPM1B	Protein phosphatase 1B	MULTI-SECPEP	FU20160603-22	701.399	3	700.718	2099.13	73389.9	8.0328	0.0056288	-0.080646	-5.65e-05	7.9522	0.0055722	701.053	30.62	0.13785	30.229	30.15	30.288	-0.39138					19	11	2	0	0	0	1.94e-05	1	20735	77.037	62.157	1
AAGKSGSALELSVENVKNGIR	21	Unmodified	_AAGKSGSALELSVENVKNGIR_			0	0	2	O75688	O75688	O75688	PPM1B	Protein phosphatase 1B	MULTI-MSMS	FU20160603-24	526.045	4	525.791	2099.13	84239.1	7.2543	0.0038142	-0.027914	-1.47e-05	7.2264	0.0037996	526.041	30.626	0.13728	30.315	30.248	30.386	-0.31038					40	15	3	0	0	0	0.00040838	1	18538	65.765	65.765	1
AAGKSGSALELSVENVKNGIR	21	Unmodified	_AAGKSGSALELSVENVKNGIR_			0	0	2	O75688	O75688	O75688	PPM1B	Protein phosphatase 1B	MULTI-SECPEP	FU20160603-24	701.4	3	700.718	2099.13	73985.6	7.6826	0.0053834	0.038121	2.67e-05	7.7207	0.0054101	701.053	30.644	0.13663	30.333	30.257	30.393	-0.31039					25	15	2	0	0	0	0.021627	1	18523	54.058	39.327	1
AAGKSGSALELSVENVKNGIR	21	Unmodified	_AAGKSGSALELSVENVKNGIR_			0	0	2	O75688	O75688	O75688	PPM1B	Protein phosphatase 1B	MULTI-MSMS	FU20160603-26	526.045	4	525.791	2099.13	82359.2	7.0266	0.0036945	0.66078	0.00034743	7.6874	0.0040419	526.041	30.605	0.19448	30.266	30.177	30.372	-0.33982					62	20	4	0	0	0	1.11e-08	1	20527	114.21	97.282	1
AAGKSGSALELSVENVKNGIR	21	Unmodified	_AAGKSGSALELSVENVKNGIR_			0	0	2	O75688	O75688	O75688	PPM1B	Protein phosphatase 1B	MULTI-SECPEP	FU20160603-26	701.4	3	700.718	2099.13	74432.9	7.3967	0.005183	0.16225	0.00011369	7.559	0.0052967	700.719	30.603	0.16882	30.263	30.186	30.355	-0.33982					29	17	2	0	0	0	4.21e-36	1	20541	118.02	88.299	1
AAGKSGSALELSVENVKNGIR	21	Unmodified	_AAGKSGSALELSVENVKNGIR_			0	0	2	O75688	O75688	O75688	PPM1B	Protein phosphatase 1B	MULTI-MSMS	FU20160603-28	526.046	4	525.791	2099.13	84094.4	7.2699	0.0038225	0.82106	0.0004317	8.091	0.0042542	526.042	30.758	0.15019	30.404	30.304	30.454	-0.35356					41	17	3	0	0	0	8.37e-05	2	17276	75.334	61.135	1
AAGKSGSALELSVENVKNGIR	21	Unmodified	_AAGKSGSALELSVENVKNGIR_			0	0	2	O75688	O75688	O75688	PPM1B	Protein phosphatase 1B	MULTI-SECPEP	FU20160603-28	701.399	3	700.718	2099.13	73963.7	7.6646	0.0053707	0.15075	0.00010563	7.8153	0.0054763	701.053	30.74	0.15019	30.386	30.304	30.454	-0.35356					29	17	2	0	0	0	0.00070607	1	17287	63.936	48.003	1
AAGKSGSALELSVENVKNGIR	21	Unmodified	_AAGKSGSALELSVENVKNGIR_			0	0	2	O75688	O75688	O75688	PPM1B	Protein phosphatase 1B	MULTI-SECPEP	FU20160603-32	525.794	4	525.791	2099.13	85183.4	7.428	0.0039056	0.60337	0.00031725	8.0314	0.0042228	526.042	30.635	0.14095	30.381	30.318	30.459	-0.25365					37	15	4	0	0	0	0.012336	1	19582	53.768	40.493	1
AAGKSGSALELSVENVKNGIR	21	Unmodified	_AAGKSGSALELSVENVKNGIR_			0	0	2	O75688	O75688	O75688	PPM1B	Protein phosphatase 1B	MULTI-MSMS	FU20160603-34	526.046	4	525.791	2099.13	81868.2	7.7685	0.0040846	0.10409	5.47e-05	7.8726	0.0041393	525.791	30.697	0.16005	30.348	30.22	30.38	-0.34931					53	19	4	0	0	0	0.0005992	1	18619	62.468	41.76	1
AAGKSGSALELSVENVKNGIR	21	Unmodified	_AAGKSGSALELSVENVKNGIR_			0	0	2	O75688	O75688	O75688	PPM1B	Protein phosphatase 1B	MULTI-SECPEP	FU20160603-34	701.4	3	700.718	2099.13	74576	8.1408	0.0057044	-0.28375	-0.00019883	7.8571	0.0055056	700.718	30.674	0.10431	30.325	30.252	30.356	-0.3493					20	12	2	0	0	0	1.95e-05	1	18628	82.859	69.693	1
AAGKSGSALELSVENVKNGIR	21	Unmodified	_AAGKSGSALELSVENVKNGIR_			0	0	2	O75688	O75688	O75688	PPM1B	Protein phosphatase 1B	MULTI-MATCH	FU20160603-02		3	700.718	2099.13	72495.3	7.3719	0.0051656	-0.049613	-3.48e-05	7.3223	0.0051309	701.053	30.404	0.14881	30.404	30.343	30.492	0	0.044553	8.02e-05	NaN	118.02	22	13	2	NaN	NaN	NaN	NaN	0		NaN	NaN	0
AAGKSGSALELSVENVKNGIR	21	Unmodified	_AAGKSGSALELSVENVKNGIR_			0	0	2	O75688	O75688	O75688	PPM1B	Protein phosphatase 1B	MULTI-MATCH	FU20160603-04		3	700.718	2099.13	76035.2	7.6522	0.005362	-0.012467	-8.74e-06	7.6397	0.0053533	701.053	30.468	0.11253	30.401	30.346	30.458	-0.066439	0.041765	0.0001583	NaN	118.02	17	11	2	NaN	NaN	NaN	NaN	0		NaN	NaN	0
AAGKSGSALELSVENVKNGIR	21	Unmodified	_AAGKSGSALELSVENVKNGIR_			0	0	2	O75688	O75688	O75688	PPM1B	Protein phosphatase 1B	MULTI-MATCH	FU20160603-06		3	700.718	2099.13	75298.5	7.5373	0.0052815	-0.65301	-0.00045757	6.8843	0.0048239	700.718	30.654	0.10253	30.394	30.31	30.413	-0.26016	0.034463	-0.0011882	NaN	118.02	14	10	2	NaN	NaN	NaN	NaN	0		NaN	NaN	0
AAGKSGSALELSVENVKNGIR	21	Unmodified	_AAGKSGSALELSVENVKNGIR_			0	0	2	O75688	O75688	O75688	PPM1B	Protein phosphatase 1B	MULTI-MATCH	FU20160603-08		3	700.718	2099.13	73480.6	7.9526	0.0055725	-0.39088	-0.0002739	7.5617	0.0052986	700.718	30.66	0.1352	30.376	30.306	30.441	-0.28425	0.016288	-0.00063719	NaN	118.02	26	14	2	NaN	NaN	NaN	NaN	0		NaN	NaN	0
AAGKSGSALELSVENVKNGIR	21	Unmodified	_AAGKSGSALELSVENVKNGIR_			0	0	2	O75688	O75688	O75688	PPM1B	Protein phosphatase 1B	MULTI-MATCH	FU20160603-18		3	700.718	2099.13	74374.8	8.595	0.0060226	-0.29816	-0.00020892	8.2968	0.0058137	700.718	30.548	0.16913	30.311	30.222	30.391	-0.2366	-0.048428	-0.00044226	NaN	118.02	21	15	2	NaN	NaN	NaN	NaN	0		NaN	NaN	0
AAGKSGSALELSVENVKNGIR	21	Unmodified	_AAGKSGSALELSVENVKNGIR_			0	0	2	O75688	O75688	O75688	PPM1B	Protein phosphatase 1B	MULTI-MATCH	FU20160603-20		3	700.718	2099.13	73707.7	8.1754	0.0057286	-0.29064	-0.00020366	7.8847	0.005525	700.718	30.534	0.084208	30.245	30.185	30.269	-0.28891	-0.11442	-0.00042646	NaN	118.02	13	7	2	NaN	NaN	NaN	NaN	0		NaN	NaN	0
AAGKSGSALELSVENVKNGIR	21	Unmodified	_AAGKSGSALELSVENVKNGIR_			0	0	2	O75688	O75688	O75688	PPM1B	Protein phosphatase 1B	MULTI-MATCH	FU20160603-32		3	700.718	2099.13	73735.7	7.6629	0.0053695	-0.041891	-2.94e-05	7.621	0.0053402	700.718	30.65	0.17382	30.396	30.294	30.468	-0.25365	0.036874	9.64e-05	NaN	118.02	27	19	2	NaN	NaN	NaN	NaN	0		NaN	NaN	0
AAGLATMISTMRPDIDNMDEYVR	23	Unmodified	_AAGLATMISTMRPDIDNMDEYVR_			0	0	1	O75533	O75533	O75533	SF3B1	Splicing factor 3B subunit 1	MULTI-MSMS	FU20160603-04	857.75	3	857.406	2569.2	68769.9	7.4445	0.0063829	0.28632	0.00024549	7.7308	0.0066284	858.075	44.663	0.16146	44.596	44.507	44.669	-0.066437					22	13	3	0	0	0	0.00058896	1	33368	57.366	43.783	1
AAGLATMISTMRPDIDNMDEYVR	23	Unmodified	_AAGLATMISTMRPDIDNMDEYVR_			0	0	1	O75533	O75533	O75533	SF3B1	Splicing factor 3B subunit 1	MULTI-MSMS	FU20160603-18	858.082	3	857.406	2569.2	67552.5	8.0283	0.0068835	-0.20059	-0.00017199	7.8277	0.0067115	857.741	44.749	0.2537	44.612	44.43	44.684	-0.13636					58	19	4	0	0	0	0.002542	1	34987	49.188	35.821	1
AAGLATMISTMRPDIDNMDEYVR	23	Unmodified	_AAGLATMISTMRPDIDNMDEYVR_			0	0	1	O75533	O75533	O75533	SF3B1	Splicing factor 3B subunit 1	MULTI-MSMS	FU20160603-20	857.413	3	857.406	2569.2	67764.7	7.8965	0.0067705	-0.47153	-0.00040429	7.425	0.0063662	858.075	44.819	0.2618	44.631	44.441	44.703	-0.18867					49	21	4	0	0	0	0.00058522	1	34297	57.41	44.359	1
AAGLATMISTMRPDIDNMDEYVR	23	Unmodified	_AAGLATMISTMRPDIDNMDEYVR_			0	0	1	O75533	O75533	O75533	SF3B1	Splicing factor 3B subunit 1	MULTI-MSMS	FU20160603-22	857.747	3	857.406	2569.2	68339.2	7.6775	0.0065827	-0.14155	-0.00012136	7.5359	0.0064614	858.075	44.916	0.24344	44.625	44.462	44.705	-0.29115					29	18	2	0	0	0	0.021665	1	36368	38.721	25.823	1
AAGLATMISTMRPDIDNMDEYVR	23	Unmodified	_AAGLATMISTMRPDIDNMDEYVR_			0	0	1	O75533	O75533	O75533	SF3B1	Splicing factor 3B subunit 1	MULTI-MSMS	FU20160603-26	857.749	3	857.406	2569.2	71454.7	7.1386	0.0061207	0.11548	9.9e-05	7.2541	0.0062197	857.741	44.924	0.11293	44.584	44.553	44.666	-0.33976					11	8	2	0	0	0	0.0004868	1	36074	58.564	47.606	1
AAGLATMISTMRPDIDNMDEYVR	23	Unmodified	_AAGLATMISTMRPDIDNMDEYVR_			0	0	1	O75533	O75533	O75533	SF3B1	Splicing factor 3B subunit 1	MULTI-MATCH	FU20160603-02		3	857.406	2569.2	69228.6	7.3092	0.0062669	-0.022714	-1.95e-05	7.2865	0.0062475	858.074	44.586	0.17619	44.586	44.473	44.65	0	0.014436	0.0002303	NaN	66.606	32	12	4	NaN	NaN	NaN	NaN	0		NaN	NaN	0
AAGLATMISTMRPDIDNMDEYVR	23	Unmodified	_AAGLATMISTMRPDIDNMDEYVR_			0	0	1	O75533	O75533	O75533	SF3B1	Splicing factor 3B subunit 1	MULTI-MATCH	FU20160603-06		3	857.406	2569.2	71138.3	7.3575	0.0063084	0.26739	0.00022926	7.6249	0.0065376	857.741	44.616	0.18615	44.456	44.352	44.538	-0.15996	-0.11627	0.00097651	NaN	66.606	32	14	4	NaN	NaN	NaN	NaN	0		NaN	NaN	0
AAGLATMISTMRPDIDNMDEYVR	23	Unmodified	_AAGLATMISTMRPDIDNMDEYVR_			0	0	1	O75533	O75533	O75533	SF3B1	Splicing factor 3B subunit 1	MULTI-MATCH	FU20160603-24		3	857.406	2569.2	66833.6	7.5156	0.0064439	0.045925	3.94e-05	7.5615	0.0064833	857.741	44.833	0.12567	44.523	44.444	44.569	-0.31036	-0.048945	0.00040685	NaN	66.606	16	10	2	NaN	NaN	NaN	NaN	0		NaN	NaN	0
AAGLATMISTMRPDIDNMDEYVR	23	Unmodified	_AAGLATMISTMRPDIDNMDEYVR_			0	0	1	O75533	O75533	O75533	SF3B1	Splicing factor 3B subunit 1	MULTI-MATCH	FU20160603-28		3	857.406	2569.2	71471.1	7.433	0.0063731	-0.33157	-0.00028429	7.1015	0.0060888	857.741	44.877	0.068279	44.623	44.596	44.665	-0.25333	0.051386	-0.00056414	NaN	66.606	7	5	2	NaN	NaN	NaN	NaN	0		NaN	NaN	0
AAGLATMISTMRPDIDNMDEYVR	23	Unmodified	_AAGLATMISTMRPDIDNMDEYVR_			0	0	1	O75533	O75533	O75533	SF3B1	Splicing factor 3B subunit 1	MULTI-MATCH	FU20160603-32		3	857.406	2569.2	68145.2	7.2558	0.0062211	-2.579	-0.0022113	4.6767	0.0040098	857.738	44.862	0.082409	44.608	44.568	44.651	-0.25365	0.036131	-0.0063451	NaN	66.606	9	7	2	NaN	NaN	NaN	NaN	0		NaN	NaN	0
AAGPSLSHTSGGTQSK	16	Unmodified	_AAGPSLSHTSGGTQSK_			0	0	0	P27694	P27694	P27694	RPA1	Replication protein A 70 kDa DNA-binding subunit;Replication protein A 70 kDa DNA-binding subunit, N-terminally processed	MULTI-MSMS	FU20160603-02	495.918	3	495.915	1484.72	89564.9	7.1874	0.0035643	-0.28725	-0.00014245	6.9002	0.0034219	495.914	11.85	0.16591	11.85	11.776	11.942	9.54e-07					37	19	3	0	0	0	0.042248	1	4568	41.838	28.249	1
AAGPSLSHTSGGTQSK	16	Unmodified	_AAGPSLSHTSGGTQSK_			0	0	0	P27694	P27694	P27694	RPA1	Replication protein A 70 kDa DNA-binding subunit;Replication protein A 70 kDa DNA-binding subunit, N-terminally processed	MULTI-MATCH	FU20160603-04		3	495.915	1484.72	92418.3	7.8407	0.0038883	-0.44204	-0.00021921	7.3987	0.0036691	495.914	11.895	0.1929	11.829	11.659	11.852	-0.066439	-0.0046349	-0.00033101	NaN	76.311	26	23	2	NaN	NaN	NaN	NaN	0		NaN	NaN	0
AAGPSLSHTSGGTQSK	16	Unmodified	_AAGPSLSHTSGGTQSK_			0	0	0	P27694	P27694	P27694	RPA1	Replication protein A 70 kDa DNA-binding subunit;Replication protein A 70 kDa DNA-binding subunit, N-terminally processed	MULTI-MATCH	FU20160603-06		3	495.915	1484.72	NaN	7.661	0.0037992	-0.96221	-0.00047718	6.6988	0.0033221	495.914	11.93	0.12051	11.871	11.844	11.964	-0.059772	0.037551	-0.0011049	NaN	76.311	19	14	2	NaN	NaN	NaN	NaN	0		NaN	NaN	0
AAGPSLSHTSGGTQSK	16	Unmodified	_AAGPSLSHTSGGTQSK_			0	0	0	P27694	P27694	P27694	RPA1	Replication protein A 70 kDa DNA-binding subunit;Replication protein A 70 kDa DNA-binding subunit, N-terminally processed	MULTI-MATCH	FU20160603-18		3	495.915	1484.72	90720.9	8.157	0.0040452	-0.18111	-8.98e-05	7.9759	0.0039554	495.914	12.018	0.19969	11.882	11.759	11.959	-0.1363	0.048909	5.72e-05	NaN	76.311	35	24	2	NaN	NaN	NaN	NaN	0		NaN	NaN	0
AAGPSLSHTSGGTQSK	16	Unmodified	_AAGPSLSHTSGGTQSK_			0	0	0	P27694	P27694	P27694	RPA1	Replication protein A 70 kDa DNA-binding subunit;Replication protein A 70 kDa DNA-binding subunit, N-terminally processed	MULTI-MATCH	FU20160603-20		3	495.915	1484.72	90019.4	8.2338	0.0040833	-0.10867	-5.39e-05	8.1251	0.0040294	495.914	12.031	0.10981	11.842	11.744	11.854	-0.18861	0.0087643	0.00016496	NaN	76.311	17	13	3	NaN	NaN	NaN	NaN	0		NaN	NaN	0
AAGPSLSHTSGGTQSK	16	Unmodified	_AAGPSLSHTSGGTQSK_			0	0	0	P27694	P27694	P27694	RPA1	Replication protein A 70 kDa DNA-binding subunit;Replication protein A 70 kDa DNA-binding subunit, N-terminally processed	MULTI-MATCH	FU20160603-22		3	495.915	1484.72	90082.9	7.8021	0.0038692	0.13528	6.71e-05	7.9374	0.0039363	495.915	12.042	0.14509	11.851	11.756	11.901	-0.1909	0.018158	0.0005279	NaN	76.311	33	16	3	NaN	NaN	NaN	NaN	0		NaN	NaN	0
AAGPSLSHTSGGTQSK	16	Unmodified	_AAGPSLSHTSGGTQSK_			0	0	0	P27694	P27694	P27694	RPA1	Replication protein A 70 kDa DNA-binding subunit;Replication protein A 70 kDa DNA-binding subunit, N-terminally processed	MULTI-MATCH	FU20160603-24		3	495.915	1484.72	89618.3	7.9245	0.0039299	-0.15356	-7.62e-05	7.7709	0.0038537	495.914	12.064	0.085821	11.854	11.815	11.901	-0.21014	0.020682	9.82e-05	NaN	76.311	16	10	2	NaN	NaN	NaN	NaN	0		NaN	NaN	0
AAGSGELGVTMKGPK	15	Unmodified	_AAGSGELGVTMKGPK_			0	0	1	O75369	O75369	O75369	FLNB	Filamin-B	MULTI-SECPEP	FU20160603-22	468.764	3	468.25	1401.73	94885.4	7.4966	0.0035103	-0.30121	-0.00014104	7.1954	0.0033693	468.25	21.538	0.2323	21.314	21.17	21.402	-0.22439					33	27	2	0	0	0	0.069867	1	12399	54.859	28.501	1
AAGSGELGVTMKGPK	15	Unmodified	_AAGSGELGVTMKGPK_			0	0	1	O75369	O75369	O75369	FLNB	Filamin-B	MULTI-MATCH	FU20160603-06		3	468.25	1401.73	91121.1	7.1929	0.0033681	-0.16217	-7.59e-05	7.0307	0.0032921	468.25	21.357	0.031679	21.197	21.173	21.205	-0.15997	-0.05852	0.00014646	NaN	54.859	5	3	2	NaN	NaN	NaN	NaN	0		NaN	NaN	0
AAGTLYTYPENWR	13	Acetyl (Protein N-term)	_(ac)AAGTLYTYPENWR_			1	0	0	P26641	P26641	P26641	EEF1G	Elongation factor 1-gamma	MULTI-MSMS	FU20160603-02	792.384	2	792.378	1582.74	67519.8	7.4011	0.0058644	0.3325	0.00026347	7.7336	0.0061279	792.378	41.235	0.42556	41.235	41.08	41.505	0					113	33	5	0	0	0	6.1e-11	2	32915	159.5	137.95	1
AAGTLYTYPENWR	13	Acetyl (Protein N-term)	_(ac)AAGTLYTYPENWR_			1	0	0	P26641	P26641	P26641	EEF1G	Elongation factor 1-gamma	MULTI-MSMS	FU20160603-02	792.221	2	792.378	1582.74	65638.3	7.547	0.0059801	2.428	0.0019239	9.975	0.007904	792.38	41.801	0.35432	41.801	41.565	41.919	0					44	27	2	0	0	0	0.0029432	1	33647	71.888	42.338	1
AAGTLYTYPENWR	13	Acetyl (Protein N-term)	_(ac)AAGTLYTYPENWR_			1	0	0	P26641	P26641	P26641	EEF1G	Elongation factor 1-gamma	MULTI-MSMS	FU20160603-04	792.384	2	792.378	1582.74	67460.4	7.4442	0.0058986	0.19246	0.0001525	7.6367	0.0060511	792.378	41.28	0.3224	41.213	41.091	41.413	-0.066437					86	26	5	0	0	0	2e-15	1	29751	188.15	149.38	1
AAGTLYTYPENWR	13	Acetyl (Protein N-term)	_(ac)AAGTLYTYPENWR_			1	0	0	P26641	P26641	P26641	EEF1G	Elongation factor 1-gamma	MULTI-MSMS	FU20160603-06	792.886	2	792.378	1582.74	68910.5	7.3961	0.0058605	0.2268	0.00017971	7.6229	0.0060402	792.378	41.402	0.34055	41.242	41.09	41.43	-0.15997					104	30	5	0	0	0	2.87e-07	1	33469	130.56	110.18	1
AAGTLYTYPENWR	13	Acetyl (Protein N-term)	_(ac)AAGTLYTYPENWR_			1	0	0	P26641	P26641	P26641	EEF1G	Elongation factor 1-gamma	MULTI-MSMS	FU20160603-08	792.384	2	792.378	1582.74	67997.6	7.5438	0.0059775	0.15143	0.00011999	7.6952	0.0060975	792.378	41.349	0.47125	41.165	40.853	41.324	-0.18402					113	42	5	0	0	0	3.51e-05	1	30815	117.03	97.352	1
AAGTLYTYPENWR	13	Acetyl (Protein N-term)	_(ac)AAGTLYTYPENWR_			1	0	0	P26641	P26641	P26641	EEF1G	Elongation factor 1-gamma	MULTI-MSMS	FU20160603-08	792.383	2	792.378	1582.74	69174.7	7.4546	0.0059068	0.013624	1.08e-05	7.4682	0.0059176	792.378	41.791	0.23376	41.607	41.493	41.727	-0.18402					25	17	2	0	0	0	0.0010412	2	31326	87.831	67.724	1
AAGTLYTYPENWR	13	Acetyl (Protein N-term)	_(ac)AAGTLYTYPENWR_			1	0	0	P26641	P26641	P26641	EEF1G	Elongation factor 1-gamma	MULTI-MSMS	FU20160603-18	792.385	2	792.378	1582.74	67778.9	8.0343	0.0063662	0.67713	0.00053654	8.7115	0.0069028	792.88	41.853	0.20705	41.716	41.579	41.786	-0.13636					25	16	3	0	0	0	0.0055588	1	31907	66.393	43.901	1
AAGTLYTYPENWR	13	Acetyl (Protein N-term)	_(ac)AAGTLYTYPENWR_			1	0	0	P26641	P26641	P26641	EEF1G	Elongation factor 1-gamma	MULTI-SECPEP	FU20160603-18	792.556	2	792.378	1582.74	67243.8	8.0802	0.0064026	0.16928	0.00013413	8.2495	0.0065367	792.378	41.35	0.33477	41.213	41.097	41.432	-0.13636					85	26	6	0	0	0	0.0027442	1	31281	64.224	52.166	1
AAGTLYTYPENWR	13	Acetyl (Protein N-term)	_(ac)AAGTLYTYPENWR_			1	0	0	P26641	P26641	P26641	EEF1G	Elongation factor 1-gamma	MULTI-MSMS	FU20160603-20	792.385	2	792.378	1582.74	69164.7	8.046	0.0063755	0.23013	0.00018235	8.2762	0.0065578	792.378	41.336	0.339	41.147	41.011	41.35	-0.18867					85	25	5	0	0	0	2.85e-28	1	30491	210.93	186.43	1
AAGTLYTYPENWR	13	Acetyl (Protein N-term)	_(ac)AAGTLYTYPENWR_			1	0	0	P26641	P26641	P26641	EEF1G	Elongation factor 1-gamma	MULTI-MSMS	FU20160603-22	792.384	2	792.378	1582.74	68614.1	7.591	0.006015	0.32934	0.00026096	7.9204	0.0062759	792.378	41.414	0.37514	41.123	40.97	41.346	-0.29115					121	34	5	0	0	0	3.35e-12	1	32555	180.24	138.16	1
AAGTLYTYPENWR	13	Acetyl (Protein N-term)	_(ac)AAGTLYTYPENWR_			1	0	0	P26641	P26641	P26641	EEF1G	Elongation factor 1-gamma	MULTI-MSMS	FU20160603-24	792.385	2	792.378	1582.74	68881.4	7.8081	0.006187	0.14769	0.00011703	7.9558	0.006304	792.378	41.529	0.38087	41.219	41.055	41.436	-0.31036					112	32	5	0	0	0	0.0033335	2	28893	70.438	59.333	1
AAGTLYTYPENWR	13	Acetyl (Protein N-term)	_(ac)AAGTLYTYPENWR_			1	0	0	P26641	P26641	P26641	EEF1G	Elongation factor 1-gamma	MSMS	FU20160603-24	792.219	2	792.378	1582.74	NaN	NaN	NaN	NaN	NaN	NaN	NaN	NaN	42.13	1	41.819	41.319	42.319	-0.31036								0	0	0	0.044381	1	29634	66.393	43.901	1
AAGTLYTYPENWR	13	Acetyl (Protein N-term)	_(ac)AAGTLYTYPENWR_			1	0	0	P26641	P26641	P26641	EEF1G	Elongation factor 1-gamma	MULTI-MSMS	FU20160603-26	792.885	2	792.378	1582.74	68586.7	7.3412	0.005817	0.20634	0.0001635	7.5475	0.0059805	792.378	41.469	0.23426	41.13	40.993	41.227	-0.33976					91	22	5	0	0	0	5.07e-12	1	32110	177.16	144.23	1
AAGTLYTYPENWR	13	Acetyl (Protein N-term)	_(ac)AAGTLYTYPENWR_			1	0	0	P26641	P26641	P26641	EEF1G	Elongation factor 1-gamma	MULTI-MSMS	FU20160603-28	792.383	2	792.378	1582.74	68535.5	7.8333	0.006207	0.20145	0.00015963	8.0348	0.0063666	792.378	41.462	0.28181	41.209	41.077	41.359	-0.25333					81	28	4	0	0	0	7.82e-05	2	26870	111.79	95.767	1
AAGTLYTYPENWR	13	Acetyl (Protein N-term)	_(ac)AAGTLYTYPENWR_			1	0	0	P26641	P26641	P26641	EEF1G	Elongation factor 1-gamma	MULTI-MSMS	FU20160603-32	793.39	2	792.378	1582.74	68408.6	7.8027	0.0061827	0.35886	0.00028435	8.1615	0.006467	792.378	41.44	0.411	41.186	40.986	41.397	-0.25365					95	31	5	0	0	0	0.0082928	1	30314	61.423	46.991	1
AAGTLYTYPENWR	13	Acetyl (Protein N-term)	_(ac)AAGTLYTYPENWR_			1	0	0	P26641	P26641	P26641	EEF1G	Elongation factor 1-gamma	MULTI-MSMS	FU20160603-34	792.384	2	792.378	1582.74	68442.2	7.8008	0.0061812	0.37791	0.00029945	8.1787	0.0064806	792.378	41.46	0.35161	41.211	41.024	41.376	-0.24907					86	30	5	0	0	0	1.07e-12	1	29284	184.34	155.91	1
AAGTLYTYPENWR	13	Acetyl (Protein N-term)	_(ac)AAGTLYTYPENWR_			1	0	0	P26641	P26641	P26641	EEF1G	Elongation factor 1-gamma	MULTI-MATCH	FU20160603-06		2	792.378	1582.74	68780.2	7.5774	0.0060041	0.5821	0.00046124	8.1595	0.0064654	792.881	41.823	0.068424	41.663	41.628	41.697	-0.15997	0.08705	0.00050601	NaN	71.888	6	4	2	NaN	NaN	NaN	NaN	0		NaN	NaN	0
AAGTLYTYPENWR	13	Acetyl (Protein N-term)	_(ac)AAGTLYTYPENWR_			1	0	0	P26641	P26641	P26641	EEF1G	Elongation factor 1-gamma	MULTI-MATCH	FU20160603-08		2	792.378	1582.74	68674.5	7.5722	0.0060001	-0.28126	-0.00022286	7.291	0.0057772	792.378	41.532	0.041367	41.348	41.324	41.366	-0.18402	-0.22812	-0.0008622	NaN	71.888	6	3	2	NaN	NaN	NaN	NaN	0		NaN	NaN	0
AAGTLYTYPENWR	13	Acetyl (Protein N-term)	_(ac)AAGTLYTYPENWR_			1	0	0	P26641	P26641	P26641	EEF1G	Elongation factor 1-gamma	MULTI-MATCH	FU20160603-24		2	792.378	1582.74	68598.5	7.7531	0.0061434	0.72356	0.00057333	8.4767	0.0067167	792.881	41.988	0.43009	41.678	41.518	41.949	-0.31036	0.010735	0.00048109	NaN	87.831	44	36	2	NaN	NaN	NaN	NaN	0		NaN	NaN	0
AAGTLYTYPENWRAFK	16	Acetyl (Protein N-term)	_(ac)AAGTLYTYPENWRAFK_			1	0	1	P26641	P26641	P26641	EEF1G	Elongation factor 1-gamma	MULTI-MSMS	FU20160603-02	965.987	2	965.478	1928.94	62600.9	6.6668	0.0064367	-0.25441	-0.00024563	6.4124	0.006191	965.478	41.247	0.1976	41.247	41.131	41.328	0					32	15	3	0	0	0	9.87e-24	1	32996	171.11	146.23	1
AAGTLYTYPENWRAFK	16	Acetyl (Protein N-term)	_(ac)AAGTLYTYPENWRAFK_			1	0	1	P26641	P26641	P26641	EEF1G	Elongation factor 1-gamma	MULTI-MSMS	FU20160603-04	965.985	2	965.478	1928.94	63371.3	6.9653	0.0067248	0.64571	0.00062342	7.611	0.0073483	965.479	41.3	0.13596	41.234	41.122	41.258	-0.066433					28	10	4	0	0	0	5.75e-07	1	29805	121.92	93.295	1
AAGTLYTYPENWRAFK	16	Acetyl (Protein N-term)	_(ac)AAGTLYTYPENWRAFK_			1	0	1	P26641	P26641	P26641	EEF1G	Elongation factor 1-gamma	MULTI-MSMS	FU20160603-20	965.485	2	965.478	1928.94	65789.8	7.5806	0.0073189	-0.49446	-0.00047739	7.0862	0.0068415	965.979	41.367	0.1405	41.178	41.075	41.216	-0.18867					24	10	3	0	0	0	1.25e-05	1	30566	115.1	87.642	1
AAGTLYTYPENWRAFK	16	Acetyl (Protein N-term)	_(ac)AAGTLYTYPENWRAFK_			1	0	1	P26641	P26641	P26641	EEF1G	Elongation factor 1-gamma	MULTI-MSMS	FU20160603-20	644.328	3	643.988	1928.94	81454.3	8.2382	0.0053053	-0.58678	-0.00037788	7.6514	0.0049274	644.322	41.368	0.13827	41.179	41.09	41.229	-0.18868					16	10	2	0	0	0	5.97e-05	2	30609	103.76	82.761	1
AAGTLYTYPENWRAFK	16	Acetyl (Protein N-term)	_(ac)AAGTLYTYPENWRAFK_			1	0	1	P26641	P26641	P26641	EEF1G	Elongation factor 1-gamma	MULTI-MSMS	FU20160603-22	965.484	2	965.478	1928.94	65067.7	7.1834	0.0069354	0.25803	0.00024912	7.4414	0.0071845	965.98	41.416	0.20618	41.125	40.997	41.203	-0.29115					49	19	3	0	0	0	7.08e-05	1	32461	106.14	77.062	1
AAGTLYTYPENWRAFK	16	Acetyl (Protein N-term)	_(ac)AAGTLYTYPENWRAFK_			1	0	1	P26641	P26641	P26641	EEF1G	Elongation factor 1-gamma	MULTI-MSMS	FU20160603-22	644.328	3	643.988	1928.94	80466	7.8803	0.0050748	0.54364	0.0003501	8.424	0.0054249	643.988	41.408	0.24855	41.117	40.955	41.203	-0.29115					32	22	2	0	0	0	2.08e-07	2	32541	124.51	104.42	1
AAGTLYTYPENWRAFK	16	Acetyl (Protein N-term)	_(ac)AAGTLYTYPENWRAFK_			1	0	1	P26641	P26641	P26641	EEF1G	Elongation factor 1-gamma	MULTI-MSMS	FU20160603-24	643.993	3	643.988	1928.94	79520.2	8.0139	0.0051609	0.28143	0.00018124	8.2953	0.0053421	644.322	41.565	0.14917	41.255	41.165	41.314	-0.31036					31	10	4	0	0	0	0.0014753	1	29015	64.374	48.384	1
AAGTLYTYPENWRAFK	16	Acetyl (Protein N-term)	_(ac)AAGTLYTYPENWRAFK_			1	0	1	P26641	P26641	P26641	EEF1G	Elongation factor 1-gamma	MULTI-MSMS	FU20160603-24	965.986	2	965.478	1928.94	62925.5	7.2452	0.0069951	-0.067754	-6.54e-05	7.1775	0.0069297	965.98	41.57	0.18727	41.26	41.151	41.338	-0.31036					28	13	3	0	0	0	8.93e-23	1	29024	150.34	123.45	1
AAGTLYTYPENWRAFK	16	Acetyl (Protein N-term)	_(ac)AAGTLYTYPENWRAFK_			1	0	1	P26641	P26641	P26641	EEF1G	Elongation factor 1-gamma	MULTI-MATCH	FU20160603-32		2	965.478	1928.94	53384.4	7.0697	0.0068257	-0.29522	-0.00028503	6.7745	0.0065406	965.98	41.475	0.13068	41.222	41.145	41.276	-0.25365	0.0056447	-0.00068904	NaN	171.11	18	9	3	NaN	NaN	NaN	NaN	0		NaN	NaN	0
AAGTLYTYPENWRAFK	16	Acetyl (Protein N-term)	_(ac)AAGTLYTYPENWRAFK_			1	0	1	P26641	P26641	P26641	EEF1G	Elongation factor 1-gamma	MULTI-MATCH	FU20160603-32		3	643.988	1928.94	83185.8	8.1976	0.0052792	-0.035906	-2.31e-05	8.1617	0.005256	643.988	41.415	0.18844	41.161	41.114	41.302	-0.25365	-0.042433	-0.00036076	NaN	124.51	19	13	2	NaN	NaN	NaN	NaN	0		NaN	NaN	0
AAGTLYTYPENWRAFKALIAAQYSGAQVR	29	Acetyl (Protein N-term)	_(ac)AAGTLYTYPENWRAFKALIAAQYSGAQVR_			1	0	2	P26641	P26641	P26641	EEF1G	Elongation factor 1-gamma	MULTI-MSMS	FU20160603-02	1087.24	3	1086.89	3257.66	58749.1	7.0151	0.0076247	0.62034	0.00067424	7.6354	0.0082989	1087.23	47.889	0.1617	47.889	47.806	47.967	0					26	11	5	0	0	0	4.43e-11	1	40219	91.416	82.499	1
AAGTLYTYPENWRAFKALIAAQYSGAQVR	29	Acetyl (Protein N-term)	_(ac)AAGTLYTYPENWRAFKALIAAQYSGAQVR_			1	0	2	P26641	P26641	P26641	EEF1G	Elongation factor 1-gamma	MULTI-MSMS	FU20160603-08	1086.9	3	1086.89	3257.66	60030.9	7.5881	0.0082474	-0.66567	-0.00072352	6.9224	0.0075239	1087.56	48.338	0.17477	48.154	48.086	48.261	-0.18402					30	14	4	0	0	0	4.88e-07	1	38398	68.309	61.073	1
AAGTLYTYPENWRAFKALIAAQYSGAQVR	29	Acetyl (Protein N-term)	_(ac)AAGTLYTYPENWRAFKALIAAQYSGAQVR_			1	0	2	P26641	P26641	P26641	EEF1G	Elongation factor 1-gamma	MULTI-MSMS	FU20160603-08	815.68	4	815.423	3257.66	67958.1	8.0564	0.0065694	0.018525	1.51e-05	8.0749	0.0065845	815.674	48.355	0.1096	48.171	48.107	48.217	-0.18402					10	8	2	0	0	0	7.88e-05	1	38464	51.264	40.844	1
AAGTLYTYPENWRAFKALIAAQYSGAQVR	29	Acetyl (Protein N-term)	_(ac)AAGTLYTYPENWRAFKALIAAQYSGAQVR_			1	0	2	P26641	P26641	P26641	EEF1G	Elongation factor 1-gamma	MULTI-MSMS	FU20160603-20	1087.23	3	1086.89	3257.66	58572.5	7.9532	0.0086443	-0.23016	-0.00025017	7.7231	0.0083942	1087.23	48.337	0.18523	48.148	48.034	48.219	-0.18867					53	14	5	0	0	0	3.36e-10	1	38150	78.752	66.919	1
AAGTLYTYPENWRAFKALIAAQYSGAQVR	29	Acetyl (Protein N-term)	_(ac)AAGTLYTYPENWRAFKALIAAQYSGAQVR_			1	0	2	P26641	P26641	P26641	EEF1G	Elongation factor 1-gamma	MULTI-MSMS	FU20160603-22	1087.9	3	1086.89	3257.66	60147.4	7.6137	0.0082753	-0.029847	-3.24e-05	7.5838	0.0082428	1087.56	48.509	0.13216	48.318	48.231	48.363	-0.19096					32	10	4	0	0	0	0.00014472	1	40325	49.662	42.051	1
AAGTLYTYPENWRAFKALIAAQYSGAQVR	29	Acetyl (Protein N-term)	_(ac)AAGTLYTYPENWRAFKALIAAQYSGAQVR_			1	0	2	P26641	P26641	P26641	EEF1G	Elongation factor 1-gamma	MULTI-MSMS	FU20160603-24	1087.91	3	1086.89	3257.66	60376.5	7.2062	0.0078324	0.27965	0.00030395	7.4859	0.0081364	1087.23	48.341	0.16589	48.13	48.04	48.206	-0.21013					65	14	6	0	0	0	0.00046079	1	36002	42.166	31.746	1
AAGTLYTYPENWRAFKALIAAQYSGAQVR	29	Acetyl (Protein N-term)	_(ac)AAGTLYTYPENWRAFKALIAAQYSGAQVR_			1	0	2	P26641	P26641	P26641	EEF1G	Elongation factor 1-gamma	MULTI-MSMS	FU20160603-32	1087.24	3	1086.89	3257.66	61322.6	7.5012	0.008153	-0.5861	-0.00063703	6.9151	0.007516	1087.56	48.513	0.18235	48.259	48.148	48.33	-0.25365					36	13	4	0	0	0	4.56e-06	1	37896	60.86	53.393	1
AAGTLYTYPENWRAFKALIAAQYSGAQVR	29	Acetyl (Protein N-term)	_(ac)AAGTLYTYPENWRAFKALIAAQYSGAQVR_			1	0	2	P26641	P26641	P26641	EEF1G	Elongation factor 1-gamma	MULTI-MATCH	FU20160603-04		3	1086.89	3257.66	57819.2	7.2783	0.0079107	0.62621	0.00068062	7.9045	0.0085913	1087.56	48.193	0.13148	48.127	48.074	48.205	-0.066437	-0.040925	0.002132	NaN	106.5	18	9	3	NaN	NaN	NaN	NaN	0		NaN	NaN	0
AAGTLYTYPENWRAFKALIAAQYSGAQVR	29	Acetyl (Protein N-term)	_(ac)AAGTLYTYPENWRAFKALIAAQYSGAQVR_			1	0	2	P26641	P26641	P26641	EEF1G	Elongation factor 1-gamma	MULTI-MATCH	FU20160603-06		4	815.423	3257.66	76135.8	7.6763	0.0062594	0.27651	0.00022547	7.9528	0.0064849	815.924	48.255	0.13435	48.195	48.122	48.256	-0.059772	0.044777	0.00024621	NaN	51.264	13	8	3	NaN	NaN	NaN	NaN	0		NaN	NaN	0
AAGTLYTYPENWRAFKALIAAQYSGAQVR	29	Acetyl (Protein N-term)	_(ac)AAGTLYTYPENWRAFKALIAAQYSGAQVR_			1	0	2	P26641	P26641	P26641	EEF1G	Elongation factor 1-gamma	MULTI-MATCH	FU20160603-18		3	1086.89	3257.66	59003.4	8.0358	0.008734	-0.58752	-0.00063857	7.4483	0.0080955	1087.23	48.269	0.10345	48.133	48.08	48.184	-0.13636	-0.034852	-0.0018256	NaN	106.5	11	6	2	NaN	NaN	NaN	NaN	0		NaN	NaN	0
AAGTLYTYPENWRAFKALIAAQYSGAQVR	29	Acetyl (Protein N-term)	_(ac)AAGTLYTYPENWRAFKALIAAQYSGAQVR_			1	0	2	P26641	P26641	P26641	EEF1G	Elongation factor 1-gamma	MULTI-MATCH	FU20160603-28		3	1086.89	3257.66	61897.8	7.2537	0.007884	1.2496	0.0013582	8.5033	0.0092421	1087.56	48.463	0.056747	48.31	48.268	48.325	-0.1531	0.14159	0.0041646	NaN	106.5	6	4	2	NaN	NaN	NaN	NaN	0		NaN	NaN	0
AAGVNVEPFWPGLFAK	16	Unmodified	_AAGVNVEPFWPGLFAK_			0	0	0	P05386	P05386	P05386	RPLP1	60S acidic ribosomal protein P1	MULTI-MSMS	FU20160603-02	852.457	2	851.951	1701.89	65848.3	7.2231	0.0061537	-0.12616	-0.00010748	7.0969	0.0060462	852.453	47.938	0.30976	47.938	47.822	48.132	3.81e-06					49	22	3	0	0	0	0.00015519	1	40263	106.76	89.515	1
AAGVNVEPFWPGLFAK	16	Unmodified	_AAGVNVEPFWPGLFAK_			0	0	0	P05386	P05386	P05386	RPLP1	60S acidic ribosomal protein P1	MULTI-MSMS	FU20160603-06	851.957	2	851.951	1701.89	66618.1	7.3005	0.0062197	-0.032471	-2.77e-05	7.268	0.006192	852.453	48.172	0.2777	48.112	47.962	48.24	-0.059772					43	17	3	0	0	0	3.08e-05	1	41009	115.1	89.118	1
AAGVNVEPFWPGLFAK	16	Unmodified	_AAGVNVEPFWPGLFAK_			0	0	0	P05386	P05386	P05386	RPLP1	60S acidic ribosomal protein P1	MULTI-MSMS	FU20160603-08	851.959	2	851.951	1701.89	65990.3	7.7859	0.0066332	-0.25106	-0.00021389	7.5349	0.0064193	851.951	48.196	0.29622	48.012	47.899	48.196	-0.18402					51	22	3	0	0	0	0.00016561	2	38230	106.42	88.245	1
AAGVNVEPFWPGLFAK	16	Unmodified	_AAGVNVEPFWPGLFAK_			0	0	0	P05386	P05386	P05386	RPLP1	60S acidic ribosomal protein P1	MULTI-MSMS	FU20160603-18	851.958	2	851.951	1701.89	66729.6	8.2881	0.007061	-0.51325	-0.00043726	7.7748	0.0066238	851.95	48.223	0.29115	48.087	47.94	48.232	-0.13636					55	21	4	0	0	0	8.28e-05	1	38771	109.07	95.097	1
AAGVNVEPFWPGLFAK	16	Unmodified	_AAGVNVEPFWPGLFAK_			0	0	0	P05386	P05386	P05386	RPLP1	60S acidic ribosomal protein P1	MULTI-MSMS	FU20160603-20	852.461	2	851.951	1701.89	66792	8.1108	0.00691	-0.30761	-0.00026207	7.8032	0.0066479	852.453	48.229	0.30114	48.04	47.918	48.219	-0.18867					55	21	4	0	0	0	0.00043263	1	38060	94.717	81.131	1
AAGVNVEPFWPGLFAK	16	Unmodified	_AAGVNVEPFWPGLFAK_			0	0	0	P05386	P05386	P05386	RPLP1	60S acidic ribosomal protein P1	MULTI-MSMS	FU20160603-22	852.459	2	851.951	1701.89	66219.2	7.8185	0.006661	-0.43314	-0.00036902	7.3854	0.006292	852.453	48.343	0.43743	48.152	48	48.438	-0.19096					76	32	4	0	0	0	0.00017448	1	40143	106.14	96.603	1
AAGVNVEPFWPGLFAK	16	Unmodified	_AAGVNVEPFWPGLFAK_			0	0	0	P05386	P05386	P05386	RPLP1	60S acidic ribosomal protein P1	MULTI-MSMS	FU20160603-24	851.957	2	851.951	1701.89	64559.4	7.4195	0.0063211	-0.96563	-0.00082267	6.4539	0.0054984	851.949	48.288	0.32424	48.078	47.925	48.249	-0.21014					60	27	3	0	0	0	0.00097235	2	36030	79.652	58.845	1
AAGVNVEPFWPGLFAK	16	Unmodified	_AAGVNVEPFWPGLFAK_			0	0	0	P05386	P05386	P05386	RPLP1	60S acidic ribosomal protein P1	MULTI-MSMS	FU20160603-26	851.957	2	851.951	1701.89	66659	7.6416	0.0065103	0.69658	0.00059345	8.3382	0.0071037	852.453	48.57	0.20651	48.23	48.087	48.294	-0.33976					24	14	3	0	0	0	0.0016314	1	39982	71.98	57.704	1
AAGVNVEPFWPGLFAK	16	Unmodified	_AAGVNVEPFWPGLFAK_			0	0	0	P05386	P05386	P05386	RPLP1	60S acidic ribosomal protein P1	MULTI-MATCH	FU20160603-28		2	851.951	1701.89	65998.6	7.3833	0.0062902	-0.056268	-4.79e-05	7.327	0.0062423	852.452	48.21	0.067005	48.057	48.031	48.098	-0.1531	-0.017688	0.00042553	NaN	122.33	10	5	3	NaN	NaN	NaN	NaN	0		NaN	NaN	0
AAGVNVEPFWPGLFAK	16	Unmodified	_AAGVNVEPFWPGLFAK_			0	0	0	P05386	P05386	P05386	RPLP1	60S acidic ribosomal protein P1	MULTI-MATCH	FU20160603-32		2	851.951	1701.89	66350.9	7.6043	0.0064785	-2.174	-0.0018522	5.4303	0.0046263	851.949	48.406	0.13813	48.152	48.036	48.174	-0.25365	0.077172	-0.0031829	NaN	122.33	13	10	2	NaN	NaN	NaN	NaN	0		NaN	NaN	0
AAGVVLEMIREGK	13	Unmodified	_AAGVVLEMIREGK_			0	0	1	Q9Y230	Q9Y230	Q9Y230	RUVBL2	RuvB-like 2	MULTI-MSMS	FU20160603-18	458.262	3	458.259	1371.75	88898.2	8.1946	0.0037553	-0.051189	-2.35e-05	8.1435	0.0037318	458.593	34.262	0.10709	34.125	34.074	34.181	-0.13636					14	9	3	0	0	0	0.00014913	1	23974	107.97	75.399	1
AAGVVLEMIREGK	13	Unmodified	_AAGVVLEMIREGK_			0	0	1	Q9Y230	Q9Y230	Q9Y230	RUVBL2	RuvB-like 2	MULTI-SECPEP	FU20160603-22	458.764	3	458.259	1371.75	93085.2	7.5221	0.0034471	0.40156	0.00018402	7.9237	0.0036311	458.259	34.365	0.14405	34.074	34.003	34.147	-0.29115					30	13	4	0	0	0	0.075537	1	24804	60.08	39.072	1
AAGVVLEMIREGK	13	Unmodified	_AAGVVLEMIREGK_			0	0	1	Q9Y230	Q9Y230	Q9Y230	RUVBL2	RuvB-like 2	MULTI-MATCH	FU20160603-04		3	458.259	1371.75	94761.5	7.4367	0.0034079	0.17502	8.02e-05	7.6117	0.0034881	458.259	34.101	0.10878	34.034	33.967	34.076	-0.066437	-0.064061	9.53e-05	NaN	92.906	14	8	2	NaN	NaN	NaN	NaN	0		NaN	NaN	0
AAGVVLEMIREGK	13	Unmodified	_AAGVVLEMIREGK_			0	0	1	Q9Y230	Q9Y230	Q9Y230	RUVBL2	RuvB-like 2	MULTI-MATCH	FU20160603-08		3	458.259	1371.75	90948.4	7.4063	0.003394	0.25924	0.0001188	7.6655	0.0035128	458.593	34.283	0.10144	34.099	34.06	34.161	-0.18402	0.0010366	0.00021109	NaN	92.906	16	10	2	NaN	NaN	NaN	NaN	0		NaN	NaN	0
AAGVVLEMIREGK	13	Unmodified	_AAGVVLEMIREGK_			0	0	1	Q9Y230	Q9Y230	Q9Y230	RUVBL2	RuvB-like 2	MULTI-MATCH	FU20160603-34		3	458.259	1371.75	96047.4	7.9581	0.0036469	0.18669	8.56e-05	8.1448	0.0037324	458.259	34.458	0.055504	34.209	34.172	34.228	-0.24908	0.11078	0.00011135	NaN	92.906	7	5	2	NaN	NaN	NaN	NaN	0		NaN	NaN	0
AAHEKQHNIFLDQMTIDEDKLIAQNLELNETIK	33	Unmodified	_AAHEKQHNIFLDQMTIDEDKLIAQNLELNETIK_			0	0	2	P52732	P52732	P52732	KIF11	Kinesin-like protein KIF11	MULTI-MSMS	FU20160603-02	967.007	4	966.497	3861.96	62637.9	6.6394	0.0064169	0.18663	0.00018038	6.826	0.0065973	966.748	42.556	0.16375	42.556	42.454	42.618	0					47	13	6	0	0	0	1.72e-17	1	34415	98.84	81.874	1
AAHEKQHNIFLDQMTIDEDKLIAQNLELNETIK	33	Unmodified	_AAHEKQHNIFLDQMTIDEDKLIAQNLELNETIK_			0	0	2	P52732	P52732	P52732	KIF11	Kinesin-like protein KIF11	MULTI-MSMS	FU20160603-02	645.174	6	644.667	3861.96	77531.7	7.5958	0.0048968	0.29682	0.00019135	7.8927	0.0050881	644.834	42.554	0.15207	42.554	42.466	42.618	0					20	12	4	0	0	0	2.03e-06	2	34421	52.054	46.975	1
AAHEKQHNIFLDQMTIDEDKLIAQNLELNETIK	33	Unmodified	_AAHEKQHNIFLDQMTIDEDKLIAQNLELNETIK_			0	0	2	P52732	P52732	P52732	KIF11	Kinesin-like protein KIF11	MULTI-MSMS	FU20160603-06	645.006	6	644.667	3861.96	75368.8	7.8817	0.005081	-0.022804	-1.47e-05	7.8589	0.0050663	645.002	42.822	0.11891	42.662	42.602	42.721	-0.15997					26	8	5	0	0	0	4.13e-15	1	35167	80.56	73.213	1
AAHEKQHNIFLDQMTIDEDKLIAQNLELNETIK	33	Unmodified	_AAHEKQHNIFLDQMTIDEDKLIAQNLELNETIK_			0	0	2	P52732	P52732	P52732	KIF11	Kinesin-like protein KIF11	MULTI-MSMS	FU20160603-08	773.606	5	773.399	3861.96	69496	7.5937	0.005873	0.17548	0.00013571	7.7692	0.0060087	773.8	42.792	0.23717	42.608	42.534	42.771	-0.18402					103	19	8	0	0	0	8.68e-19	1	32367	100.86	90.181	1
AAHEKQHNIFLDQMTIDEDKLIAQNLELNETIK	33	Unmodified	_AAHEKQHNIFLDQMTIDEDKLIAQNLELNETIK_			0	0	2	P52732	P52732	P52732	KIF11	Kinesin-like protein KIF11	MULTI-MSMS	FU20160603-08	645.006	6	644.667	3861.96	75868.4	7.9895	0.0051506	0.14963	9.65e-05	8.1391	0.005247	645.001	42.806	0.14057	42.622	42.564	42.705	-0.18402					29	11	4	0	0	0	0.0026704	1	32374	35.537	27.059	1
AAHEKQHNIFLDQMTIDEDKLIAQNLELNETIK	33	Unmodified	_AAHEKQHNIFLDQMTIDEDKLIAQNLELNETIK_			0	0	2	P52732	P52732	P52732	KIF11	Kinesin-like protein KIF11	MULTI-MSMS	FU20160603-08	967.003	4	966.497	3861.96	61395.5	7.1872	0.0069464	-0.62859	-0.00060753	6.5587	0.0063389	966.997	42.788	0.18329	42.604	42.544	42.727	-0.18402					54	15	6	0	0	0	1.12e-17	1	32377	99.171	85.314	1
AAHEKQHNIFLDQMTIDEDKLIAQNLELNETIK	33	Unmodified	_AAHEKQHNIFLDQMTIDEDKLIAQNLELNETIK_			0	0	2	P52732	P52732	P52732	KIF11	Kinesin-like protein KIF11	MULTI-MSMS	FU20160603-18	966.754	4	966.497	3861.96	63722.6	7.7292	0.0074703	-0.57396	-0.00055473	7.1553	0.0069155	967.248	42.82	0.25432	42.683	42.568	42.822	-0.13637					79	21	7	0	0	0	1.5e-15	2	32949	84.683	73.656	1
AAHEKQHNIFLDQMTIDEDKLIAQNLELNETIK	33	Unmodified	_AAHEKQHNIFLDQMTIDEDKLIAQNLELNETIK_			0	0	2	P52732	P52732	P52732	KIF11	Kinesin-like protein KIF11	MULTI-MSMS	FU20160603-18	645.006	6	644.667	3861.96	73216.5	8.5545	0.0055148	0.069165	4.46e-05	8.6236	0.0055594	645.001	42.808	0.22675	42.672	42.607	42.834	-0.13636					44	18	4	0	0	0	1.86e-07	2	32950	60.527	53.416	1
AAHEKQHNIFLDQMTIDEDKLIAQNLELNETIK	33	Unmodified	_AAHEKQHNIFLDQMTIDEDKLIAQNLELNETIK_			0	0	2	P52732	P52732	P52732	KIF11	Kinesin-like protein KIF11	MULTI-SECPEP	FU20160603-18	773.806	5	773.399	3861.96	68496.1	8.183	0.0063287	0.20906	0.00016169	8.392	0.0064904	773.8	42.831	0.33404	42.695	42.577	42.911	-0.13636					123	27	8	0	0	0	7.03e-35	1	32936	100.86	89.81	1
AAHEKQHNIFLDQMTIDEDKLIAQNLELNETIK	33	Unmodified	_AAHEKQHNIFLDQMTIDEDKLIAQNLELNETIK_			0	0	2	P52732	P52732	P52732	KIF11	Kinesin-like protein KIF11	MULTI-MSMS	FU20160603-20	773.605	5	773.399	3861.96	68335.6	7.8261	0.0060527	0.061871	4.79e-05	7.8879	0.0061005	773.8	42.844	0.29424	42.655	42.564	42.858	-0.18867					103	22	8	0	0	0	1.43e-15	1	32210	90.127	83.344	1
AAHEKQHNIFLDQMTIDEDKLIAQNLELNETIK	33	Unmodified	_AAHEKQHNIFLDQMTIDEDKLIAQNLELNETIK_			0	0	2	P52732	P52732	P52732	KIF11	Kinesin-like protein KIF11	MULTI-MSMS	FU20160603-20	966.753	4	966.497	3861.96	62713.1	7.3359	0.0070901	-0.6564	-0.00063441	6.6795	0.0064557	966.997	42.845	0.22411	42.657	42.588	42.812	-0.18867					69	16	6	0	0	0	4.53e-17	1	32227	97.3	90.215	1
AAHEKQHNIFLDQMTIDEDKLIAQNLELNETIK	33	Unmodified	_AAHEKQHNIFLDQMTIDEDKLIAQNLELNETIK_			0	0	2	P52732	P52732	P52732	KIF11	Kinesin-like protein KIF11	MULTI-MSMS	FU20160603-20	645.34	6	644.667	3861.96	73914.5	7.9787	0.0051436	0.10578	6.82e-05	8.0845	0.0052118	645.001	42.848	0.16336	42.659	42.598	42.762	-0.18868					43	12	5	0	0	0	1.43e-15	1	32229	87.237	83.913	1
AAHEKQHNIFLDQMTIDEDKLIAQNLELNETIK	33	Unmodified	_AAHEKQHNIFLDQMTIDEDKLIAQNLELNETIK_			0	0	2	P52732	P52732	P52732	KIF11	Kinesin-like protein KIF11	MULTI-MSMS	FU20160603-22	644.84	6	644.667	3861.96	72714.1	8.345	0.0053797	0.10035	6.47e-05	8.4453	0.0054444	645.001	43.006	0.17683	42.714	42.624	42.8	-0.29115					39	11	6	0	0	0	3.66e-15	2	34298	81.507	75.536	1
AAHEKQHNIFLDQMTIDEDKLIAQNLELNETIK	33	Unmodified	_AAHEKQHNIFLDQMTIDEDKLIAQNLELNETIK_			0	0	2	P52732	P52732	P52732	KIF11	Kinesin-like protein KIF11	MULTI-MSMS	FU20160603-22	774.007	5	773.399	3861.96	68334.8	8.0286	0.0062093	0.2106	0.00016288	8.2392	0.0063722	773.6	43.004	0.33709	42.713	42.607	42.944	-0.29115					83	23	7	0	0	0	9.68e-16	1	34307	92.901	83.807	1
AAHEKQHNIFLDQMTIDEDKLIAQNLELNETIK	33	Unmodified	_AAHEKQHNIFLDQMTIDEDKLIAQNLELNETIK_			0	0	2	P52732	P52732	P52732	KIF11	Kinesin-like protein KIF11	MULTI-MSMS	FU20160603-22	967.003	4	966.497	3861.96	62811.3	7.6516	0.0073952	-0.83094	-0.0008031	6.8206	0.0065921	966.997	43.018	0.1629	42.727	42.638	42.8	-0.29115					49	10	8	0	0	0	4.79e-20	1	34310	105.75	91.272	1
AAHEKQHNIFLDQMTIDEDKLIAQNLELNETIK	33	Unmodified	_AAHEKQHNIFLDQMTIDEDKLIAQNLELNETIK_			0	0	2	P52732	P52732	P52732	KIF11	Kinesin-like protein KIF11	MULTI-MSMS	FU20160603-24	967.255	4	966.497	3861.96	62192.1	7.3825	0.0071351	-0.2594	-0.00025071	7.1231	0.0068844	966.998	43.136	0.32701	42.825	42.707	43.034	-0.31036					118	27	7	0	0	0	1.88e-05	1	30618	49.654	42.189	1
AAHEKQHNIFLDQMTIDEDKLIAQNLELNETIK	33	Unmodified	_AAHEKQHNIFLDQMTIDEDKLIAQNLELNETIK_			0	0	2	P52732	P52732	P52732	KIF11	Kinesin-like protein KIF11	MULTI-MSMS	FU20160603-24	644.84	6	644.667	3861.96	75451.7	8.147	0.0052521	-0.10001	-6.45e-05	8.047	0.0051876	645.001	43.136	0.23847	42.826	42.695	42.933	-0.31036					72	20	7	0	0	0	2.95e-15	1	30665	83.332	75.829	1
AAHEKQHNIFLDQMTIDEDKLIAQNLELNETIK	33	Unmodified	_AAHEKQHNIFLDQMTIDEDKLIAQNLELNETIK_			0	0	2	P52732	P52732	P52732	KIF11	Kinesin-like protein KIF11	MULTI-MATCH	FU20160603-02		5	773.399	3861.96	68349.7	7.233	0.005594	-0.18494	-0.00014303	7.0481	0.005451	773.8	42.545	0.3424	42.545	42.326	42.668	-3.81e-06	-0.16317	-0.00098858	NaN	100.86	97	27	8	NaN	NaN	NaN	NaN	0		NaN	NaN	0
AAHEKQHNIFLDQMTIDEDKLIAQNLELNETIK	33	Unmodified	_AAHEKQHNIFLDQMTIDEDKLIAQNLELNETIK_			0	0	2	P52732	P52732	P52732	KIF11	Kinesin-like protein KIF11	MULTI-MATCH	FU20160603-04		4	966.497	3861.96	62871.4	7.1147	0.0068763	-0.37157	-0.00035912	6.7431	0.0065172	966.998	42.831	0.18824	42.764	42.697	42.885	-0.066437	0.075634	0.00034378	NaN	105.75	30	14	4	NaN	NaN	NaN	NaN	0		NaN	NaN	0
AAHEKQHNIFLDQMTIDEDKLIAQNLELNETIK	33	Unmodified	_AAHEKQHNIFLDQMTIDEDKLIAQNLELNETIK_			0	0	2	P52732	P52732	P52732	KIF11	Kinesin-like protein KIF11	MULTI-MATCH	FU20160603-04		5	773.399	3861.96	68871.5	7.6466	0.0059138	0.062414	4.83e-05	7.709	0.0059621	773.8	42.826	0.23889	42.759	42.667	42.906	-0.066437	0.05145	-3.21e-05	NaN	100.86	67	18	5	NaN	NaN	NaN	NaN	0		NaN	NaN	0
AAHEKQHNIFLDQMTIDEDKLIAQNLELNETIK	33	Unmodified	_AAHEKQHNIFLDQMTIDEDKLIAQNLELNETIK_			0	0	2	P52732	P52732	P52732	KIF11	Kinesin-like protein KIF11	MULTI-MATCH	FU20160603-06		4	966.497	3861.96	61160.9	7.1941	0.0069531	-0.5576	-0.00053892	6.6365	0.0064142	966.747	42.795	0.20134	42.636	42.539	42.741	-0.15997	-0.053093	-0.00037543	NaN	105.75	48	15	6	NaN	NaN	NaN	NaN	0		NaN	NaN	0
AAHEKQHNIFLDQMTIDEDKLIAQNLELNETIK	33	Unmodified	_AAHEKQHNIFLDQMTIDEDKLIAQNLELNETIK_			0	0	2	P52732	P52732	P52732	KIF11	Kinesin-like protein KIF11	MULTI-MATCH	FU20160603-06		5	773.399	3861.96	68281.1	7.5228	0.0058181	-0.085667	-6.63e-05	7.4372	0.0057519	773.6	42.815	0.45844	42.655	42.282	42.741	-0.15997	-0.052608	-0.00060468	NaN	100.86	89	35	7	NaN	NaN	NaN	NaN	0		NaN	NaN	0
AAHEKQHNIFLDQMTIDEDKLIAQNLELNETIK	33	Unmodified	_AAHEKQHNIFLDQMTIDEDKLIAQNLELNETIK_			0	0	2	P52732	P52732	P52732	KIF11	Kinesin-like protein KIF11	MULTI-MATCH	FU20160603-24		5	773.399	3861.96	68677.1	7.8222	0.0060497	0.034021	2.63e-05	7.8563	0.006076	773.8	43.137	0.36147	42.826	42.683	43.045	-0.31036	0.11867	-0.00014185	NaN	100.86	142	30	7	NaN	NaN	NaN	NaN	0		NaN	NaN	0
AAHEKQHNIFLDQMTIDEDKLIAQNLELNETIK	33	Unmodified	_AAHEKQHNIFLDQMTIDEDKLIAQNLELNETIK_			0	0	2	P52732	P52732	P52732	KIF11	Kinesin-like protein KIF11	MULTI-MATCH	FU20160603-26		5	773.399	3861.96	68383.7	7.21	0.0055762	0.058773	4.55e-05	7.2688	0.0056216	773.8	43.084	0.14354	42.744	42.664	42.807	-0.33977	0.035966	-4.61e-05	NaN	100.86	24	9	4	NaN	NaN	NaN	NaN	0		NaN	NaN	0
AAHEKQHNIFLDQMTIDEDKLIAQNLELNETIK	33	Unmodified	_AAHEKQHNIFLDQMTIDEDKLIAQNLELNETIK_			0	0	2	P52732	P52732	P52732	KIF11	Kinesin-like protein KIF11	MULTI-MATCH	FU20160603-28		5	773.399	3861.96	70069.9	7.9465	0.0061458	-0.1232	-9.53e-05	7.8233	0.0060506	773.8	43.012	0.15142	42.758	42.681	42.833	-0.25333	0.05071	-0.00074983	NaN	100.86	35	11	4	NaN	NaN	NaN	NaN	0		NaN	NaN	0
AAHEKQHNIFLDQMTIDEDKLIAQNLELNETIK	33	Unmodified	_AAHEKQHNIFLDQMTIDEDKLIAQNLELNETIK_			0	0	2	P52732	P52732	P52732	KIF11	Kinesin-like protein KIF11	MULTI-MATCH	FU20160603-32		5	773.399	3861.96	69778.4	7.8404	0.0060638	-0.093709	-7.25e-05	7.7467	0.0059913	773.8	42.984	0.14071	42.73	42.654	42.795	-0.25365	0.022462	-0.00063578	NaN	100.86	40	10	6	NaN	NaN	NaN	NaN	0		NaN	NaN	0
AAHEKQHNIFLDQMTIDEDKLIAQNLELNETIK	33	Unmodified	_AAHEKQHNIFLDQMTIDEDKLIAQNLELNETIK_			0	0	2	P52732	P52732	P52732	KIF11	Kinesin-like protein KIF11	MULTI-MATCH	FU20160603-34		4	966.497	3861.96	69096.2	7.5445	0.0072917	-0.4408	-0.00042603	7.1037	0.0068657	966.997	42.951	0.11512	42.702	42.671	42.786	-0.24907	0.013729	7.61e-05	NaN	105.75	8	7	2	NaN	NaN	NaN	NaN	0		NaN	NaN	0
AAHEKQHNIFLDQMTIDEDKLIAQNLELNETIK	33	Unmodified	_AAHEKQHNIFLDQMTIDEDKLIAQNLELNETIK_			0	0	2	P52732	P52732	P52732	KIF11	Kinesin-like protein KIF11	MULTI-MATCH	FU20160603-34		5	773.399	3861.96	69931.2	7.8948	0.0061058	0.32627	0.00025233	8.221	0.0063581	773.8	42.972	0.13502	42.723	42.671	42.806	-0.24908	0.015313	0.00098826	NaN	100.86	27	8	5	NaN	NaN	NaN	NaN	0		NaN	NaN	0
AAHEKQHNIFLDQMTIDEDKLIAQNLELNETIK	33	Unmodified	_AAHEKQHNIFLDQMTIDEDKLIAQNLELNETIK_			0	0	2	P52732	P52732	P52732	KIF11	Kinesin-like protein KIF11	MULTI-MATCH	FU20160603-34		6	644.667	3861.96	NaN	8.2839	0.0053404	1.1204	0.00072231	9.4043	0.0060627	645.002	43.025	0.044693	42.776	42.741	42.786	-0.24907	0.090714	0.0039447	NaN	87.237	4	2	2	NaN	NaN	NaN	NaN	0		NaN	NaN	0
AAHSEGNTTAGLDMR	15	Unmodified	_AAHSEGNTTAGLDMR_			0	0	0	P78371	P78371	P78371	CCT2	T-complex protein 1 subunit beta	MSMS	FU20160603-26	510.908	3	510.904	1529.69	NaN	NaN	NaN	NaN	NaN	NaN	NaN	NaN	18.155	1	17.916	17.416	18.416	-0.23955								0	0	0	1.66e-13	1	9255	116.79	83.521	1
AAHSEGNTTAGLDMREGTIGDMAILGITESFQVK	34	Unmodified	_AAHSEGNTTAGLDMREGTIGDMAILGITESFQVK_			0	0	1	P78371	P78371	P78371	CCT2	T-complex protein 1 subunit beta	MULTI-MSMS	FU20160603-26	881.189	4	880.932	3519.7	65044.1	7.6126	0.0067062	0.19685	0.00017341	7.8094	0.0068796	881.182	47.443	0.26336	47.104	47.006	47.269	-0.33976					46	20	4	0	0	0	3.58e-08	2	38847	56.963	48.801	1
AAHSEGNTTAGLDMREGTIGDMAILGITESFQVK	34	Unmodified	_AAHSEGNTTAGLDMREGTIGDMAILGITESFQVK_			0	0	1	P78371	P78371	P78371	CCT2	T-complex protein 1 subunit beta	MULTI-MSMS	FU20160603-34	881.441	4	880.932	3519.7	64692.7	7.9656	0.0070171	0.15426	0.00013589	8.1198	0.007153	881.183	47.21	0.28194	46.961	46.829	47.111	-0.24907					61	24	6	0	0	0	0.0037468	1	35511	31.853	23.389	1
AAHSEGNTTAGLDMREGTIGDMAILGITESFQVKR	35	Unmodified	_AAHSEGNTTAGLDMREGTIGDMAILGITESFQVKR_			0	0	2	P78371	P78371	P78371	CCT2	T-complex protein 1 subunit beta	MULTI-MSMS	FU20160603-06	736.173	5	736.167	3675.8	68498.7	7.6729	0.0056485	0.34678	0.00025529	8.0197	0.0059038	736.368	44.473	0.22268	44.313	44.202	44.425	-0.15997					50	17	5	0	0	0	1.89e-11	2	36954	65.495	54.792	1
AAHSEGNTTAGLDMREGTIGDMAILGITESFQVKR	35	Unmodified	_AAHSEGNTTAGLDMREGTIGDMAILGITESFQVKR_			0	0	2	P78371	P78371	P78371	CCT2	T-complex protein 1 subunit beta	MULTI-MSMS	FU20160603-08	736.574	5	736.167	3675.8	70531.4	7.7116	0.005677	-0.28854	-0.00021241	7.423	0.0054646	736.368	44.556	0.24229	44.372	44.281	44.523	-0.18402					46	14	6	0	0	0	0.0002489	2	34293	44.015	33.605	1
AAHSEGNTTAGLDMREGTIGDMAILGITESFQVKR	35	Unmodified	_AAHSEGNTTAGLDMREGTIGDMAILGITESFQVKR_			0	0	2	P78371	P78371	P78371	CCT2	T-complex protein 1 subunit beta	MULTI-MSMS	FU20160603-18	736.374	5	736.167	3675.8	69934.8	8.6369	0.0063582	-0.37363	-0.00027505	8.2633	0.0060832	736.367	44.568	0.28677	44.432	44.305	44.592	-0.13637					78	20	7	0	0	0	4.06e-05	1	34841	50.487	39.9	1
AAHSEGNTTAGLDMREGTIGDMAILGITESFQVKR	35	Unmodified	_AAHSEGNTTAGLDMREGTIGDMAILGITESFQVKR_			0	0	2	P78371	P78371	P78371	CCT2	T-complex protein 1 subunit beta	MULTI-MSMS	FU20160603-22	736.173	5	736.167	3675.8	71163.8	8.0261	0.0059085	0.22617	0.0001665	8.2523	0.006075	736.368	44.787	0.31168	44.496	44.36	44.672	-0.29115					79	23	5	0	0	0	7.12e-08	2	36318	60.031	52.407	1
AAHSEGNTTAGLDMREGTIGDMAILGITESFQVKR	35	Unmodified	_AAHSEGNTTAGLDMREGTIGDMAILGITESFQVKR_			0	0	2	P78371	P78371	P78371	CCT2	T-complex protein 1 subunit beta	MULTI-MSMS	FU20160603-26	736.373	5	736.167	3675.8	69046.5	7.3364	0.0054008	-0.43965	-0.00032366	6.8967	0.0050771	736.367	44.798	0.27617	44.458	44.347	44.623	-0.33976					79	20	5	0	0	0	4.24e-07	1	35873	53.522	38.382	1
AAHSEGNTTAGLDMREGTIGDMAILGITESFQVKR	35	Unmodified	_AAHSEGNTTAGLDMREGTIGDMAILGITESFQVKR_			0	0	2	P78371	P78371	P78371	CCT2	T-complex protein 1 subunit beta	MULTI-MSMS	FU20160603-28	736.575	5	736.167	3675.8	72094.4	7.7896	0.0057344	0.33683	0.00024796	8.1264	0.0059824	736.568	44.807	0.25497	44.553	44.41	44.665	-0.25333					72	23	4	0	0	0	0.0028781	1	30351	40.155	32.142	1
AAHSEGNTTAGLDMREGTIGDMAILGITESFQVKR	35	Unmodified	_AAHSEGNTTAGLDMREGTIGDMAILGITESFQVKR_			0	0	2	P78371	P78371	P78371	CCT2	T-complex protein 1 subunit beta	MULTI-MATCH	FU20160603-32		5	736.167	3675.8	70041.4	7.4966	0.0055187	0.094673	6.97e-05	7.5912	0.0055884	736.568	44.742	0.28814	44.488	44.363	44.651	-0.25365	0.031956	-2.37e-05	NaN	82.151	88	23	6	NaN	NaN	NaN	NaN	0		NaN	NaN	0
AAHTEDINACTLTTSPR	17	Unmodified	_AAHTEDINACTLTTSPR_			0	0	0	P04049	P04049	P04049	RAF1	RAF proto-oncogene serine/threonine-protein kinase	MULTI-MATCH	FU20160603-22		3	619.964	1856.87	NaN	7.7996	0.0048355	0.012358	7.66e-06	7.812	0.0048431	619.964	23.474	0.033564	23.182	23.157	23.19	-0.29119	-0.07814	-0.00076268	NaN	90.379	5	3	2	NaN	NaN	NaN	NaN	0		NaN	NaN	0
AAHVLMPHESTVEHTHVDINEMESPLATR	29	Unmodified	_AAHVLMPHESTVEHTHVDINEMESPLATR_			0	0	0	P49902	P49902	P49902	NT5C2	Cytosolic purine 5-nucleotidase	MULTI-MSMS	FU20160603-02	651.524	5	651.117	3250.55	74846.7	7.4252	0.0048347	0.0182	1.19e-05	7.4434	0.0048465	651.318	30.037	0.26202	30.037	29.884	30.146	1.91e-06					65	26	3	0	0	0	0.014188	1	20794	35.54	27.72	1
AAHVLMPHESTVEHTHVDINEMESPLATR	29	Unmodified	_AAHVLMPHESTVEHTHVDINEMESPLATR_			0	0	0	P49902	P49902	P49902	NT5C2	Cytosolic purine 5-nucleotidase	MULTI-MSMS	FU20160603-04	651.323	5	651.117	3250.55	75467.2	7.8367	0.0051026	-0.46016	-0.00029962	7.3766	0.004803	651.318	30.102	0.28898	30.036	29.866	30.155	-0.066439					104	32	6	0	0	0	0.044435	1	18582	31.127	19.931	1
AAHVLMPHESTVEHTHVDINEMESPLATR	29	Unmodified	_AAHVLMPHESTVEHTHVDINEMESPLATR_			0	0	0	P49902	P49902	P49902	NT5C2	Cytosolic purine 5-nucleotidase	MULTI-SECPEP	FU20160603-08	651.323	5	651.117	3250.55	73835.7	7.8692	0.0051238	-0.3602	-0.00023453	7.509	0.0048892	651.318	30.238	0.28959	29.954	29.756	30.046	-0.28425					103	30	5	0	0	0	0.042906	1	19169	31.549	19.549	1
AAHVLMPHESTVEHTHVDINEMESPLATR	29	Unmodified	_AAHVLMPHESTVEHTHVDINEMESPLATR_			0	0	0	P49902	P49902	P49902	NT5C2	Cytosolic purine 5-nucleotidase	MULTI-MSMS	FU20160603-18	651.123	5	651.117	3250.55	74824.4	8.5806	0.005587	-0.48687	-0.00031701	8.0937	0.00527	651.317	30.106	0.33453	29.869	29.713	30.048	-0.2366					126	35	5	0	0	0	0.05134	1	19763	30.734	19.114	1
AAHVLMPHESTVEHTHVDINEMESPLATR	29	Unmodified	_AAHVLMPHESTVEHTHVDINEMESPLATR_			0	0	0	P49902	P49902	P49902	NT5C2	Cytosolic purine 5-nucleotidase	MULTI-MSMS	FU20160603-20	651.122	5	651.117	3250.55	74832	8.0621	0.0052494	-0.42659	-0.00027776	7.6355	0.0049716	651.318	30.171	0.28311	29.882	29.732	30.015	-0.28891					65	31	4	0	0	0	0.0027525	1	19049	41.475	27.87	1
AAHVLMPHESTVEHTHVDINEMESPLATR	29	Unmodified	_AAHVLMPHESTVEHTHVDINEMESPLATR_			0	0	0	P49902	P49902	P49902	NT5C2	Cytosolic purine 5-nucleotidase	MULTI-MSMS	FU20160603-22	814.151	4	813.645	3250.55	67828.4	7.709	0.0062724	-0.79687	-0.00064837	6.9122	0.005624	814.146	30.186	0.2332	29.795	29.671	29.904	-0.39138					52	23	4	0	0	0	7.49e-05	1	20201	51.773	43.455	1
AAHVLMPHESTVEHTHVDINEMESPLATR	29	Unmodified	_AAHVLMPHESTVEHTHVDINEMESPLATR_			0	0	0	P49902	P49902	P49902	NT5C2	Cytosolic purine 5-nucleotidase	MULTI-MSMS	FU20160603-22	651.724	5	651.117	3250.55	74916.3	7.9941	0.0052051	-0.24484	-0.00015942	7.7493	0.0050457	651.318	30.185	0.33706	29.793	29.591	29.928	-0.39138					136	36	5	0	0	0	4.35e-06	1	20228	63.701	49.35	1
AAHVLMPHESTVEHTHVDINEMESPLATR	29	Unmodified	_AAHVLMPHESTVEHTHVDINEMESPLATR_			0	0	0	P49902	P49902	P49902	NT5C2	Cytosolic purine 5-nucleotidase	MULTI-MSMS	FU20160603-22	542.769	6	542.766	3250.55	83195.8	7.6767	0.0041667	-0.52771	-0.00028642	7.149	0.0038802	542.765	30.202	0.26583	29.81	29.654	29.919	-0.39138					62	27	4	0	0	0	0.0011181	1	20299	51.264	41.645	1
AAHVLMPHESTVEHTHVDINEMESPLATR	29	Unmodified	_AAHVLMPHESTVEHTHVDINEMESPLATR_			0	0	0	P49902	P49902	P49902	NT5C2	Cytosolic purine 5-nucleotidase	MULTI-MATCH	FU20160603-02		6	542.766	3250.55	81559.4	7.0399	0.003821	-0.52099	-0.00028277	6.5189	0.0035382	543.1	30.038	0.2377	30.038	29.9	30.137	-1.91e-06	0.13317	0.0004971	NaN	51.264	39	23	3	NaN	NaN	NaN	NaN	0		NaN	NaN	0
AAHVLMPHESTVEHTHVDINEMESPLATR	29	Unmodified	_AAHVLMPHESTVEHTHVDINEMESPLATR_			0	0	0	P49902	P49902	P49902	NT5C2	Cytosolic purine 5-nucleotidase	MULTI-MATCH	FU20160603-04		6	542.766	3250.55	82120.3	7.6969	0.0041776	-0.51023	-0.00027694	7.1867	0.0039007	542.933	30.133	0.22526	30.067	29.904	30.129	-0.066439	0.16232	0.00053212	NaN	51.264	45	25	3	NaN	NaN	NaN	NaN	0		NaN	NaN	0
AAHVLMPHESTVEHTHVDINEMESPLATR	29	Unmodified	_AAHVLMPHESTVEHTHVDINEMESPLATR_			0	0	0	P49902	P49902	P49902	NT5C2	Cytosolic purine 5-nucleotidase	MULTI-MATCH	FU20160603-06		4	813.645	3250.55	67803.4	7.6855	0.0062532	-0.59666	-0.00048547	7.0888	0.0057678	813.896	30.265	0.15919	30.005	29.893	30.052	-0.26016	0.11191	-0.00071305	NaN	51.773	29	16	3	NaN	NaN	NaN	NaN	0		NaN	NaN	0
AAHVLMPHESTVEHTHVDINEMESPLATR	29	Unmodified	_AAHVLMPHESTVEHTHVDINEMESPLATR_			0	0	0	P49902	P49902	P49902	NT5C2	Cytosolic purine 5-nucleotidase	MULTI-MATCH	FU20160603-06		5	651.117	3250.55	75415.5	7.8837	0.0051332	-0.379	-0.00024677	7.5047	0.0048864	651.519	30.193	0.30128	29.933	29.773	30.075	-0.26016	-0.011102	-5.58e-05	NaN	69.771	73	32	3	NaN	NaN	NaN	NaN	0		NaN	NaN	0
AAHVLMPHESTVEHTHVDINEMESPLATR	29	Unmodified	_AAHVLMPHESTVEHTHVDINEMESPLATR_			0	0	0	P49902	P49902	P49902	NT5C2	Cytosolic purine 5-nucleotidase	MULTI-MATCH	FU20160603-08		4	813.645	3250.55	68129.6	7.5991	0.006183	-0.26668	-0.00021698	7.3324	0.005966	813.896	30.239	0.25755	29.955	29.796	30.054	-0.28425	0.062314	0.0003609	NaN	51.773	80	26	5	NaN	NaN	NaN	NaN	0		NaN	NaN	0
AAHVLMPHESTVEHTHVDINEMESPLATR	29	Unmodified	_AAHVLMPHESTVEHTHVDINEMESPLATR_			0	0	0	P49902	P49902	P49902	NT5C2	Cytosolic purine 5-nucleotidase	MULTI-MATCH	FU20160603-18		4	813.645	3250.55	68224.7	8.3651	0.0068062	-0.75926	-0.00061777	7.6059	0.0061885	814.146	30.112	0.24748	29.875	29.767	30.015	-0.2366	-0.017661	-0.0012422	NaN	51.773	66	25	4	NaN	NaN	NaN	NaN	0		NaN	NaN	0
AAHVLMPHESTVEHTHVDINEMESPLATR	29	Unmodified	_AAHVLMPHESTVEHTHVDINEMESPLATR_			0	0	0	P49902	P49902	P49902	NT5C2	Cytosolic purine 5-nucleotidase	MULTI-MATCH	FU20160603-18		6	542.766	3250.55	83259.1	8.0288	0.0043578	-0.71193	-0.00038641	7.3169	0.0039714	542.932	30.131	0.22889	29.895	29.767	29.996	-0.2366	-0.010043	-0.00012471	NaN	51.264	69	23	5	NaN	NaN	NaN	NaN	0		NaN	NaN	0
AAHVLMPHESTVEHTHVDINEMESPLATR	29	Unmodified	_AAHVLMPHESTVEHTHVDINEMESPLATR_			0	0	0	P49902	P49902	P49902	NT5C2	Cytosolic purine 5-nucleotidase	MULTI-MATCH	FU20160603-20		6	542.766	3250.55	88221.9	7.7863	0.0042261	-0.22721	-0.00012332	7.5591	0.0041028	543.1	30.191	0.075291	29.902	29.854	29.929	-0.28891	-0.002702	0.0014538	NaN	51.264	10	8	2	NaN	NaN	NaN	NaN	0		NaN	NaN	0
AAHVLMPHESTVEHTHVDINEMESPLATR	29	Unmodified	_AAHVLMPHESTVEHTHVDINEMESPLATR_			0	0	0	P49902	P49902	P49902	NT5C2	Cytosolic purine 5-nucleotidase	MULTI-MATCH	FU20160603-24		4	813.645	3250.55	67964.2	7.6556	0.006229	0.20253	0.00016478	7.8581	0.0063937	814.146	30.124	0.090752	29.814	29.744	29.834	-0.31038	-0.078584	0.001888	NaN	51.773	14	8	3	NaN	NaN	NaN	NaN	0		NaN	NaN	0
AAHVLMPHESTVEHTHVDINEMESPLATR	29	Unmodified	_AAHVLMPHESTVEHTHVDINEMESPLATR_			0	0	0	P49902	P49902	P49902	NT5C2	Cytosolic purine 5-nucleotidase	MULTI-MATCH	FU20160603-26		4	813.645	3250.55	65861.8	7.0997	0.0057766	0.3555	0.00028925	7.4552	0.0060658	813.896	30.086	0.14964	29.747	29.639	29.789	-0.33982	-0.14602	0.0023858	NaN	51.773	22	13	3	NaN	NaN	NaN	NaN	0		NaN	NaN	0
AAHVLMPHESTVEHTHVDINEMESPLATR	29	Unmodified	_AAHVLMPHESTVEHTHVDINEMESPLATR_			0	0	0	P49902	P49902	P49902	NT5C2	Cytosolic purine 5-nucleotidase	MULTI-MATCH	FU20160603-26		6	542.766	3250.55	78775.6	7.2847	0.0039539	-1.4382	-0.00078063	5.8464	0.0031732	542.932	30.02	0.11729	29.68	29.639	29.756	-0.33982	-0.22462	-0.00249	NaN	51.264	14	10	2	NaN	NaN	NaN	NaN	0		NaN	NaN	0
AAHVLMPHESTVEHTHVDINEMESPLATR	29	Unmodified	_AAHVLMPHESTVEHTHVDINEMESPLATR_			0	0	0	P49902	P49902	P49902	NT5C2	Cytosolic purine 5-nucleotidase	MULTI-MATCH	FU20160603-34		5	651.117	3250.55	74564.6	8.1652	0.0053165	-0.43107	-0.00028067	7.7341	0.0050358	651.518	30.095	0.18753	29.746	29.65	29.837	-0.34931	-0.19829	-0.00022529	NaN	69.771	42	21	3	NaN	NaN	NaN	NaN	0		NaN	NaN	0
AAIDWFDGKEFSGNPIK	17	Unmodified	_AAIDWFDGKEFSGNPIK_			0	0	1	P35637	P35637	P35637	FUS	RNA-binding protein FUS	MULTI-MSMS	FU20160603-02	632.655	3	632.316	1893.93	75843.4	7.3884	0.0046718	0.11812	7.47e-05	7.5066	0.0047465	632.65	40.027	0.20552	40.027	39.93	40.136	0					41	16	5	0	0	0	0.0001025	1	31634	94.454	72.105	1
AAIDWFDGKEFSGNPIK	17	Unmodified	_AAIDWFDGKEFSGNPIK_			0	0	1	P35637	P35637	P35637	FUS	RNA-binding protein FUS	MULTI-MSMS	FU20160603-04	632.321	3	632.316	1893.93	76389.9	7.5436	0.00477	0.27661	0.00017491	7.8202	0.0049449	632.316	40.124	0.17942	40.058	39.978	40.157	-0.066437					30	16	2	0	0	0	0.00013561	2	28578	85.988	58.896	1
AAIDWFDGKEFSGNPIK	17	Unmodified	_AAIDWFDGKEFSGNPIK_			0	0	1	P35637	P35637	P35637	FUS	RNA-binding protein FUS	MULTI-MSMS	FU20160603-06	632.655	3	632.316	1893.93	76138.3	7.3484	0.0046465	0.44473	0.00028121	7.7931	0.0049277	632.316	40.203	0.18225	40.043	39.94	40.122	-0.15997					35	15	3	0	0	0	0.00015187	1	32275	81.992	55.049	1
AAIDWFDGKEFSGNPIK	17	Unmodified	_AAIDWFDGKEFSGNPIK_			0	0	1	P35637	P35637	P35637	FUS	RNA-binding protein FUS	MULTI-MSMS	FU20160603-08	632.656	3	632.316	1893.93	76264.7	7.5895	0.0047989	-1.0537	-0.00066629	6.5357	0.0041327	632.651	40.147	0.25591	39.963	39.797	40.053	-0.18402					72	24	4	0	0	0	0.00036238	1	29412	74.338	53.531	1
AAIDWFDGKEFSGNPIK	17	Unmodified	_AAIDWFDGKEFSGNPIK_			0	0	1	P35637	P35637	P35637	FUS	RNA-binding protein FUS	MULTI-MSMS	FU20160603-18	632.655	3	632.316	1893.93	76623.7	7.9925	0.0050538	-0.014331	-9.06e-06	7.9781	0.0050447	632.316	40.27	0.24158	40.134	40.015	40.256	-0.13637					53	20	4	0	0	0	9.27e-05	2	30201	97.073	79.116	1
AAIDWFDGKEFSGNPIK	17	Unmodified	_AAIDWFDGKEFSGNPIK_			0	0	1	P35637	P35637	P35637	FUS	RNA-binding protein FUS	MULTI-MSMS	FU20160603-20	632.321	3	632.316	1893.93	76668.8	8.5815	0.0054262	0.13531	8.56e-05	8.7168	0.0055118	632.316	40.216	0.21671	40.028	39.96	40.177	-0.18867					51	19	5	0	0	0	5.16e-05	1	29298	103.79	79.857	1
AAIDWFDGKEFSGNPIK	17	Unmodified	_AAIDWFDGKEFSGNPIK_			0	0	1	P35637	P35637	P35637	FUS	RNA-binding protein FUS	MULTI-MSMS	FU20160603-22	632.656	3	632.316	1893.93	75211.8	7.7901	0.0049258	0.048779	3.08e-05	7.8389	0.0049566	632.316	40.32	0.18658	40.029	39.922	40.109	-0.29115					36	15	4	0	0	0	8.95e-05	2	31271	97.904	72.375	1
AAIDWFDGKEFSGNPIK	17	Unmodified	_AAIDWFDGKEFSGNPIK_			0	0	1	P35637	P35637	P35637	FUS	RNA-binding protein FUS	MULTI-MSMS	FU20160603-26	632.321	3	632.316	1893.93	76364.9	7.9787	0.0050451	0.055022	3.48e-05	8.0337	0.0050799	632.65	40.27	0.18812	39.93	39.839	40.027	-0.33976					22	13	2	0	0	0	7.9e-05	2	30804	100.23	74.774	1
AAIDWFDGKEFSGNPIK	17	Unmodified	_AAIDWFDGKEFSGNPIK_			0	0	1	P35637	P35637	P35637	FUS	RNA-binding protein FUS	MULTI-MSMS	FU20160603-28	632.655	3	632.316	1893.93	77320.7	8.018	0.0050699	0.21697	0.00013719	8.2349	0.0052071	632.65	40.224	0.17077	39.97	39.887	40.058	-0.25333					40	18	3	0	0	0	0.00014626	2	25740	83.37	65.666	1
AAIDWFDGKEFSGNPIK	17	Unmodified	_AAIDWFDGKEFSGNPIK_			0	0	1	P35637	P35637	P35637	FUS	RNA-binding protein FUS	MULTI-MSMS	FU20160603-32	632.321	3	632.316	1893.93	76817.4	7.7829	0.0049213	-0.44764	-0.00028305	7.3353	0.0046382	632.316	40.272	0.132	40.018	39.957	40.089	-0.25365					26	9	4	0	0	0	0.00013114	2	29171	87.088	69.249	1
AAIDWFDGKEFSGNPIK	17	Unmodified	_AAIDWFDGKEFSGNPIK_			0	0	1	P35637	P35637	P35637	FUS	RNA-binding protein FUS	MULTI-MSMS	FU20160603-34	632.655	3	632.316	1893.93	75679.5	7.9703	0.0050397	-1.3323	-0.00084241	6.638	0.0041973	632.65	40.303	0.19067	40.054	39.943	40.134	-0.24907					43	15	5	0	0	0	0.00010293	1	28072	94.339	67.085	1
AAIDWFDGKEFSGNPIK	17	Unmodified	_AAIDWFDGKEFSGNPIK_			0	0	1	P35637	P35637	P35637	FUS	RNA-binding protein FUS	MULTI-MATCH	FU20160603-24		3	632.316	1893.93	75910.6	7.8084	0.0049374	0.70333	0.00044473	8.5118	0.0053821	632.317	40.344	0.21223	40.034	39.913	40.125	-0.31036	0.0068309	0.0010575	NaN	107.82	49	18	4	NaN	NaN	NaN	NaN	0		NaN	NaN	0
AAIDWFDGKEFSGNPIKVSFATR	23	Unmodified	_AAIDWFDGKEFSGNPIKVSFATR_			0	0	2	P35637	P35637	P35637	FUS	RNA-binding protein FUS	MULTI-MSMS	FU20160603-02	640.082	4	639.827	2555.28	74564.5	7.3151	0.0046804	0.030226	1.93e-05	7.3453	0.0046997	640.078	42.223	0.19244	42.223	42.134	42.326	-3.81e-06					29	17	2	0	0	0	1.27e-05	2	34059	79.029	69.464	1
AAIDWFDGKEFSGNPIKVSFATR	23	Unmodified	_AAIDWFDGKEFSGNPIKVSFATR_			0	0	2	P35637	P35637	P35637	FUS	RNA-binding protein FUS	MULTI-MSMS	FU20160603-02	853.444	3	852.768	2555.28	64088.6	6.9322	0.0059115	0.288	0.00024559	7.2202	0.0061571	853.102	42.247	0.11632	42.247	42.187	42.303	0					21	9	4	0	0	0	0.00011656	1	34107	87.208	70.77	1
AAIDWFDGKEFSGNPIKVSFATR	23	Unmodified	_AAIDWFDGKEFSGNPIKVSFATR_			0	0	2	P35637	P35637	P35637	FUS	RNA-binding protein FUS	MULTI-MSMS	FU20160603-04	640.333	4	639.827	2555.28	75320.7	7.8986	0.0050537	-0.1288	-8.24e-05	7.7698	0.0049713	640.078	42.369	0.23326	42.302	42.196	42.429	-0.066441					61	20	4	0	0	0	3.03e-05	1	30955	88.951	83.106	1
AAIDWFDGKEFSGNPIKVSFATR	23	Unmodified	_AAIDWFDGKEFSGNPIKVSFATR_			0	0	2	P35637	P35637	P35637	FUS	RNA-binding protein FUS	MULTI-MSMS	FU20160603-06	640.083	4	639.827	2555.28	75956.6	7.6745	0.0049104	-0.3566	-0.00022817	7.3179	0.0046822	640.078	42.461	0.19309	42.301	42.176	42.369	-0.15997					54	17	5	0	0	0	2.62e-05	1	34704	86.959	86.959	1
AAIDWFDGKEFSGNPIKVSFATR	23	Unmodified	_AAIDWFDGKEFSGNPIKVSFATR_			0	0	2	P35637	P35637	P35637	FUS	RNA-binding protein FUS	MULTI-MSMS	FU20160603-08	853.106	3	852.768	2555.28	68169.4	7.4592	0.0063609	-0.74889	-0.00063863	6.7103	0.0057223	853.101	42.466	0.10709	42.282	42.224	42.331	-0.18402					16	8	3	0	0	0	0.00013919	1	31992	90.464	69.986	1
AAIDWFDGKEFSGNPIKVSFATR	23	Unmodified	_AAIDWFDGKEFSGNPIKVSFATR_			0	0	2	P35637	P35637	P35637	FUS	RNA-binding protein FUS	MULTI-MSMS	FU20160603-08	640.083	4	639.827	2555.28	76195.9	7.9067	0.0050589	0.13515	8.65e-05	8.0418	0.0051454	640.078	42.446	0.18004	42.262	42.194	42.374	-0.18402					38	13	5	0	0	0	3.03e-05	1	31999	88.983	82.336	1
AAIDWFDGKEFSGNPIKVSFATR	23	Unmodified	_AAIDWFDGKEFSGNPIKVSFATR_			0	0	2	P35637	P35637	P35637	FUS	RNA-binding protein FUS	MULTI-MSMS	FU20160603-18	639.833	4	639.827	2555.28	75937.8	8.4688	0.0054186	0.16535	0.00010579	8.6341	0.0055244	640.078	42.423	0.22281	42.287	42.15	42.373	-0.13636					56	19	5	0	0	0	2.2e-05	1	32514	93.5	83.284	1
AAIDWFDGKEFSGNPIKVSFATR	23	Unmodified	_AAIDWFDGKEFSGNPIKVSFATR_			0	0	2	P35637	P35637	P35637	FUS	RNA-binding protein FUS	MULTI-MSMS	FU20160603-20	639.833	4	639.827	2555.28	75394.6	8.0865	0.005174	0.41736	0.00026704	8.5039	0.005441	640.078	42.452	0.18026	42.263	42.171	42.351	-0.18867					53	14	5	0	0	0	5.76e-06	1	31764	98.543	89.696	1
AAIDWFDGKEFSGNPIKVSFATR	23	Unmodified	_AAIDWFDGKEFSGNPIKVSFATR_			0	0	2	P35637	P35637	P35637	FUS	RNA-binding protein FUS	MULTI-MSMS	FU20160603-20	852.775	3	852.768	2555.28	68339.9	7.763	0.00662	-1.4066	-0.0011995	6.3563	0.0054205	853.098	42.432	0.21348	42.244	42.138	42.351	-0.18867					38	16	5	0	0	0	8.29e-05	1	31804	94.45	72.548	1
AAIDWFDGKEFSGNPIKVSFATR	23	Unmodified	_AAIDWFDGKEFSGNPIKVSFATR_			0	0	2	P35637	P35637	P35637	FUS	RNA-binding protein FUS	MULTI-MSMS	FU20160603-22	853.443	3	852.768	2555.28	66089.6	7.4904	0.0063875	-1.6387	-0.0013974	5.8517	0.0049902	853.098	42.57	0.20238	42.279	42.155	42.357	-0.29115					27	16	3	0	0	0	5.39e-05	1	33821	75.703	44.821	1
AAIDWFDGKEFSGNPIKVSFATR	23	Unmodified	_AAIDWFDGKEFSGNPIKVSFATR_			0	0	2	P35637	P35637	P35637	FUS	RNA-binding protein FUS	MULTI-MSMS	FU20160603-22	639.833	4	639.827	2555.28	75275.2	7.9334	0.005076	0.088913	5.69e-05	8.0223	0.0051329	640.078	42.569	0.19453	42.277	42.197	42.391	-0.29115					40	16	3	0	0	0	3.19e-08	2	33857	109.22	99.445	1
AAIDWFDGKEFSGNPIKVSFATR	23	Unmodified	_AAIDWFDGKEFSGNPIKVSFATR_			0	0	2	P35637	P35637	P35637	FUS	RNA-binding protein FUS	MULTI-MSMS	FU20160603-24	640.333	4	639.827	2555.28	76259.8	7.7906	0.0049846	0.0013874	8.88e-07	7.792	0.0049855	640.078	42.593	0.21703	42.282	42.185	42.402	-0.31036					54	18	5	0	0	0	0.00022039	1	30115	60.325	49.425	1
AAIDWFDGKEFSGNPIKVSFATR	23	Unmodified	_AAIDWFDGKEFSGNPIKVSFATR_			0	0	2	P35637	P35637	P35637	FUS	RNA-binding protein FUS	MSMS	FU20160603-24	852.774	3	852.768	2555.28	NaN	NaN	NaN	NaN	NaN	NaN	NaN	NaN	42.602	1	42.292	41.792	42.792	-0.31036								0	0	0	3.19e-06	1	30137	86.136	73.235	1
AAIDWFDGKEFSGNPIKVSFATR	23	Unmodified	_AAIDWFDGKEFSGNPIKVSFATR_			0	0	2	P35637	P35637	P35637	FUS	RNA-binding protein FUS	MULTI-MSMS	FU20160603-26	640.083	4	639.827	2555.28	77507.6	7.2019	0.0046079	0.2413	0.00015439	7.4432	0.0047623	640.078	42.608	0.20793	42.268	42.174	42.382	-0.33976					55	15	5	0	0	0	1.57e-05	1	33434	81.89	74.066	1
AAIDWFDGKEFSGNPIKVSFATR	23	Unmodified	_AAIDWFDGKEFSGNPIKVSFATR_			0	0	2	P35637	P35637	P35637	FUS	RNA-binding protein FUS	MULTI-MSMS	FU20160603-28	640.084	4	639.827	2555.28	77235.2	7.9177	0.005066	0.31232	0.00019983	8.2301	0.0052658	640.079	42.585	0.15165	42.331	42.258	42.41	-0.25333					36	11	5	0	0	0	8.51e-05	1	28136	66.308	56.742	1
AAIDWFDGKEFSGNPIKVSFATR	23	Unmodified	_AAIDWFDGKEFSGNPIKVSFATR_			0	0	2	P35637	P35637	P35637	FUS	RNA-binding protein FUS	MULTI-MSMS	FU20160603-32	640.334	4	639.827	2555.28	77001.6	8.0635	0.0051592	-0.17654	-0.00011295	7.887	0.0050463	640.078	42.591	0.14445	42.338	42.27	42.414	-0.25365					35	13	4	0	0	0	1.28e-05	1	31625	79.143	70.47	1
AAIDWFDGKEFSGNPIKVSFATR	23	Unmodified	_AAIDWFDGKEFSGNPIKVSFATR_			0	0	2	P35637	P35637	P35637	FUS	RNA-binding protein FUS	MULTI-MSMS	FU20160603-34	640.334	4	639.827	2555.28	77147.3	8.0918	0.0051774	0.33036	0.00021137	8.4222	0.0053888	640.329	42.511	0.21638	42.262	42.153	42.369	-0.24907					61	19	4	0	0	0	2.7e-05	1	30455	91.964	83.118	1
AAILPTSIFLTNK	13	Unmodified	_AAILPTSIFLTNK_			0	0	0	O14744	O14744	O14744	PRMT5	Protein arginine N-methyltransferase 5;Protein arginine N-methyltransferase 5, N-terminally processed	MULTI-MSMS	FU20160603-02	695.418	2	694.911	1387.81	74352.6	7.2397	0.005031	0.39059	0.00027142	7.6303	0.0053024	694.911	42.499	0.34965	42.499	42.391	42.741	0					85	28	5	0	0	0	0.0036374	1	34310	85.536	60.521	1
AAILPTSIFLTNK	13	Unmodified	_AAILPTSIFLTNK_			0	0	0	O14744	O14744	O14744	PRMT5	Protein arginine N-methyltransferase 5;Protein arginine N-methyltransferase 5, N-terminally processed	MULTI-MSMS	FU20160603-04	694.916	2	694.911	1387.81	74210	7.6004	0.0052816	0.19588	0.00013612	7.7963	0.0054178	694.911	42.633	0.35846	42.567	42.398	42.756	-0.066437					115	32	5	0	0	0	0.00024623	1	31147	110.38	95.748	1
AAILPTSIFLTNK	13	Unmodified	_AAILPTSIFLTNK_			0	0	0	O14744	O14744	O14744	PRMT5	Protein arginine N-methyltransferase 5;Protein arginine N-methyltransferase 5, N-terminally processed	MULTI-MSMS	FU20160603-06	694.917	2	694.911	1387.81	74676.3	7.7258	0.0053688	0.18328	0.00012736	7.9091	0.0054961	694.911	42.687	0.23699	42.527	42.407	42.644	-0.15997					51	17	4	0	0	0	0.001618	1	34926	93.348	77.762	1
AAILPTSIFLTNK	13	Unmodified	_AAILPTSIFLTNK_			0	0	0	O14744	O14744	O14744	PRMT5	Protein arginine N-methyltransferase 5;Protein arginine N-methyltransferase 5, N-terminally processed	MULTI-MSMS	FU20160603-08	694.916	2	694.911	1387.81	74882.4	7.7901	0.0054134	0.041764	2.9e-05	7.8319	0.0054425	694.911	42.622	0.23798	42.438	42.345	42.583	-0.18402					58	19	4	0	0	0	0.00024623	1	32162	110.38	95.748	1
AAILPTSIFLTNK	13	Unmodified	_AAILPTSIFLTNK_			0	0	0	O14744	O14744	O14744	PRMT5	Protein arginine N-methyltransferase 5;Protein arginine N-methyltransferase 5, N-terminally processed	MULTI-MSMS	FU20160603-18	694.917	2	694.911	1387.81	74081.9	8.3302	0.0057887	0.0571	3.97e-05	8.3873	0.0058284	694.911	42.638	0.26495	42.502	42.417	42.682	-0.13636					72	23	4	0	0	0	0.0051998	1	32754	80.96	63.843	1
AAILPTSIFLTNK	13	Unmodified	_AAILPTSIFLTNK_			0	0	0	O14744	O14744	O14744	PRMT5	Protein arginine N-methyltransferase 5;Protein arginine N-methyltransferase 5, N-terminally processed	MULTI-MSMS	FU20160603-20	694.917	2	694.911	1387.81	74063.4	7.9842	0.0055483	0.19192	0.00013336	8.1762	0.0056817	694.911	42.657	0.26229	42.468	42.363	42.625	-0.18867					68	21	4	0	0	0	1.33e-06	1	32003	128.54	114.95	1
AAILPTSIFLTNK	13	Unmodified	_AAILPTSIFLTNK_			0	0	0	O14744	O14744	O14744	PRMT5	Protein arginine N-methyltransferase 5;Protein arginine N-methyltransferase 5, N-terminally processed	MULTI-MSMS	FU20160603-22	694.917	2	694.911	1387.81	74242.2	8.0348	0.0055834	0.22468	0.00015613	8.2594	0.0057396	694.911	42.725	0.31868	42.434	42.334	42.653	-0.29115					85	26	4	0	0	0	0.00016488	1	33965	113.99	103.14	1
AAILPTSIFLTNK	13	Unmodified	_AAILPTSIFLTNK_			0	0	0	O14744	O14744	O14744	PRMT5	Protein arginine N-methyltransferase 5;Protein arginine N-methyltransferase 5, N-terminally processed	MULTI-MSMS	FU20160603-26	694.916	2	694.911	1387.81	75121.7	7.2395	0.0050308	0.13823	9.61e-05	7.3778	0.0051269	694.911	42.812	0.26093	42.472	42.33	42.591	-0.33976					64	21	4	0	0	0	0.0036374	1	33604	85.536	77.484	1
AAILPTSIFLTNK	13	Unmodified	_AAILPTSIFLTNK_			0	0	0	O14744	O14744	O14744	PRMT5	Protein arginine N-methyltransferase 5;Protein arginine N-methyltransferase 5, N-terminally processed	MULTI-MSMS	FU20160603-32	694.917	2	694.911	1387.81	75019.5	7.8887	0.0054819	0.072238	5.02e-05	7.9609	0.0055321	694.911	42.745	0.26718	42.492	42.387	42.654	-0.25365					62	20	4	0	0	0	0.0014338	1	31766	94.688	87.397	1
AAILPTSIFLTNK	13	Unmodified	_AAILPTSIFLTNK_			0	0	0	O14744	O14744	O14744	PRMT5	Protein arginine N-methyltransferase 5;Protein arginine N-methyltransferase 5, N-terminally processed	MULTI-MSMS	FU20160603-34	694.916	2	694.911	1387.81	76603.3	7.8791	0.0054753	-0.096124	-6.68e-05	7.783	0.0054085	694.911	42.707	0.21865	42.458	42.347	42.565	-0.24907					57	20	4	0	0	0	0.00093201	1	30651	98.337	88.592	1
AAILPTSIFLTNK	13	Unmodified	_AAILPTSIFLTNK_			0	0	0	O14744	O14744	O14744	PRMT5	Protein arginine N-methyltransferase 5;Protein arginine N-methyltransferase 5, N-terminally processed	MULTI-MATCH	FU20160603-24		2	694.911	1387.81	74571.9	7.9585	0.0055304	-0.1349	-9.37e-05	7.8236	0.0054367	694.911	42.775	0.27003	42.464	42.314	42.584	-0.31036	-0.034663	-0.00036003	NaN	128.54	74	24	4	NaN	NaN	NaN	NaN	0		NaN	NaN	0
AAILPTSIFLTNK	13	Unmodified	_AAILPTSIFLTNK_			0	0	0	O14744	O14744	O14744	PRMT5	Protein arginine N-methyltransferase 5;Protein arginine N-methyltransferase 5, N-terminally processed	MULTI-MATCH	FU20160603-28		2	694.911	1387.81	76095.4	7.8917	0.005484	-0.36866	-0.00025619	7.523	0.0052278	694.911	42.741	0.18711	42.488	42.399	42.586	-0.25333	-0.011458	-0.00068491	NaN	128.54	38	16	3	NaN	NaN	NaN	NaN	0		NaN	NaN	0
AAILPTSIFLTNKK	14	Unmodified	_AAILPTSIFLTNKK_			0	0	1	O14744	O14744	O14744	PRMT5	Protein arginine N-methyltransferase 5;Protein arginine N-methyltransferase 5, N-terminally processed	MULTI-MSMS	FU20160603-02	506.645	3	506.308	1515.9	85165.7	7.4984	0.0037965	-0.10042	-5.08e-05	7.3979	0.0037456	506.308	37.772	0.37208	37.772	37.674	38.046	0					108	32	5	0	0	0	0.00059526	1	29140	95.183	71.227	1
AAILPTSIFLTNKK	14	Unmodified	_AAILPTSIFLTNKK_			0	0	1	O14744	O14744	O14744	PRMT5	Protein arginine N-methyltransferase 5;Protein arginine N-methyltransferase 5, N-terminally processed	MULTI-MSMS	FU20160603-04	506.312	3	506.308	1515.9	85636.6	7.2457	0.0036685	-0.13169	-6.67e-05	7.114	0.0036019	506.308	37.869	0.31474	37.803	37.697	38.012	-0.066441					84	30	4	0	0	0	2.43e-13	1	26175	145.81	123.9	1
AAILPTSIFLTNKK	14	Unmodified	_AAILPTSIFLTNKK_			0	0	1	O14744	O14744	O14744	PRMT5	Protein arginine N-methyltransferase 5;Protein arginine N-methyltransferase 5, N-terminally processed	MULTI-MSMS	FU20160603-06	506.646	3	506.308	1515.9	84971.1	7.5878	0.0038418	-0.062661	-3.17e-05	7.5251	0.00381	506.308	37.927	0.2485	37.767	37.666	37.915	-0.15997					76	24	4	0	0	0	1.32e-05	1	29699	122.46	98.97	1
AAILPTSIFLTNKK	14	Unmodified	_AAILPTSIFLTNKK_			0	0	1	O14744	O14744	O14744	PRMT5	Protein arginine N-methyltransferase 5;Protein arginine N-methyltransferase 5, N-terminally processed	MULTI-MSMS	FU20160603-08	506.646	3	506.308	1515.9	85513.6	7.3572	0.003725	0.18405	9.32e-05	7.5413	0.0038182	506.308	37.938	0.2293	37.754	37.668	37.898	-0.18402					72	22	4	0	0	0	1.26e-07	1	27019	128.57	107.83	1
AAILPTSIFLTNKK	14	Unmodified	_AAILPTSIFLTNKK_			0	0	1	O14744	O14744	O14744	PRMT5	Protein arginine N-methyltransferase 5;Protein arginine N-methyltransferase 5, N-terminally processed	MULTI-MSMS	FU20160603-18	506.312	3	506.308	1515.9	85159.7	8.2396	0.0041718	0.10508	5.32e-05	8.3447	0.004225	506.308	37.934	0.34917	37.798	37.667	38.016	-0.13636					77	30	5	0	0	0	8.75e-05	1	27638	113.95	80.629	1
AAILPTSIFLTNKK	14	Unmodified	_AAILPTSIFLTNKK_			0	0	1	O14744	O14744	O14744	PRMT5	Protein arginine N-methyltransferase 5;Protein arginine N-methyltransferase 5, N-terminally processed	MULTI-MSMS	FU20160603-20	506.312	3	506.308	1515.9	84718.9	7.7754	0.0039368	0.012643	6.4e-06	7.7881	0.0039432	506.308	37.901	0.25403	37.713	37.605	37.859	-0.18867					83	24	4	0	0	0	4.54e-06	1	26777	126.5	98.765	1
AAILPTSIFLTNKK	14	Unmodified	_AAILPTSIFLTNKK_			0	0	1	O14744	O14744	O14744	PRMT5	Protein arginine N-methyltransferase 5;Protein arginine N-methyltransferase 5, N-terminally processed	MULTI-MSMS	FU20160603-22	506.312	3	506.308	1515.9	84353.9	7.9779	0.0040393	-0.0071341	-3.61e-06	7.9708	0.0040357	506.308	38.001	0.23642	37.71	37.611	37.848	-0.29115					73	22	5	0	0	0	4.62e-16	1	28729	158.34	139.35	1
AAILPTSIFLTNKK	14	Unmodified	_AAILPTSIFLTNKK_			0	0	1	O14744	O14744	O14744	PRMT5	Protein arginine N-methyltransferase 5;Protein arginine N-methyltransferase 5, N-terminally processed	MULTI-MSMS	FU20160603-24	506.646	3	506.308	1515.9	84816.2	7.5343	0.0038147	-0.031939	-1.62e-05	7.5023	0.0037985	506.308	38.086	0.25583	37.675	37.554	37.81	-0.41059					87	27	4	0	0	0	1.32e-05	1	25419	122.46	106.52	1
AAILPTSIFLTNKK	14	Unmodified	_AAILPTSIFLTNKK_			0	0	1	O14744	O14744	O14744	PRMT5	Protein arginine N-methyltransferase 5;Protein arginine N-methyltransferase 5, N-terminally processed	MULTI-MSMS	FU20160603-26	506.311	3	506.308	1515.9	85011.3	7.0531	0.003571	0.031757	1.61e-05	7.0848	0.0035871	506.308	37.992	0.24813	37.752	37.644	37.892	-0.23959					63	21	4	0	0	0	1.31e-16	1	28252	148.13	120.16	1
AAILPTSIFLTNKK	14	Unmodified	_AAILPTSIFLTNKK_			0	0	1	O14744	O14744	O14744	PRMT5	Protein arginine N-methyltransferase 5;Protein arginine N-methyltransferase 5, N-terminally processed	MULTI-MSMS	FU20160603-28	506.312	3	506.308	1515.9	84755	7.8691	0.0039842	-0.12936	-6.55e-05	7.7398	0.0039187	506.308	38.004	0.2091	37.65	37.54	37.749	-0.35356					71	23	4	0	0	0	0.0018098	1	23567	70.68	46.454	1
AAILPTSIFLTNKK	14	Unmodified	_AAILPTSIFLTNKK_			0	0	1	O14744	O14744	O14744	PRMT5	Protein arginine N-methyltransferase 5;Protein arginine N-methyltransferase 5, N-terminally processed	MULTI-MSMS	FU20160603-32	506.312	3	506.308	1515.9	85012.2	7.5844	0.00384	0.20012	0.00010132	7.7845	0.0039414	506.308	37.939	0.20517	37.686	37.575	37.78	-0.25365					67	22	4	0	0	0	0.00099525	1	26646	86.699	65.348	1
AAILPTSIFLTNKK	14	Unmodified	_AAILPTSIFLTNKK_			0	0	1	O14744	O14744	O14744	PRMT5	Protein arginine N-methyltransferase 5;Protein arginine N-methyltransferase 5, N-terminally processed	MULTI-MSMS	FU20160603-34	506.646	3	506.308	1515.9	85225.1	7.6243	0.0038603	0.093868	4.75e-05	7.7182	0.0039078	506.308	38.012	0.2207	37.763	37.669	37.889	-0.24907					69	23	4	0	0	0	2.43e-13	2	25680	145.81	124.15	1
AALEALGSCLNNKYSEGYPGKR	22	Unmodified	_AALEALGSCLNNKYSEGYPGKR_			0	0	2	P34897	P34897	P34897	SHMT2	Serine hydroxymethyltransferase, mitochondrial	MULTI-MSMS	FU20160603-28	600.556	4	600.301	2397.17	78384.8	7.7219	0.0046355	-0.88828	-0.00053323	6.8337	0.0041023	600.552	30.859	0.23586	30.506	30.408	30.644	-0.35356					57	29	4	0	0	0	0.020472	1	17355	37.573	22.052	1
AALEALGSCLNNKYSEGYPGKR	22	Unmodified	_AALEALGSCLNNKYSEGYPGKR_			0	0	2	P34897	P34897	P34897	SHMT2	Serine hydroxymethyltransferase, mitochondrial	MULTI-SECPEP	FU20160603-32	600.304	4	600.301	2397.17	80706.1	7.7123	0.0046297	-0.44721	-0.00026846	7.2651	0.0043612	600.552	30.75	0.25224	30.496	30.37	30.622	-0.25365					56	28	3	0	0	0	0.010804	1	19776	51.942	44.25	1
AALEALGSCLNNKYSEGYPGKR	22	Unmodified	_AALEALGSCLNNKYSEGYPGKR_			0	0	2	P34897	P34897	P34897	SHMT2	Serine hydroxymethyltransferase, mitochondrial	MULTI-MSMS	FU20160603-34	600.556	4	600.301	2397.17	79999.3	7.8214	0.0046952	-0.46734	-0.00028054	7.3541	0.0044147	600.552	30.89	0.2282	30.541	30.433	30.661	-0.34931					52	25	3	0	0	0	0.016948	1	18780	38.665	28.909	1
AALEALGSCLNNKYSEGYPGKR	22	Unmodified	_AALEALGSCLNNKYSEGYPGKR_			0	0	2	P34897	P34897	P34897	SHMT2	Serine hydroxymethyltransferase, mitochondrial	MULTI-MATCH	FU20160603-02		4	600.301	2397.17	83708.6	7.254	0.0043546	-0.55338	-0.00033219	6.7006	0.0040224	600.551	30.495	0.15087	30.495	30.449	30.6	1.91e-06	-0.023778	6.31e-05	NaN	51.942	36	12	4	NaN	NaN	NaN	NaN	0		NaN	NaN	0
AALEALGSCLNNKYSEGYPGKR	22	Unmodified	_AALEALGSCLNNKYSEGYPGKR_			0	0	2	P34897	P34897	P34897	SHMT2	Serine hydroxymethyltransferase, mitochondrial	MULTI-MATCH	FU20160603-06		4	600.301	2397.17	81280.2	7.6091	0.0045677	-1.0809	-0.00064886	6.5282	0.0039189	600.551	30.786	0.20824	30.526	30.435	30.643	-0.26016	0.0073879	-0.0012035	NaN	51.942	36	22	2	NaN	NaN	NaN	NaN	0		NaN	NaN	0
AALEALGSCLNNKYSEGYPGKR	22	Unmodified	_AALEALGSCLNNKYSEGYPGKR_			0	0	2	P34897	P34897	P34897	SHMT2	Serine hydroxymethyltransferase, mitochondrial	MULTI-MATCH	FU20160603-08		4	600.301	2397.17	81604.3	7.5697	0.0045441	-0.43391	-0.00026048	7.1358	0.0042836	600.301	30.801	0.18292	30.517	30.43	30.613	-0.28425	-0.0020496	0.00035	NaN	51.942	32	16	3	NaN	NaN	NaN	NaN	0		NaN	NaN	0
AALEALGSCLNNKYSEGYPGKR	22	Unmodified	_AALEALGSCLNNKYSEGYPGKR_			0	0	2	P34897	P34897	P34897	SHMT2	Serine hydroxymethyltransferase, mitochondrial	MULTI-MATCH	FU20160603-18		4	600.301	2397.17	79951.2	8.1188	0.0048737	-0.77634	-0.00046604	7.3425	0.0044077	600.551	30.658	0.21721	30.422	30.323	30.54	-0.2366	-0.09674	-0.00047224	NaN	51.942	43	21	4	NaN	NaN	NaN	NaN	0		NaN	NaN	0
AALEALGSCLNNKYSEGYPGKR	22	Unmodified	_AALEALGSCLNNKYSEGYPGKR_			0	0	2	P34897	P34897	P34897	SHMT2	Serine hydroxymethyltransferase, mitochondrial	MULTI-MATCH	FU20160603-24		4	600.301	2397.17	NaN	7.4851	0.0044933	0.75261	0.00045179	8.2378	0.0049451	600.553	30.902	0.039028	30.591	30.56	30.599	-0.31038	0.07281	0.0031991	NaN	51.942	8	4	2	NaN	NaN	NaN	NaN	0		NaN	NaN	0
AALEEVEGDVAELELKLDKLVK	22	Unmodified	_AALEEVEGDVAELELKLDKLVK_			0	0	2	Q15057	Q15057	Q15057	ACAP2	Arf-GAP with coiled-coil, ANK repeat and PH domain-containing protein 2	MULTI-MSMS	FU20160603-26	603.592	4	603.587	2410.32	80004.8	7.6448	0.0046143	0.60824	0.00036713	8.253	0.0049814	603.838	50.384	0.073456	50.245	50.191	50.265	-0.13936					11	4	3	0	0	0	0.0032372	1	41925	47.222	28.165	1
AALLEAGMPECTEDK	15	Unmodified	_AALLEAGMPECTEDK_			0	0	0	Q9C0C9	Q9C0C9	Q9C0C9	UBE2O	E2/E3 hybrid ubiquitin-protein ligase UBE2O	MULTI-MSMS	FU20160603-02	817.88	2	817.874	1633.73	70196.1	7.3259	0.0059917	-0.39961	-0.00032683	6.9263	0.0056649	818.375	29.975	0.12954	29.975	29.909	30.039	-1.91e-06					34	12	4	0	0	0	0.0086022	1	20784	64.842	51.052	1
AALLEAGMPECTEDK	15	Unmodified	_AALLEAGMPECTEDK_			0	0	0	Q9C0C9	Q9C0C9	Q9C0C9	UBE2O	E2/E3 hybrid ubiquitin-protein ligase UBE2O	MULTI-MATCH	FU20160603-08		2	817.874	1633.73	71394.7	7.6683	0.0062717	-0.043325	-3.54e-05	7.6249	0.0062362	818.375	30.188	0.14407	29.904	29.824	29.968	-0.28425	-0.037557	-3.26e-07	NaN	70.451	29	14	3	NaN	NaN	NaN	NaN	0		NaN	NaN	0
AALLEAGMPECTEDK	15	Unmodified	_AALLEAGMPECTEDK_			0	0	0	Q9C0C9	Q9C0C9	Q9C0C9	UBE2O	E2/E3 hybrid ubiquitin-protein ligase UBE2O	MULTI-MATCH	FU20160603-18		2	817.874	1633.73	68751.8	8.3953	0.0068663	0.11222	9.18e-05	8.5075	0.0069581	818.375	30.103	0.10241	29.866	29.819	29.921	-0.2366	-0.075019	0.00025411	NaN	70.451	14	10	2	NaN	NaN	NaN	NaN	0		NaN	NaN	0
AALLNQHYQVNFK	13	Unmodified	_AALLNQHYQVNFK_			0	0	0	P07814	P07814	P07814	EPRS	Bifunctional glutamate/proline--tRNA ligase;Glutamate--tRNA ligase;Proline--tRNA ligase	MULTI-MSMS	FU20160603-02	516.282	3	515.944	1544.81	87052.6	7.0062	0.0036148	0.59138	0.00030512	7.5976	0.0039199	516.279	30.467	0.11602	30.467	30.389	30.505	0					14	9	2	0	0	0	0.00020331	1	21313	101.3	74.542	1
AALLNQHYQVNFK	13	Unmodified	_AALLNQHYQVNFK_			0	0	0	P07814	P07814	P07814	EPRS	Bifunctional glutamate/proline--tRNA ligase;Glutamate--tRNA ligase;Proline--tRNA ligase	MULTI-MSMS	FU20160603-08	515.948	3	515.944	1544.81	86022.9	7.4964	0.0038677	0.12668	6.54e-05	7.6231	0.0039331	516.278	30.686	0.11881	30.402	30.344	30.463	-0.28425					19	12	2	0	0	0	0.0026785	1	19731	70.728	56.689	1
AALLNQHYQVNFK	13	Unmodified	_AALLNQHYQVNFK_			0	0	0	P07814	P07814	P07814	EPRS	Bifunctional glutamate/proline--tRNA ligase;Glutamate--tRNA ligase;Proline--tRNA ligase	MULTI-MSMS	FU20160603-18	516.283	3	515.944	1544.81	85099.6	8.1017	0.00418	0.20073	0.00010357	8.3024	0.0042836	515.944	30.61	0.12216	30.373	30.287	30.41	-0.2366					21	11	2	0	0	0	0.0022888	1	20300	73.9	48.358	1
AALLNQHYQVNFK	13	Unmodified	_AALLNQHYQVNFK_			0	0	0	P07814	P07814	P07814	EPRS	Bifunctional glutamate/proline--tRNA ligase;Glutamate--tRNA ligase;Proline--tRNA ligase	MULTI-MSMS	FU20160603-22	515.948	3	515.944	1544.81	86469.7	7.7226	0.0039844	0.087496	4.51e-05	7.8101	0.0040296	515.944	30.674	0.12148	30.283	30.223	30.344	-0.39138					16	10	2	0	0	0	0.0015416	1	20832	81.525	67.512	1
AALLNQHYQVNFK	13	Unmodified	_AALLNQHYQVNFK_			0	0	0	P07814	P07814	P07814	EPRS	Bifunctional glutamate/proline--tRNA ligase;Glutamate--tRNA ligase;Proline--tRNA ligase	MULTI-MATCH	FU20160603-20		3	515.944	1544.81	88563.2	7.7146	0.0039803	0.5679	0.00029301	8.2826	0.0042733	516.279	30.636	0.04661	30.347	30.317	30.364	-0.28891	-0.056271	0.00039881	NaN	101.3	6	5	2	NaN	NaN	NaN	NaN	0		NaN	NaN	0
AALLNQHYQVNFK	13	Unmodified	_AALLNQHYQVNFK_			0	0	0	P07814	P07814	P07814	EPRS	Bifunctional glutamate/proline--tRNA ligase;Glutamate--tRNA ligase;Proline--tRNA ligase	MULTI-MATCH	FU20160603-24		3	515.944	1544.81	85596.1	7.1939	0.0037116	1.7528	0.00090434	8.9467	0.004616	515.944	30.69	0.10418	30.38	30.319	30.423	-0.31039	-0.023781	0.0022328	NaN	101.3	13	12	2	NaN	NaN	NaN	NaN	0		NaN	NaN	0
AALQEELQLCK	11	Unmodified	_AALQEELQLCK_			0	0	0	P49327	P49327	P49327	FASN	Fatty acid synthase;[Acyl-carrier-protein] S-acetyltransferase;[Acyl-carrier-protein] S-malonyltransferase;3-oxoacyl-[acyl-carrier-protein] synthase;3-oxoacyl-[acyl-carrier-protein] reductase;3-hydroxyacyl-[acyl-carrier-protein] dehydratase;Enoyl-[acyl-carrier-protein] reductase;Oleoyl-[acyl-carrier-protein] hydrolase	MULTI-MSMS	FU20160603-02	651.845	2	651.84	1301.66	75111	7.5101	0.0048954	0.70221	0.00045773	8.2123	0.0053531	651.84	30.726	0.14894	30.726	30.663	30.812	0					35	11	4	0	0	0	4.54e-05	1	21558	161.93	127.43	1
AALQEELQLCK	11	Unmodified	_AALQEELQLCK_			0	0	0	P49327	P49327	P49327	FASN	Fatty acid synthase;[Acyl-carrier-protein] S-acetyltransferase;[Acyl-carrier-protein] S-malonyltransferase;3-oxoacyl-[acyl-carrier-protein] synthase;3-oxoacyl-[acyl-carrier-protein] reductase;3-hydroxyacyl-[acyl-carrier-protein] dehydratase;Enoyl-[acyl-carrier-protein] reductase;Oleoyl-[acyl-carrier-protein] hydrolase	MULTI-MSMS	FU20160603-04	651.845	2	651.84	1301.66	73736.1	7.7879	0.0050764	0.33009	0.00021516	8.1179	0.0052916	651.84	30.775	0.15562	30.708	30.628	30.783	-0.066439					38	14	3	0	0	0	2.1e-06	1	19233	157.38	123.29	1
AALQEELQLCK	11	Unmodified	_AALQEELQLCK_			0	0	0	P49327	P49327	P49327	FASN	Fatty acid synthase;[Acyl-carrier-protein] S-acetyltransferase;[Acyl-carrier-protein] S-malonyltransferase;3-oxoacyl-[acyl-carrier-protein] synthase;3-oxoacyl-[acyl-carrier-protein] reductase;3-hydroxyacyl-[acyl-carrier-protein] dehydratase;Enoyl-[acyl-carrier-protein] reductase;Oleoyl-[acyl-carrier-protein] hydrolase	MULTI-MSMS	FU20160603-06	651.845	2	651.84	1301.66	73059.8	7.8997	0.0051493	0.72784	0.00047444	8.6276	0.0056238	652.342	30.971	0.22043	30.711	30.617	30.837	-0.26016					61	24	4	0	0	0	0.00046568	1	22480	132.32	93.363	1
AALQEELQLCK	11	Unmodified	_AALQEELQLCK_			0	0	0	P49327	P49327	P49327	FASN	Fatty acid synthase;[Acyl-carrier-protein] S-acetyltransferase;[Acyl-carrier-protein] S-malonyltransferase;3-oxoacyl-[acyl-carrier-protein] synthase;3-oxoacyl-[acyl-carrier-protein] reductase;3-hydroxyacyl-[acyl-carrier-protein] dehydratase;Enoyl-[acyl-carrier-protein] reductase;Oleoyl-[acyl-carrier-protein] hydrolase	MULTI-MSMS	FU20160603-08	651.845	2	651.84	1301.66	75893.5	7.7042	0.0050219	1.0967	0.0007149	8.8009	0.0057368	651.84	30.959	0.24173	30.675	30.565	30.806	-0.28425					52	22	4	0	0	0	1.79e-05	1	19955	159.09	102.54	1
AALQEELQLCK	11	Unmodified	_AALQEELQLCK_			0	0	0	P49327	P49327	P49327	FASN	Fatty acid synthase;[Acyl-carrier-protein] S-acetyltransferase;[Acyl-carrier-protein] S-malonyltransferase;3-oxoacyl-[acyl-carrier-protein] synthase;3-oxoacyl-[acyl-carrier-protein] reductase;3-hydroxyacyl-[acyl-carrier-protein] dehydratase;Enoyl-[acyl-carrier-protein] reductase;Oleoyl-[acyl-carrier-protein] hydrolase	MULTI-MSMS	FU20160603-18	651.846	2	651.84	1301.66	75852	8.6136	0.0056147	0.71693	0.00046732	9.3305	0.006082	651.84	30.872	0.17763	30.635	30.54	30.718	-0.2366					55	19	4	0	0	0	5.21e-06	1	20523	157.78	120.63	1
AALQEELQLCK	11	Unmodified	_AALQEELQLCK_			0	0	0	P49327	P49327	P49327	FASN	Fatty acid synthase;[Acyl-carrier-protein] S-acetyltransferase;[Acyl-carrier-protein] S-malonyltransferase;3-oxoacyl-[acyl-carrier-protein] synthase;3-oxoacyl-[acyl-carrier-protein] reductase;3-hydroxyacyl-[acyl-carrier-protein] dehydratase;Enoyl-[acyl-carrier-protein] reductase;Oleoyl-[acyl-carrier-protein] hydrolase	MULTI-MSMS	FU20160603-20	652.346	2	651.84	1301.66	76628.9	8.3359	0.0054337	0.73381	0.00047833	9.0697	0.005912	651.84	30.921	0.16604	30.632	30.534	30.7	-0.28891					48	17	4	0	0	0	0.00047752	2	19742	123.01	59.405	1
AALQEELQLCK	11	Unmodified	_AALQEELQLCK_			0	0	0	P49327	P49327	P49327	FASN	Fatty acid synthase;[Acyl-carrier-protein] S-acetyltransferase;[Acyl-carrier-protein] S-malonyltransferase;3-oxoacyl-[acyl-carrier-protein] synthase;3-oxoacyl-[acyl-carrier-protein] reductase;3-hydroxyacyl-[acyl-carrier-protein] dehydratase;Enoyl-[acyl-carrier-protein] reductase;Oleoyl-[acyl-carrier-protein] hydrolase	MULTI-MSMS	FU20160603-22	651.845	2	651.84	1301.66	75185	8.341	0.005437	0.23797	0.00015512	8.5789	0.0055921	651.84	30.945	0.20395	30.554	30.46	30.664	-0.39138					42	16	4	0	0	0	0.00058705	1	21049	128.03	102.02	1
AALQEELQLCK	11	Unmodified	_AALQEELQLCK_			0	0	0	P49327	P49327	P49327	FASN	Fatty acid synthase;[Acyl-carrier-protein] S-acetyltransferase;[Acyl-carrier-protein] S-malonyltransferase;3-oxoacyl-[acyl-carrier-protein] synthase;3-oxoacyl-[acyl-carrier-protein] reductase;3-hydroxyacyl-[acyl-carrier-protein] dehydratase;Enoyl-[acyl-carrier-protein] reductase;Oleoyl-[acyl-carrier-protein] hydrolase	MULTI-MSMS	FU20160603-28	651.845	2	651.84	1301.66	76955.4	7.8522	0.0051184	0.69636	0.00045391	8.5486	0.0055723	651.84	31.054	0.17075	30.7	30.605	30.776	-0.35356					50	19	4	0	0	0	7.65e-05	1	17481	145.99	124.98	1
AALQEELQLCK	11	Unmodified	_AALQEELQLCK_			0	0	0	P49327	P49327	P49327	FASN	Fatty acid synthase;[Acyl-carrier-protein] S-acetyltransferase;[Acyl-carrier-protein] S-malonyltransferase;3-oxoacyl-[acyl-carrier-protein] synthase;3-oxoacyl-[acyl-carrier-protein] reductase;3-hydroxyacyl-[acyl-carrier-protein] dehydratase;Enoyl-[acyl-carrier-protein] reductase;Oleoyl-[acyl-carrier-protein] hydrolase	MULTI-MSMS	FU20160603-34	651.845	2	651.84	1301.66	75875.8	8.0915	0.0052743	1.0658	0.00069473	9.1573	0.0059691	651.84	31.011	0.1974	30.662	30.576	30.773	-0.34931					59	21	4	0	0	0	0.00022812	1	18895	139.32	106.27	1
AALQEELQLCK	11	Unmodified	_AALQEELQLCK_			0	0	0	P49327	P49327	P49327	FASN	Fatty acid synthase;[Acyl-carrier-protein] S-acetyltransferase;[Acyl-carrier-protein] S-malonyltransferase;3-oxoacyl-[acyl-carrier-protein] synthase;3-oxoacyl-[acyl-carrier-protein] reductase;3-hydroxyacyl-[acyl-carrier-protein] dehydratase;Enoyl-[acyl-carrier-protein] reductase;Oleoyl-[acyl-carrier-protein] hydrolase	MULTI-MATCH	FU20160603-24		2	651.84	1301.66	76777.4	7.7779	0.0050699	0.90028	0.00058684	8.6782	0.0056568	651.84	30.997	0.171	30.687	30.599	30.77	-0.31038	-0.0066565	0.00039665	NaN	157.38	43	18	3	NaN	NaN	NaN	NaN	0		NaN	NaN	0
AALQELLSK	9	Unmodified	_AALQELLSK_			0	0	0	P62851	P62851	P62851	RPS25	40S ribosomal protein S25	MULTI-MATCH	FU20160603-02		2	486.79	971.565	93643.6	7.4775	0.00364	-0.68649	-0.00033418	6.791	0.0033058	486.79	33.462	0.11669	33.462	33.411	33.528	0	0.015945	-0.00061351	NaN	101.65	14	12	2	NaN	NaN	NaN	NaN	0		NaN	NaN	0
AALQELLSK	9	Unmodified	_AALQELLSK_			0	0	0	P62851	P62851	P62851	RPS25	40S ribosomal protein S25	MULTI-MATCH	FU20160603-04		2	486.79	971.565	91070.1	7.5485	0.0036745	0.56314	0.00027413	8.1116	0.0039486	486.79	33.523	0.10574	33.456	33.398	33.504	-0.066437	0.010204	0.00060311	NaN	101.65	16	10	2	NaN	NaN	NaN	NaN	0		NaN	NaN	0
AALQELLSK	9	Unmodified	_AALQELLSK_			0	0	0	P62851	P62851	P62851	RPS25	40S ribosomal protein S25	MULTI-MATCH	FU20160603-22		2	486.79	971.565	97217.8	7.7188	0.0037574	-0.030885	-1.5e-05	7.6879	0.0037424	486.79	33.68	0.10836	33.389	33.332	33.44	-0.29124	-0.057061	2.48e-05	NaN	101.65	13	9	2	NaN	NaN	NaN	NaN	0		NaN	NaN	0
AALSASEGEEVPQDKAPSHVPFLLIGGGTAAFAAAR	36	Unmodified	_AALSASEGEEVPQDKAPSHVPFLLIGGGTAAFAAAR_			0	0	1	O95831	O95831	O95831	AIFM1	Apoptosis-inducing factor 1, mitochondrial	MULTI-MSMS	FU20160603-08	885.218	4	884.71	3534.81	65663.3	7.3564	0.0065083	-0.22502	-0.00019908	7.1314	0.0063092	885.211	41.11	0.23145	40.926	40.8	41.031	-0.18402					56	18	6	0	0	0	6.54e-27	2	30516	100.7	86.936	1
AALSASEGEEVPQDKAPSHVPFLLIGGGTAAFAAAR	36	Unmodified	_AALSASEGEEVPQDKAPSHVPFLLIGGGTAAFAAAR_			0	0	1	O95831	O95831	O95831	AIFM1	Apoptosis-inducing factor 1, mitochondrial	MULTI-MSMS	FU20160603-20	885.218	4	884.71	3534.81	65162.8	7.8928	0.0069828	0.22983	0.00020333	8.1226	0.0071862	885.212	41.152	0.16654	40.963	40.856	41.023	-0.18867					28	14	3	0	0	0	0.0039025	1	30329	31.439	18.152	1
AALSASEGEEVPQDKAPSHVPFLLIGGGTAAFAAAR	36	Unmodified	_AALSASEGEEVPQDKAPSHVPFLLIGGGTAAFAAAR_			0	0	1	O95831	O95831	O95831	AIFM1	Apoptosis-inducing factor 1, mitochondrial	MULTI-MSMS	FU20160603-24	884.967	4	884.71	3534.81	66044.2	7.4621	0.0066018	-0.17551	-0.00015528	7.2865	0.0064465	885.211	41.302	0.20982	40.991	40.86	41.069	-0.31036					40	20	4	0	0	0	0.007832	1	28794	29.71	20.959	1
AALSASEGEEVPQDKAPSHVPFLLIGGGTAAFAAAR	36	Unmodified	_AALSASEGEEVPQDKAPSHVPFLLIGGGTAAFAAAR_			0	0	1	O95831	O95831	O95831	AIFM1	Apoptosis-inducing factor 1, mitochondrial	MULTI-MSMS	FU20160603-26	884.968	4	884.71	3534.81	67394.6	7.028	0.0062177	-0.67288	-0.0005953	6.3551	0.0056224	884.96	41.202	0.24947	40.863	40.702	40.951	-0.33976					41	18	4	0	0	0	2.4e-17	2	31887	72.11	58.509	1
AALSASEGEEVPQDKAPSHVPFLLIGGGTAAFAAAR	36	Unmodified	_AALSASEGEEVPQDKAPSHVPFLLIGGGTAAFAAAR_			0	0	1	O95831	O95831	O95831	AIFM1	Apoptosis-inducing factor 1, mitochondrial	MULTI-MATCH	FU20160603-02		4	884.71	3534.81	63803.1	7.2425	0.0064075	0.32575	0.00028819	7.5683	0.0066957	884.961	41.031	0.20761	41.031	40.895	41.103	0	0.03497	0.0011877	NaN	100.7	28	17	2	NaN	NaN	NaN	NaN	0		NaN	NaN	0
AALSASEGEEVPQDKAPSHVPFLLIGGGTAAFAAAR	36	Unmodified	_AALSASEGEEVPQDKAPSHVPFLLIGGGTAAFAAAR_			0	0	1	O95831	O95831	O95831	AIFM1	Apoptosis-inducing factor 1, mitochondrial	MULTI-MATCH	FU20160603-04		4	884.71	3534.81	67898.7	7.1859	0.0063575	-0.95922	-0.00084863	6.2267	0.0055088	885.21	41.082	0.14006	41.016	40.968	41.108	-0.066437	0.01936	-0.0033596	NaN	100.7	14	9	2	NaN	NaN	NaN	NaN	0		NaN	NaN	0
AALSASEGEEVPQDKAPSHVPFLLIGGGTAAFAAAR	36	Unmodified	_AALSASEGEEVPQDKAPSHVPFLLIGGGTAAFAAAR_			0	0	1	O95831	O95831	O95831	AIFM1	Apoptosis-inducing factor 1, mitochondrial	MULTI-MATCH	FU20160603-06		4	884.71	3534.81	68905.2	7.2951	0.006454	-0.33151	-0.00029329	6.9635	0.0061607	885.211	41.2	0.20238	41.04	40.907	41.11	-0.15996	0.04398	-0.0011383	NaN	100.7	24	16	2	NaN	NaN	NaN	NaN	0		NaN	NaN	0
AALSGANVLTLIEKDIR	17	Unmodified	_AALSGANVLTLIEKDIR_			0	0	1	Q07954	Q07954	Q07954	LRP1	Prolow-density lipoprotein receptor-related protein 1;Low-density lipoprotein receptor-related protein 1 85 kDa subunit;Low-density lipoprotein receptor-related protein 1 515 kDa subunit;Low-density lipoprotein receptor-related protein 1 intracellular domain	MULTI-MSMS	FU20160603-20	595.686	3	595.347	1783.02	80177.1	8.1777	0.0048686	-0.40903	-0.00024352	7.7686	0.004625	595.347	47.283	0.11848	47.095	47.033	47.151	-0.18867					12	7	3	0	0	0	0.00066747	1	37065	70.134	49.168	1
AALSGANVLTLIEKDIR	17	Unmodified	_AALSGANVLTLIEKDIR_			0	0	1	Q07954	Q07954	Q07954	LRP1	Prolow-density lipoprotein receptor-related protein 1;Low-density lipoprotein receptor-related protein 1 85 kDa subunit;Low-density lipoprotein receptor-related protein 1 515 kDa subunit;Low-density lipoprotein receptor-related protein 1 intracellular domain	MULTI-MSMS	FU20160603-22	595.688	3	595.347	1783.02	82745.5	7.9159	0.0047127	0.63889	0.00038036	8.5548	0.0050931	595.347	47.439	0.11035	47.248	47.174	47.284	-0.19096					13	8	2	0	0	0	0.00012616	1	39185	88.311	67.039	1
AALSGANVLTLIEKDIR	17	Unmodified	_AALSGANVLTLIEKDIR_			0	0	1	Q07954	Q07954	Q07954	LRP1	Prolow-density lipoprotein receptor-related protein 1;Low-density lipoprotein receptor-related protein 1 85 kDa subunit;Low-density lipoprotein receptor-related protein 1 515 kDa subunit;Low-density lipoprotein receptor-related protein 1 intracellular domain	MULTI-MATCH	FU20160603-26		3	595.347	1783.02	83631.4	7.8719	0.0046865	-0.16177	-9.63e-05	7.7102	0.0045902	595.348	47.52	0.073784	47.18	47.137	47.211	-0.33976	0.0059814	-0.00031256	NaN	88.311	8	6	2	NaN	NaN	NaN	NaN	0		NaN	NaN	0
AALTRDPQFQK	11	Acetyl (Protein N-term)	_(ac)AALTRDPQFQK_			1	0	1	P06744	P06744	P06744	GPI	Glucose-6-phosphate isomerase	MULTI-MSMS	FU20160603-26	658.856	2	658.852	1315.69	76089.1	7.2915	0.004804	0.10889	7.17e-05	7.4004	0.0048757	658.852	27.339	0.16166	26.999	26.926	27.087	-0.33982					36	17	3	0	0	0	0.0046015	1	17380	75.788	37.82	1
AALTRDPQFQK	11	Acetyl (Protein N-term)	_(ac)AALTRDPQFQK_			1	0	1	P06744	P06744	P06744	GPI	Glucose-6-phosphate isomerase	MULTI-MATCH	FU20160603-08		2	658.852	1315.69	79418	8.0472	0.0053019	0.37181	0.00024496	8.419	0.0055469	658.852	27.26	0.16779	26.976	26.882	27.05	-0.28425	-0.031831	0.00022138	NaN	75.788	25	19	2	NaN	NaN	NaN	NaN	0		NaN	NaN	0
AALTRDPQFQK	11	Acetyl (Protein N-term)	_(ac)AALTRDPQFQK_			1	0	1	P06744	P06744	P06744	GPI	Glucose-6-phosphate isomerase	MULTI-MATCH	FU20160603-18		2	658.852	1315.69	78656.3	8.1213	0.0053507	0.13914	9.17e-05	8.2605	0.0054424	658.852	27.214	0.19046	26.978	26.89	27.08	-0.2366	-0.029896	-8.52e-05	NaN	75.788	33	21	2	NaN	NaN	NaN	NaN	0		NaN	NaN	0
AALTRDPQFQK	11	Acetyl (Protein N-term)	_(ac)AALTRDPQFQK_			1	0	1	P06744	P06744	P06744	GPI	Glucose-6-phosphate isomerase	MULTI-MATCH	FU20160603-28		2	658.852	1315.69	77711.8	7.9166	0.0052158	0.43902	0.00028925	8.3556	0.0055051	658.852	27.457	0.17646	27.103	27.017	27.193	-0.35356	0.095591	0.00030995	NaN	75.788	34	21	2	NaN	NaN	NaN	NaN	0		NaN	NaN	0
AALTRDPQFQK	11	Acetyl (Protein N-term)	_(ac)AALTRDPQFQK_			1	0	1	P06744	P06744	P06744	GPI	Glucose-6-phosphate isomerase	MULTI-MATCH	FU20160603-32		2	658.852	1315.69	76097.9	8.0949	0.0053333	0.081095	5.34e-05	8.176	0.0053868	659.353	27.353	0.15098	26.999	26.952	27.103	-0.35387	-0.0086705	-0.00016169	NaN	75.788	23	16	2	NaN	NaN	NaN	NaN	0		NaN	NaN	0
AALTRDPQFQK	11	Acetyl (Protein N-term)	_(ac)AALTRDPQFQK_			1	0	1	P06744	P06744	P06744	GPI	Glucose-6-phosphate isomerase	MULTI-MATCH	FU20160603-34		2	658.852	1315.69	77141.1	8.1268	0.0053544	-0.13559	-8.93e-05	7.9912	0.005265	658.851	27.396	0.11778	27.046	26.985	27.103	-0.34931	0.038796	-0.00044722	NaN	75.788	26	12	3	NaN	NaN	NaN	NaN	0		NaN	NaN	0
AALVLEDGSVLR	12	Acetyl (Protein N-term)	_(ac)AALVLEDGSVLR_			1	0	0	P27708	P27708	P27708	CAD	CAD protein;Glutamine-dependent carbamoyl-phosphate synthase;Aspartate carbamoyltransferase;Dihydroorotase	MULTI-MSMS	FU20160603-02	642.867	2	642.862	1283.71	77527.5	7.7678	0.0049936	0.017707	1.14e-05	7.7855	0.005005	642.861	46.641	0.1943	46.641	46.534	46.729	0					21	12	2	0	0	0	0.0032626	1	38946	75.788	15.708	1
AALVLEDGSVLR	12	Acetyl (Protein N-term)	_(ac)AALVLEDGSVLR_			1	0	0	P27708	P27708	P27708	CAD	CAD protein;Glutamine-dependent carbamoyl-phosphate synthase;Aspartate carbamoyltransferase;Dihydroorotase	MULTI-MSMS	FU20160603-04	643.368	2	642.862	1283.71	78545.6	7.868	0.005058	0.34723	0.00022322	8.2152	0.0052812	642.862	46.71	0.18846	46.643	46.53	46.719	-0.066437					39	15	3	0	0	0	0.04483	1	35389	48.568	25.683	1
AALVLEDGSVLR	12	Acetyl (Protein N-term)	_(ac)AALVLEDGSVLR_			1	0	0	P27708	P27708	P27708	CAD	CAD protein;Glutamine-dependent carbamoyl-phosphate synthase;Aspartate carbamoyltransferase;Dihydroorotase	MULTI-MSMS	FU20160603-06	642.866	2	642.862	1283.71	80550.9	7.7998	0.0050142	0.21092	0.00013559	8.0107	0.0051498	642.862	46.692	0.1496	46.633	46.549	46.698	-0.059772					18	10	2	0	0	0	4.29e-05	1	39373	124.12	60.651	1
AALVLEDGSVLR	12	Acetyl (Protein N-term)	_(ac)AALVLEDGSVLR_			1	0	0	P27708	P27708	P27708	CAD	CAD protein;Glutamine-dependent carbamoyl-phosphate synthase;Aspartate carbamoyltransferase;Dihydroorotase	MULTI-MSMS	FU20160603-08	642.867	2	642.862	1283.71	77528.9	7.8332	0.0050357	0.075306	4.84e-05	7.9085	0.0050841	642.862	46.727	0.19873	46.542	46.427	46.626	-0.18402					34	13	3	0	0	0	4.05e-05	1	36634	126.66	62.715	1
AALVLEDGSVLR	12	Acetyl (Protein N-term)	_(ac)AALVLEDGSVLR_			1	0	0	P27708	P27708	P27708	CAD	CAD protein;Glutamine-dependent carbamoyl-phosphate synthase;Aspartate carbamoyltransferase;Dihydroorotase	MULTI-MSMS	FU20160603-18	642.867	2	642.862	1283.71	78129.5	8.5768	0.0055137	0.13252	8.52e-05	8.7093	0.0055989	642.862	46.739	0.24957	46.603	46.485	46.735	-0.13636					39	19	3	0	0	0	0.0042568	1	37152	71.176	29.793	1
AALVLEDGSVLR	12	Acetyl (Protein N-term)	_(ac)AALVLEDGSVLR_			1	0	0	P27708	P27708	P27708	CAD	CAD protein;Glutamine-dependent carbamoyl-phosphate synthase;Aspartate carbamoyltransferase;Dihydroorotase	MULTI-MSMS	FU20160603-20	643.368	2	642.862	1283.71	78123.3	8.2063	0.0052755	0.50205	0.00032275	8.7083	0.0055983	642.862	46.77	0.20002	46.581	46.485	46.685	-0.18867					38	15	3	0	0	0	0.0067434	1	36421	67.749	33	1
AALVLEDGSVLR	12	Acetyl (Protein N-term)	_(ac)AALVLEDGSVLR_			1	0	0	P27708	P27708	P27708	CAD	CAD protein;Glutamine-dependent carbamoyl-phosphate synthase;Aspartate carbamoyltransferase;Dihydroorotase	MULTI-MSMS	FU20160603-22	642.867	2	642.862	1283.71	76356.1	8.5471	0.0054946	0.18395	0.00011825	8.7311	0.0056129	642.862	46.87	0.20579	46.579	46.455	46.661	-0.29115					40	14	4	0	0	0	4.52e-05	1	38510	121.68	58.986	1
AALVLEDGSVLR	12	Acetyl (Protein N-term)	_(ac)AALVLEDGSVLR_			1	0	0	P27708	P27708	P27708	CAD	CAD protein;Glutamine-dependent carbamoyl-phosphate synthase;Aspartate carbamoyltransferase;Dihydroorotase	MULTI-MSMS	FU20160603-24	642.866	2	642.862	1283.71	77439.6	7.9095	0.0050847	0.33482	0.00021524	8.2443	0.0052999	642.862	46.85	0.24284	46.54	46.399	46.642	-0.31037					57	22	3	0	0	0	0.00013142	1	34490	105.2	41.26	1
AALVLEDGSVLR	12	Acetyl (Protein N-term)	_(ac)AALVLEDGSVLR_			1	0	0	P27708	P27708	P27708	CAD	CAD protein;Glutamine-dependent carbamoyl-phosphate synthase;Aspartate carbamoyltransferase;Dihydroorotase	MULTI-MSMS	FU20160603-26	642.867	2	642.862	1283.71	78190.7	7.7635	0.0049909	0.51031	0.00032806	8.2738	0.0053189	642.862	46.832	0.21104	46.492	46.379	46.59	-0.33976					34	15	3	0	0	0	3.74e-05	1	38145	129	48.264	1
AALVLEDGSVLR	12	Acetyl (Protein N-term)	_(ac)AALVLEDGSVLR_			1	0	0	P27708	P27708	P27708	CAD	CAD protein;Glutamine-dependent carbamoyl-phosphate synthase;Aspartate carbamoyltransferase;Dihydroorotase	MULTI-MSMS	FU20160603-28	642.866	2	642.862	1283.71	78488.4	7.8421	0.0050414	0.30824	0.00019816	8.1504	0.0052395	642.862	46.831	0.19347	46.578	46.501	46.694	-0.25333					38	19	3	0	0	0	0.0035163	1	32438	74.611	25.163	1
AALVLEDGSVLR	12	Acetyl (Protein N-term)	_(ac)AALVLEDGSVLR_			1	0	0	P27708	P27708	P27708	CAD	CAD protein;Glutamine-dependent carbamoyl-phosphate synthase;Aspartate carbamoyltransferase;Dihydroorotase	MULTI-MSMS	FU20160603-32	642.866	2	642.862	1283.71	77914.7	8.0685	0.0051869	-0.10893	-7e-05	7.9596	0.0051169	642.862	46.819	0.2028	46.566	46.457	46.66	-0.25365					36	16	3	0	0	0	0.0028417	1	36134	77.74	46.033	1
AALVLEDGSVLR	12	Acetyl (Protein N-term)	_(ac)AALVLEDGSVLR_			1	0	0	P27708	P27708	P27708	CAD	CAD protein;Glutamine-dependent carbamoyl-phosphate synthase;Aspartate carbamoyltransferase;Dihydroorotase	MULTI-MSMS	FU20160603-34	643.368	2	642.862	1283.71	77095.9	8.1197	0.0052198	0.1494	9.6e-05	8.2691	0.0053159	642.862	46.754	0.17175	46.505	46.415	46.587	-0.24907					35	14	3	0	0	0	0.00060263	1	35043	91.123	33.238	1
AAMAVGGAGGSR	12	Acetyl (Protein N-term)	_(ac)AAMAVGGAGGSR_			1	0	0	O14744	O14744	O14744	PRMT5	Protein arginine N-methyltransferase 5;Protein arginine N-methyltransferase 5, N-terminally processed	MULTI-MSMS	FU20160603-02	523.76	2	523.756	1045.5	70920.4	7.1593	0.0037498	-0.29274	-0.00015333	6.8666	0.0035964	523.756	23.504	1.8113	23.504	23.332	25.143	0					600	221	6	0	0	0	7.04e-08	5	14798	150.09	121.51	1
AAMAVGGAGGSR	12	Acetyl (Protein N-term)	_(ac)AAMAVGGAGGSR_			1	0	0	O14744	O14744	O14744	PRMT5	Protein arginine N-methyltransferase 5;Protein arginine N-methyltransferase 5, N-terminally processed	MULTI-MSMS	FU20160603-04	523.76	2	523.756	1045.5	74602.8	7.4179	0.0038852	-0.41998	-0.00021997	6.9979	0.0036652	523.756	23.609	0.55236	23.543	23.396	23.948	-0.066439					222	68	5	0	0	0	5.15e-07	2	13459	168.85	147.81	1
AAMAVGGAGGSR	12	Acetyl (Protein N-term)	_(ac)AAMAVGGAGGSR_			1	0	0	O14744	O14744	O14744	PRMT5	Protein arginine N-methyltransferase 5;Protein arginine N-methyltransferase 5, N-terminally processed	MULTI-MSMS	FU20160603-04	523.76	2	523.756	1045.5	83099.9	7.2051	0.0037737	0.076552	4.01e-05	7.2816	0.0038138	523.756	24.1	0.54459	24.034	23.94	24.485	-0.066439					155	71	3	0	0	0	6.67e-06	1	13936	139.76	112.51	1
AAMAVGGAGGSR	12	Acetyl (Protein N-term)	_(ac)AAMAVGGAGGSR_			1	0	0	O14744	O14744	O14744	PRMT5	Protein arginine N-methyltransferase 5;Protein arginine N-methyltransferase 5, N-terminally processed	MULTI-MSMS	FU20160603-04	523.76	2	523.756	1045.5	85090.6	7.3216	0.0038347	0.18687	9.79e-05	7.5085	0.0039326	523.756	24.622	0.48982	24.555	24.485	24.975	-0.066439					118	62	2	0	0	0	0.007666	2	14181	66.538	49.441	1
AAMAVGGAGGSR	12	Acetyl (Protein N-term)	_(ac)AAMAVGGAGGSR_			1	0	0	O14744	O14744	O14744	PRMT5	Protein arginine N-methyltransferase 5;Protein arginine N-methyltransferase 5, N-terminally processed	MULTI-MSMS	FU20160603-04	523.76	2	523.756	1045.5	85090.6	7.3602	0.003855	-0.021292	-1.12e-05	7.3389	0.0038438	523.756	25.353	0.21702	25.287	25.127	25.344	-0.066439					40	28	2	0	0	0	0.04483	1	14612	48.568	27.734	1
AAMAVGGAGGSR	12	Acetyl (Protein N-term)	_(ac)AAMAVGGAGGSR_			1	0	0	O14744	O14744	O14744	PRMT5	Protein arginine N-methyltransferase 5;Protein arginine N-methyltransferase 5, N-terminally processed	MULTI-MSMS	FU20160603-06	523.76	2	523.756	1045.5	78098.6	7.2502	0.0037973	-0.027177	-1.42e-05	7.223	0.0037831	523.756	23.697	0.79854	23.437	23.272	24.071	-0.26016					348	101	6	0	0	0	5.21e-08	3	15835	153.54	123.46	1
AAMAVGGAGGSR	12	Acetyl (Protein N-term)	_(ac)AAMAVGGAGGSR_			1	0	0	O14744	O14744	O14744	PRMT5	Protein arginine N-methyltransferase 5;Protein arginine N-methyltransferase 5, N-terminally processed	MULTI-MSMS	FU20160603-06	1048.52	1	1046.5	1045.5	58192.9	7.1172	0.0074482	0.3462	0.0003623	7.4634	0.0078105	1046.51	23.677	0.35689	23.417	23.311	23.668	-0.26016					120	43	4	0	0	0	0.067487	1	15937	47.96	21.267	1
AAMAVGGAGGSR	12	Acetyl (Protein N-term)	_(ac)AAMAVGGAGGSR_			1	0	0	O14744	O14744	O14744	PRMT5	Protein arginine N-methyltransferase 5;Protein arginine N-methyltransferase 5, N-terminally processed	MULTI-MSMS	FU20160603-06	1046.51	1	1046.5	1045.5	60410.1	7.4361	0.0077819	0.10899	0.00011406	7.5451	0.007896	1046.5	23.92	0.30298	23.66	23.619	23.922	-0.26016					56	38	2	0	0	0	3.28e-08	1	16085	187.22	150.12	1
AAMAVGGAGGSR	12	Acetyl (Protein N-term)	_(ac)AAMAVGGAGGSR_			1	0	0	O14744	O14744	O14744	PRMT5	Protein arginine N-methyltransferase 5;Protein arginine N-methyltransferase 5, N-terminally processed	MULTI-MSMS	FU20160603-06	523.76	2	523.756	1045.5	83341	7.1921	0.0037669	-0.017278	-9.05e-06	7.1749	0.0037579	523.756	24.374	0.40273	24.114	24	24.403	-0.26016					110	48	3	0	0	0	0.0001303	1	16643	105.36	81.59	1
AAMAVGGAGGSR	12	Acetyl (Protein N-term)	_(ac)AAMAVGGAGGSR_			1	0	0	O14744	O14744	O14744	PRMT5	Protein arginine N-methyltransferase 5;Protein arginine N-methyltransferase 5, N-terminally processed	MULTI-MSMS	FU20160603-06	523.76	2	523.756	1045.5	83518.8	6.9965	0.0036645	0.19207	0.0001006	7.1886	0.003765	523.756	24.889	0.60851	24.629	24.403	25.011	-0.26016					104	75	2	0	0	0	0.021226	1	16892	56.295	37.856	1
AAMAVGGAGGSR	12	Acetyl (Protein N-term)	_(ac)AAMAVGGAGGSR_			1	0	0	O14744	O14744	O14744	PRMT5	Protein arginine N-methyltransferase 5;Protein arginine N-methyltransferase 5, N-terminally processed	MULTI-SECPEP	FU20160603-06	524.261	2	523.756	1045.5	86545.9	7.3654	0.0038577	0.43469	0.00022767	7.8001	0.0040854	523.756	25.49	0.29614	25.23	25.011	25.307	-0.26016					46	36	2	0	0	0	0.061749	1	17180	45.28	20.761	1
AAMAVGGAGGSR	12	Acetyl (Protein N-term)	_(ac)AAMAVGGAGGSR_			1	0	0	O14744	O14744	O14744	PRMT5	Protein arginine N-methyltransferase 5;Protein arginine N-methyltransferase 5, N-terminally processed	MULTI-MSMS	FU20160603-08	523.76	2	523.756	1045.5	75294.4	7.3983	0.0038749	-0.49232	-0.00025786	6.9059	0.003617	523.756	23.753	1.1311	23.469	23.313	24.444	-0.28425					387	140	6	0	0	0	4.26e-08	4	14326	160.72	134.5	1
AAMAVGGAGGSR	12	Acetyl (Protein N-term)	_(ac)AAMAVGGAGGSR_			1	0	0	O14744	O14744	O14744	PRMT5	Protein arginine N-methyltransferase 5;Protein arginine N-methyltransferase 5, N-terminally processed	MULTI-MSMS	FU20160603-08	1046.51	1	1046.5	1045.5	59942.8	7.098	0.0074281	0.067522	7.07e-05	7.1655	0.0074987	1046.51	23.761	0.60897	23.476	23.339	23.948	-0.28425					156	76	5	0	0	0	1.13e-07	1	14056	204.42	166.78	1
AAMAVGGAGGSR	12	Acetyl (Protein N-term)	_(ac)AAMAVGGAGGSR_			1	0	0	O14744	O14744	O14744	PRMT5	Protein arginine N-methyltransferase 5;Protein arginine N-methyltransferase 5, N-terminally processed	MULTI-MSMS	FU20160603-08	523.76	2	523.756	1045.5	85875.5	7.6079	0.0039847	0.04846	2.54e-05	7.6563	0.00401	523.756	24.91	0.36099	24.626	24.481	24.842	-0.28425					67	45	2	0	0	0	0.013869	1	14856	60.161	35.94	1
AAMAVGGAGGSR	12	Acetyl (Protein N-term)	_(ac)AAMAVGGAGGSR_			1	0	0	O14744	O14744	O14744	PRMT5	Protein arginine N-methyltransferase 5;Protein arginine N-methyltransferase 5, N-terminally processed	MULTI-MSMS	FU20160603-18	523.76	2	523.756	1045.5	75776.3	7.733	0.0040502	-0.045388	-2.38e-05	7.6876	0.0040265	523.756	23.715	0.75025	23.478	23.314	24.064	-0.2366					330	93	6	0	0	0	3.64e-07	2	14283	171.67	129.33	1
AAMAVGGAGGSR	12	Acetyl (Protein N-term)	_(ac)AAMAVGGAGGSR_			1	0	0	O14744	O14744	O14744	PRMT5	Protein arginine N-methyltransferase 5;Protein arginine N-methyltransferase 5, N-terminally processed	MULTI-MSMS	FU20160603-18	523.76	2	523.756	1045.5	83452.6	7.6609	0.0040124	0.17101	8.96e-05	7.8319	0.004102	523.756	24.323	0.46153	24.086	24.057	24.519	-0.2366					121	56	3	0	0	0	9.25e-05	2	14787	110.93	89.362	1
AAMAVGGAGGSR	12	Acetyl (Protein N-term)	_(ac)AAMAVGGAGGSR_			1	0	0	O14744	O14744	O14744	PRMT5	Protein arginine N-methyltransferase 5;Protein arginine N-methyltransferase 5, N-terminally processed	MULTI-SECPEP	FU20160603-18	523.76	2	523.756	1045.5	83869.5	7.8072	0.004089	0.1491	7.81e-05	7.9563	0.0041671	523.756	25.141	0.23179	24.905	24.717	24.949	-0.2366					45	27	2	0	0	0	0.027183	1	15335	55.261	36.158	1
AAMAVGGAGGSR	12	Acetyl (Protein N-term)	_(ac)AAMAVGGAGGSR_			1	0	0	O14744	O14744	O14744	PRMT5	Protein arginine N-methyltransferase 5;Protein arginine N-methyltransferase 5, N-terminally processed	MULTI-SECPEP	FU20160603-18	523.118	2	523.756	1045.5	89898.6	8.247	0.0043194	-0.40891	-0.00021417	7.8381	0.0041052	523.756	69.304	0.023926	68.968	68.955	68.979	-0.3354					4	2	2	0	0	0	0.012905	1	47982	61.48	42.349	1
AAMAVGGAGGSR	12	Acetyl (Protein N-term)	_(ac)AAMAVGGAGGSR_			1	0	0	O14744	O14744	O14744	PRMT5	Protein arginine N-methyltransferase 5;Protein arginine N-methyltransferase 5, N-terminally processed	MULTI-MSMS	FU20160603-20	523.76	2	523.756	1045.5	74966.5	7.7538	0.0040611	-0.43139	-0.00022594	7.3224	0.0038351	523.756	23.706	0.60376	23.417	23.265	23.868	-0.28891					293	74	6	0	0	0	1.46e-07	2	13541	175.74	143.01	1
AAMAVGGAGGSR	12	Acetyl (Protein N-term)	_(ac)AAMAVGGAGGSR_			1	0	0	O14744	O14744	O14744	PRMT5	Protein arginine N-methyltransferase 5;Protein arginine N-methyltransferase 5, N-terminally processed	MULTI-MSMS	FU20160603-20	523.76	2	523.756	1045.5	83201.2	7.9531	0.0041655	-0.35767	-0.00018733	7.5954	0.0039781	523.756	24.343	0.43558	24.054	23.964	24.399	-0.28891					85	53	3	0	0	0	0.002318	2	14041	80.17	65.935	1
AAMAVGGAGGSR	12	Acetyl (Protein N-term)	_(ac)AAMAVGGAGGSR_			1	0	0	O14744	O14744	O14744	PRMT5	Protein arginine N-methyltransferase 5;Protein arginine N-methyltransferase 5, N-terminally processed	MULTI-MSMS	FU20160603-20	524.261	2	523.756	1045.5	84164.6	8.1268	0.0042564	-0.48837	-0.00025579	7.6384	0.0040007	523.756	24.81	0.2453	24.521	24.392	24.637	-0.28891					52	31	3	0	0	0	0.0039216	1	14402	72.731	53.468	1
AAMAVGGAGGSR	12	Acetyl (Protein N-term)	_(ac)AAMAVGGAGGSR_			1	0	0	O14744	O14744	O14744	PRMT5	Protein arginine N-methyltransferase 5;Protein arginine N-methyltransferase 5, N-terminally processed	MULTI-MSMS	FU20160603-20	523.76	2	523.756	1045.5	84164.6	7.8558	0.0041145	0.012533	6.56e-06	7.8684	0.0041211	523.756	25.144	0.14231	24.855	24.786	24.928	-0.28891					31	16	2	0	0	0	0.0078269	1	14618	66.326	42.105	1
AAMAVGGAGGSR	12	Acetyl (Protein N-term)	_(ac)AAMAVGGAGGSR_			1	0	0	O14744	O14744	O14744	PRMT5	Protein arginine N-methyltransferase 5;Protein arginine N-methyltransferase 5, N-terminally processed	MSMS	FU20160603-20	523.76	2	523.756	1045.5	NaN	NaN	NaN	NaN	NaN	NaN	NaN	NaN	25.468	1	25.179	24.679	25.679	-0.28891								0	0	0	0.060633	1	14869	63.602	29.516	1
AAMAVGGAGGSR	12	Acetyl (Protein N-term)	_(ac)AAMAVGGAGGSR_			1	0	0	O14744	O14744	O14744	PRMT5	Protein arginine N-methyltransferase 5;Protein arginine N-methyltransferase 5, N-terminally processed	MULTI-MSMS	FU20160603-22	523.76	2	523.756	1045.5	76499.9	7.6294	0.003996	-0.29636	-0.00015522	7.3331	0.0038407	523.756	23.722	1.0813	23.43	23.285	24.366	-0.29119					364	136	5	0	0	0	7.04e-08	3	14536	150.09	110.65	1
AAMAVGGAGGSR	12	Acetyl (Protein N-term)	_(ac)AAMAVGGAGGSR_			1	0	0	O14744	O14744	O14744	PRMT5	Protein arginine N-methyltransferase 5;Protein arginine N-methyltransferase 5, N-terminally processed	MULTI-MSMS	FU20160603-22	1046.51	1	1046.5	1045.5	58276.5	7.5198	0.0078695	0.040879	4.28e-05	7.5607	0.0079123	1046.5	23.722	0.40618	23.431	23.332	23.738	-0.29119					131	51	4	0	0	0	9.42e-06	1	14509	169.65	132.01	1
AAMAVGGAGGSR	12	Acetyl (Protein N-term)	_(ac)AAMAVGGAGGSR_			1	0	0	O14744	O14744	O14744	PRMT5	Protein arginine N-methyltransferase 5;Protein arginine N-methyltransferase 5, N-terminally processed	MULTI-MSMS	FU20160603-22	523.76	2	523.756	1045.5	83076.1	7.603	0.0039821	-0.08123	-4.25e-05	7.5217	0.0039396	523.756	24.827	0.79286	24.536	24.366	25.159	-0.29119					162	96	3	0	0	0	0.002318	2	15598	80.17	53.199	1
AAMAVGGAGGSR	12	Acetyl (Protein N-term)	_(ac)AAMAVGGAGGSR_			1	0	0	O14744	O14744	O14744	PRMT5	Protein arginine N-methyltransferase 5;Protein arginine N-methyltransferase 5, N-terminally processed	MULTI-MSMS	FU20160603-22	524.254	2	523.756	1045.5	89974.5	7.5357	0.0039469	0.38594	0.00020214	7.9217	0.004149	523.756	26.598	0.25595	26.307	26.216	26.472	-0.29119					41	26	3	0	0	0	0.080413	1	16571	41.48	22.502	1
AAMAVGGAGGSR	12	Acetyl (Protein N-term)	_(ac)AAMAVGGAGGSR_			1	0	0	O14744	O14744	O14744	PRMT5	Protein arginine N-methyltransferase 5;Protein arginine N-methyltransferase 5, N-terminally processed	MULTI-MSMS	FU20160603-24	523.76	2	523.756	1045.5	74812.1	7.3344	0.0038414	-0.3951	-0.00020693	6.9393	0.0036345	523.756	23.792	1.0694	23.481	23.346	24.415	-0.31038					378	136	5	0	0	0	3.39e-08	3	13630	182.92	147.74	1
AAMAVGGAGGSR	12	Acetyl (Protein N-term)	_(ac)AAMAVGGAGGSR_			1	0	0	O14744	O14744	O14744	PRMT5	Protein arginine N-methyltransferase 5;Protein arginine N-methyltransferase 5, N-terminally processed	MULTI-MSMS	FU20160603-24	523.76	2	523.756	1045.5	85374.6	7.2672	0.0038062	0.013511	7.08e-06	7.2807	0.0038133	523.756	24.968	0.27957	24.657	24.537	24.816	-0.31038					62	34	3	0	0	0	0.0056267	1	14258	69.216	48.516	1
AAMAVGGAGGSR	12	Acetyl (Protein N-term)	_(ac)AAMAVGGAGGSR_			1	0	0	O14744	O14744	O14744	PRMT5	Protein arginine N-methyltransferase 5;Protein arginine N-methyltransferase 5, N-terminally processed	MULTI-MSMS	FU20160603-24	523.759	2	523.756	1045.5	86546.8	7.0743	0.0037052	-0.64124	-0.00033586	6.4331	0.0033693	523.756	25.472	0.1208	25.161	25.09	25.21	-0.31038					27	16	2	0	0	0	0.023194	1	14477	55.261	40.117	1
AAMAVGGAGGSR	12	Acetyl (Protein N-term)	_(ac)AAMAVGGAGGSR_			1	0	0	O14744	O14744	O14744	PRMT5	Protein arginine N-methyltransferase 5;Protein arginine N-methyltransferase 5, N-terminally processed	MSMS	FU20160603-24	523.76	2	523.756	1045.5	NaN	NaN	NaN	NaN	NaN	NaN	NaN	NaN	24.752	1	24.441	23.941	24.941	-0.31038								0	0	0	0.024237	1	14085	76.24	48.036	1
AAMAVGGAGGSR	12	Acetyl (Protein N-term)	_(ac)AAMAVGGAGGSR_			1	0	0	O14744	O14744	O14744	PRMT5	Protein arginine N-methyltransferase 5;Protein arginine N-methyltransferase 5, N-terminally processed	MULTI-MSMS	FU20160603-26	523.76	2	523.756	1045.5	76238.9	7.2809	0.0038134	-0.35006	-0.00018335	6.9308	0.00363	523.756	23.736	1.1264	23.396	23.269	24.396	-0.33982					324	140	6	0	0	0	4.26e-08	3	14441	155.33	120.16	1
AAMAVGGAGGSR	12	Acetyl (Protein N-term)	_(ac)AAMAVGGAGGSR_			1	0	0	O14744	O14744	O14744	PRMT5	Protein arginine N-methyltransferase 5;Protein arginine N-methyltransferase 5, N-terminally processed	MULTI-MSMS	FU20160603-26	524.261	2	523.756	1045.5	89080.6	7.3975	0.0038745	-0.48144	-0.00025215	6.916	0.0036223	523.756	24.779	0.23889	24.439	24.396	24.634	-0.33982					41	30	2	0	0	0	0.0099007	1	15274	63.602	44.636	1
AAMAVGGAGGSR	12	Acetyl (Protein N-term)	_(ac)AAMAVGGAGGSR_			1	0	0	O14744	O14744	O14744	PRMT5	Protein arginine N-methyltransferase 5;Protein arginine N-methyltransferase 5, N-terminally processed	MULTI-MSMS	FU20160603-28	523.76	2	523.756	1045.5	79233.4	6.985	0.0036584	-0.19304	-0.00010111	6.7919	0.0035573	523.756	23.79	0.73319	23.437	23.263	23.996	-0.35356					319	97	6	0	0	0	7.04e-08	2	12682	150.09	114.43	1
AAMAVGGAGGSR	12	Acetyl (Protein N-term)	_(ac)AAMAVGGAGGSR_			1	0	0	O14744	O14744	O14744	PRMT5	Protein arginine N-methyltransferase 5;Protein arginine N-methyltransferase 5, N-terminally processed	MULTI-MSMS	FU20160603-28	523.76	2	523.756	1045.5	83990.7	7.1248	0.0037316	-0.14375	-7.53e-05	6.981	0.0036563	523.756	24.377	0.35563	24.023	23.989	24.344	-0.35356					61	46	2	0	0	0	0.0010671	1	13069	87.641	63.365	1
AAMAVGGAGGSR	12	Acetyl (Protein N-term)	_(ac)AAMAVGGAGGSR_			1	0	0	O14744	O14744	O14744	PRMT5	Protein arginine N-methyltransferase 5;Protein arginine N-methyltransferase 5, N-terminally processed	MULTI-MSMS	FU20160603-32	523.76	2	523.756	1045.5	78257.5	7.673	0.0040188	-0.48082	-0.00025183	7.1922	0.0037669	523.756	23.828	1.2504	23.475	23.311	24.562	-0.35387					390	162	6	0	0	0	2.02e-05	4	14340	134.38	107.18	1
AAMAVGGAGGSR	12	Acetyl (Protein N-term)	_(ac)AAMAVGGAGGSR_			1	0	0	O14744	O14744	O14744	PRMT5	Protein arginine N-methyltransferase 5;Protein arginine N-methyltransferase 5, N-terminally processed	MULTI-MSMS	FU20160603-32	1048.52	1	1046.5	1045.5	58809.4	7.3897	0.0077334	0.029784	3.12e-05	7.4195	0.0077645	1046.5	23.828	0.32788	23.475	23.358	23.686	-0.35387					103	39	4	0	0	0	0.024974	2	14159	63.419	29.154	1
AAMAVGGAGGSR	12	Acetyl (Protein N-term)	_(ac)AAMAVGGAGGSR_			1	0	0	O14744	O14744	O14744	PRMT5	Protein arginine N-methyltransferase 5;Protein arginine N-methyltransferase 5, N-terminally processed	MULTI-MSMS	FU20160603-34	523.76	2	523.756	1045.5	73827.3	7.5644	0.0039619	-0.43453	-0.00022759	7.1299	0.0037343	523.756	23.727	0.50077	23.377	23.223	23.724	-0.34931					222	63	6	0	0	0	4.11e-06	2	13317	142.89	108.27	1
AAMAVGGAGGSR	12	Acetyl (Protein N-term)	_(ac)AAMAVGGAGGSR_			1	0	0	O14744	O14744	O14744	PRMT5	Protein arginine N-methyltransferase 5;Protein arginine N-methyltransferase 5, N-terminally processed	MULTI-MSMS	FU20160603-34	523.76	2	523.756	1045.5	83995.1	7.403	0.0038774	0.0029314	1.54e-06	7.4059	0.0038789	523.756	24.2	0.26248	23.851	23.804	24.067	-0.34931					54	36	2	0	0	0	4.04e-05	1	13742	126.71	98.532	1
AAMAVGGAGGSR	12	Acetyl (Protein N-term)	_(ac)AAMAVGGAGGSR_			1	0	0	O14744	O14744	O14744	PRMT5	Protein arginine N-methyltransferase 5;Protein arginine N-methyltransferase 5, N-terminally processed	MULTI-MSMS	FU20160603-34	523.76	2	523.756	1045.5	83418.4	7.6323	0.0039975	-0.17514	-9.17e-05	7.4571	0.0039057	523.756	24.516	0.29146	24.167	24.06	24.351	-0.34931					85	36	3	0	0	0	0.03048	1	13941	51.612	35.747	1
AAMAVGGAGGSR	12	Acetyl (Protein N-term)	_(ac)AAMAVGGAGGSR_			1	0	0	O14744	O14744	O14744	PRMT5	Protein arginine N-methyltransferase 5;Protein arginine N-methyltransferase 5, N-terminally processed	MULTI-MSMS	FU20160603-34	523.76	2	523.756	1045.5	83995.1	7.6422	0.0040027	0.0088882	4.66e-06	7.6511	0.0040073	523.756	25.088	0.46103	24.739	24.542	25.003	-0.34931					73	57	2	0	0	0	0.0098552	1	14174	63.662	37.251	1
AAMAVGGAGGSR	12	Acetyl (Protein N-term)	_(ac)AAMAVGGAGGSR_			1	0	0	O14744	O14744	O14744	PRMT5	Protein arginine N-methyltransferase 5;Protein arginine N-methyltransferase 5, N-terminally processed	MULTI-MATCH	FU20160603-02		1	1046.5	1045.5	60212.2	7.1496	0.0074821	0.017866	1.87e-05	7.1675	0.0075008	1046.5	23.501	0.56158	23.501	23.361	23.922	0	0.014711	-1.2e-05	NaN	187.22	186	69	5	NaN	NaN	NaN	NaN	0		NaN	NaN	0
AAMAVGGAGGSR	12	Acetyl (Protein N-term)	_(ac)AAMAVGGAGGSR_			1	0	0	O14744	O14744	O14744	PRMT5	Protein arginine N-methyltransferase 5;Protein arginine N-methyltransferase 5, N-terminally processed	MULTI-MATCH	FU20160603-02		1	1046.5	1045.5	60729	7.1503	0.0074829	0.53247	0.00055724	7.6828	0.0080401	1046.51	24.294	0.27084	24.294	24.093	24.364	0	0.31815	0.000117	NaN	47.96	40	31	2	NaN	NaN	NaN	NaN	0		NaN	NaN	0
AAMAVGGAGGSR	12	Acetyl (Protein N-term)	_(ac)AAMAVGGAGGSR_			1	0	0	O14744	O14744	O14744	PRMT5	Protein arginine N-methyltransferase 5;Protein arginine N-methyltransferase 5, N-terminally processed	MULTI-MATCH	FU20160603-02		2	523.756	1045.5	NaN	7.1122	0.0037251	-0.53896	-0.00028229	6.5732	0.0034428	523.756	26.555	0.045246	26.555	26.532	26.578	0	1.6793	-0.00047196	NaN	150.09	6	4	2	NaN	NaN	NaN	NaN	0		NaN	NaN	0
AAMAVGGAGGSR	12	Acetyl (Protein N-term)	_(ac)AAMAVGGAGGSR_			1	0	0	O14744	O14744	O14744	PRMT5	Protein arginine N-methyltransferase 5;Protein arginine N-methyltransferase 5, N-terminally processed	MULTI-MATCH	FU20160603-04		1	1046.5	1045.5	58063.7	7.3807	0.0077239	-0.15279	-0.00015989	7.2279	0.007564	1046.5	23.609	0.52642	23.543	23.429	23.956	-0.066439	0.056924	-0.00019055	NaN	187.22	152	65	5	NaN	NaN	NaN	NaN	0		NaN	NaN	0
AAMAVGGAGGSR	12	Acetyl (Protein N-term)	_(ac)AAMAVGGAGGSR_			1	0	0	O14744	O14744	O14744	PRMT5	Protein arginine N-methyltransferase 5;Protein arginine N-methyltransferase 5, N-terminally processed	MULTI-MATCH	FU20160603-04		2	523.756	1045.5	88494.7	7.4583	0.0039063	0.99438	0.00052081	8.4527	0.0044272	523.756	26.574	0.12681	26.507	26.442	26.569	-0.066439	0.90299	0.0010524	NaN	66.326	14	11	2	NaN	NaN	NaN	NaN	0		NaN	NaN	0
AAMAVGGAGGSR	12	Acetyl (Protein N-term)	_(ac)AAMAVGGAGGSR_			1	0	0	O14744	O14744	O14744	PRMT5	Protein arginine N-methyltransferase 5;Protein arginine N-methyltransferase 5, N-terminally processed	MULTI-MATCH	FU20160603-08		1	1046.5	1045.5	60622	7.083	0.0074124	0.63351	0.00066297	7.7166	0.0080754	1046.51	24.275	0.08223	23.991	23.948	24.03	-0.28425	0.015352	0.00022274	NaN	47.96	16	10	2	NaN	NaN	NaN	NaN	0		NaN	NaN	0
AAMAVGGAGGSR	12	Acetyl (Protein N-term)	_(ac)AAMAVGGAGGSR_			1	0	0	O14744	O14744	O14744	PRMT5	Protein arginine N-methyltransferase 5;Protein arginine N-methyltransferase 5, N-terminally processed	MULTI-MATCH	FU20160603-08		2	523.756	1045.5	85875.4	7.454	0.0039041	-0.0048041	-2.52e-06	7.4492	0.0039016	523.756	25.188	0.21014	24.904	24.842	25.052	-0.28425	0.33054	8.23e-05	NaN	80.17	38	26	2	NaN	NaN	NaN	NaN	0		NaN	NaN	0
AAMAVGGAGGSR	12	Acetyl (Protein N-term)	_(ac)AAMAVGGAGGSR_			1	0	0	O14744	O14744	O14744	PRMT5	Protein arginine N-methyltransferase 5;Protein arginine N-methyltransferase 5, N-terminally processed	MULTI-MATCH	FU20160603-18		1	1046.5	1045.5	57984.5	7.8885	0.0082553	-0.038268	-4e-05	7.8502	0.0082153	1046.5	23.711	0.53138	23.475	23.34	23.871	-0.2366	-0.011036	-7.07e-05	NaN	187.22	173	65	4	NaN	NaN	NaN	NaN	0		NaN	NaN	0
AAMAVGGAGGSR	12	Acetyl (Protein N-term)	_(ac)AAMAVGGAGGSR_			1	0	0	O14744	O14744	O14744	PRMT5	Protein arginine N-methyltransferase 5;Protein arginine N-methyltransferase 5, N-terminally processed	MULTI-MATCH	FU20160603-18		2	523.756	1045.5	83869.5	7.8178	0.0040946	-0.18789	-9.84e-05	7.6299	0.0039962	523.756	24.816	0.22883	24.579	24.488	24.717	-0.2366	0.0061013	-0.0001095	NaN	80.17	44	27	2	NaN	NaN	NaN	NaN	0		NaN	NaN	0
AAMAVGGAGGSR	12	Acetyl (Protein N-term)	_(ac)AAMAVGGAGGSR_			1	0	0	O14744	O14744	O14744	PRMT5	Protein arginine N-methyltransferase 5;Protein arginine N-methyltransferase 5, N-terminally processed	MULTI-MATCH	FU20160603-20		1	1046.5	1045.5	57970.2	7.5571	0.0079085	-0.029775	-3.12e-05	7.5273	0.0078774	1046.5	23.705	0.5677	23.416	23.308	23.876	-0.28891	-0.069468	-6.18e-05	NaN	187.22	156	70	4	NaN	NaN	NaN	NaN	0		NaN	NaN	0
AAMAVGGAGGSR	12	Acetyl (Protein N-term)	_(ac)AAMAVGGAGGSR_			1	0	0	O14744	O14744	O14744	PRMT5	Protein arginine N-methyltransferase 5;Protein arginine N-methyltransferase 5, N-terminally processed	MULTI-MATCH	FU20160603-20		1	1046.5	1045.5	64461.9	7.8604	0.0082259	0.203	0.00021244	8.0634	0.0084383	1046.5	24.624	0.12528	24.335	24.258	24.383	-0.28891	0.35971	-0.0002278	NaN	47.96	16	13	2	NaN	NaN	NaN	NaN	0		NaN	NaN	0
AAMAVGGAGGSR	12	Acetyl (Protein N-term)	_(ac)AAMAVGGAGGSR_			1	0	0	O14744	O14744	O14744	PRMT5	Protein arginine N-methyltransferase 5;Protein arginine N-methyltransferase 5, N-terminally processed	MULTI-MATCH	FU20160603-20		2	523.756	1045.5	84164.6	7.9864	0.0041829	-0.23346	-0.00012228	7.7529	0.0040606	523.756	24.976	0.16418	24.687	24.63	24.794	-0.28891	-0.18834	-0.00015194	NaN	150.09	44	20	3	NaN	NaN	NaN	NaN	0		NaN	NaN	0
AAMAVGGAGGSR	12	Acetyl (Protein N-term)	_(ac)AAMAVGGAGGSR_			1	0	0	O14744	O14744	O14744	PRMT5	Protein arginine N-methyltransferase 5;Protein arginine N-methyltransferase 5, N-terminally processed	MULTI-MATCH	FU20160603-20		2	523.756	1045.5	83201.2	7.9767	0.0041778	-0.38311	-0.00020066	7.5935	0.0039772	523.756	24.215	0.14189	23.926	23.86	24.002	-0.28891	-0.35156	-0.0003317	NaN	139.76	48	18	3	NaN	NaN	NaN	NaN	0		NaN	NaN	0
AAMAVGGAGGSR	12	Acetyl (Protein N-term)	_(ac)AAMAVGGAGGSR_			1	0	0	O14744	O14744	O14744	PRMT5	Protein arginine N-methyltransferase 5;Protein arginine N-methyltransferase 5, N-terminally processed	MULTI-MATCH	FU20160603-22		1	1046.5	1045.5	61316.6	7.4797	0.0078276	0.63473	0.00066424	8.1145	0.0084918	1046.51	24.147	0.15521	23.856	23.738	23.893	-0.29119	-0.11996	0.00022401	NaN	47.96	26	20	2	NaN	NaN	NaN	NaN	0		NaN	NaN	0
AAMAVGGAGGSR	12	Acetyl (Protein N-term)	_(ac)AAMAVGGAGGSR_			1	0	0	O14744	O14744	O14744	PRMT5	Protein arginine N-methyltransferase 5;Protein arginine N-methyltransferase 5, N-terminally processed	MULTI-MATCH	FU20160603-22		2	523.756	1045.5	83606.9	7.5336	0.0039458	-0.27853	-0.00014588	7.2551	0.0037999	523.756	25.476	0.28516	25.185	25.136	25.421	-0.29119	0.30965	-0.00019915	NaN	150.09	53	35	2	NaN	NaN	NaN	NaN	0		NaN	NaN	0
AAMAVGGAGGSR	12	Acetyl (Protein N-term)	_(ac)AAMAVGGAGGSR_			1	0	0	O14744	O14744	O14744	PRMT5	Protein arginine N-methyltransferase 5;Protein arginine N-methyltransferase 5, N-terminally processed	MULTI-MATCH	FU20160603-24		1	1046.5	1045.5	58541.8	7.1298	0.0074614	-0.042065	-4.4e-05	7.0877	0.0074173	1046.5	23.792	0.4037	23.481	23.361	23.765	-0.31038	-0.0047535	-7.47e-05	NaN	187.22	136	50	4	NaN	NaN	NaN	NaN	0		NaN	NaN	0
AAMAVGGAGGSR	12	Acetyl (Protein N-term)	_(ac)AAMAVGGAGGSR_			1	0	0	O14744	O14744	O14744	PRMT5	Protein arginine N-methyltransferase 5;Protein arginine N-methyltransferase 5, N-terminally processed	MULTI-MATCH	FU20160603-24		1	1046.5	1045.5	60605.6	7.0586	0.0073868	0.42569	0.00044549	7.4842	0.0078323	1046.51	24.145	0.21517	23.834	23.757	23.973	-0.31038	-0.14156	5.25e-06	NaN	47.96	46	28	2	NaN	NaN	NaN	NaN	0		NaN	NaN	0
AAMAVGGAGGSR	12	Acetyl (Protein N-term)	_(ac)AAMAVGGAGGSR_			1	0	0	O14744	O14744	O14744	PRMT5	Protein arginine N-methyltransferase 5;Protein arginine N-methyltransferase 5, N-terminally processed	MULTI-MATCH	FU20160603-24		2	523.756	1045.5	95796	7.2809	0.0038134	-0.23446	-0.0001228	7.0464	0.0036906	523.756	26.222	0.1151	25.912	25.839	25.954	-0.31038	0.77408	-2.72e-06	NaN	66.326	18	14	2	NaN	NaN	NaN	NaN	0		NaN	NaN	0
AAMAVGGAGGSR	12	Acetyl (Protein N-term)	_(ac)AAMAVGGAGGSR_			1	0	0	O14744	O14744	O14744	PRMT5	Protein arginine N-methyltransferase 5;Protein arginine N-methyltransferase 5, N-terminally processed	MULTI-MATCH	FU20160603-24		2	523.756	1045.5	84424.1	7.1722	0.0037565	0.087528	4.58e-05	7.2597	0.0038023	523.756	25.294	0.28093	24.984	24.809	25.09	-0.31038	0.10833	0.0001843	NaN	150.09	64	36	2	NaN	NaN	NaN	NaN	0		NaN	NaN	0
AAMAVGGAGGSR	12	Acetyl (Protein N-term)	_(ac)AAMAVGGAGGSR_			1	0	0	O14744	O14744	O14744	PRMT5	Protein arginine N-methyltransferase 5;Protein arginine N-methyltransferase 5, N-terminally processed	MULTI-MATCH	FU20160603-24		2	523.756	1045.5	87206.6	7.1406	0.0037399	0.085052	4.45e-05	7.2256	0.0037845	523.756	25.845	0.19663	25.534	25.492	25.689	-0.31038	1.733	0.00016618	NaN	153.54	30	23	2	NaN	NaN	NaN	NaN	0		NaN	NaN	0
AAMAVGGAGGSR	12	Acetyl (Protein N-term)	_(ac)AAMAVGGAGGSR_			1	0	0	O14744	O14744	O14744	PRMT5	Protein arginine N-methyltransferase 5;Protein arginine N-methyltransferase 5, N-terminally processed	MULTI-MATCH	FU20160603-24		2	523.756	1045.5	86459.5	7.0623	0.0036989	-0.12698	-6.65e-05	6.9353	0.0036324	523.756	25.735	0.11644	25.425	25.376	25.492	-0.31038	1.1474	-6.34e-05	NaN	139.76	22	14	2	NaN	NaN	NaN	NaN	0		NaN	NaN	0
AAMAVGGAGGSR	12	Acetyl (Protein N-term)	_(ac)AAMAVGGAGGSR_			1	0	0	O14744	O14744	O14744	PRMT5	Protein arginine N-methyltransferase 5;Protein arginine N-methyltransferase 5, N-terminally processed	MULTI-MATCH	FU20160603-26		1	1046.5	1045.5	58603.9	7.1751	0.0075088	0.030909	3.23e-05	7.206	0.0075411	1046.5	23.736	0.26907	23.396	23.308	23.577	-0.33982	-0.089776	1.69e-06	NaN	187.22	104	33	4	NaN	NaN	NaN	NaN	0		NaN	NaN	0
AAMAVGGAGGSR	12	Acetyl (Protein N-term)	_(ac)AAMAVGGAGGSR_			1	0	0	O14744	O14744	O14744	PRMT5	Protein arginine N-methyltransferase 5;Protein arginine N-methyltransferase 5, N-terminally processed	MULTI-MATCH	FU20160603-28		1	1046.5	1045.5	58610.3	6.9691	0.0072932	-0.022402	-2.34e-05	6.9467	0.0072698	1046.5	23.804	0.33741	23.45	23.311	23.648	-0.35356	-0.035748	-5.41e-05	NaN	187.22	114	44	4	NaN	NaN	NaN	NaN	0		NaN	NaN	0
AAMAVGGAGGSR	12	Acetyl (Protein N-term)	_(ac)AAMAVGGAGGSR_			1	0	0	O14744	O14744	O14744	PRMT5	Protein arginine N-methyltransferase 5;Protein arginine N-methyltransferase 5, N-terminally processed	MULTI-MATCH	FU20160603-32		1	1046.5	1045.5	67339.4	7.3503	0.0076921	0.42559	0.00044538	7.7759	0.0081375	1046.5	24.144	0.10328	23.791	23.716	23.819	-0.35387	-0.1852	5.14e-06	NaN	47.96	16	13	2	NaN	NaN	NaN	NaN	0		NaN	NaN	0
AAMAVGGAGGSR	12	Acetyl (Protein N-term)	_(ac)AAMAVGGAGGSR_			1	0	0	O14744	O14744	O14744	PRMT5	Protein arginine N-methyltransferase 5;Protein arginine N-methyltransferase 5, N-terminally processed	MULTI-MATCH	FU20160603-34		1	1046.5	1045.5	58242	7.333	0.007674	0.048165	5.04e-05	7.3811	0.0077244	1046.5	23.749	0.24143	23.399	23.272	23.513	-0.34931	-0.086537	1.98e-05	NaN	187.22	88	28	4	NaN	NaN	NaN	NaN	0		NaN	NaN	0
AAMAVGGAGGSR	12	Acetyl (Protein N-term)	_(ac)AAMAVGGAGGSR_			1	0	0	O14744	O14744	O14744	PRMT5	Protein arginine N-methyltransferase 5;Protein arginine N-methyltransferase 5, N-terminally processed	MULTI-MATCH	FU20160603-34		1	1046.5	1045.5	65673.2	7.4412	0.0077872	0.47751	0.00049972	7.9187	0.008287	1046.5	24.638	0.11137	24.288	24.218	24.329	-0.34931	0.31271	5.95e-05	NaN	47.96	13	12	2	NaN	NaN	NaN	NaN	0		NaN	NaN	0
AAMAVGGAGGSR	12	Acetyl (Protein N-term)	_(ac)AAMAVGGAGGSR_			1	0	0	O14744	O14744	O14744	PRMT5	Protein arginine N-methyltransferase 5;Protein arginine N-methyltransferase 5, N-terminally processed	MULTI-MATCH	FU20160603-34		2	523.756	1045.5	83995.1	7.6777	0.0040212	-0.25853	-0.00013541	7.4192	0.0038858	523.756	24.775	0.21251	24.425	24.329	24.542	-0.34931	-0.14773	-0.0001835	NaN	80.17	41	27	2	NaN	NaN	NaN	NaN	0		NaN	NaN	0
AAMAVGGAGGSR	12	Acetyl (Protein N-term)	_(ac)AAMAVGGAGGSR_			1	0	0	O14744	O14744	O14744	PRMT5	Protein arginine N-methyltransferase 5;Protein arginine N-methyltransferase 5, N-terminally processed	MULTI-MATCH	FU20160603-34		2	523.756	1045.5	83995.1	7.2504	0.0037974	0.22207	0.00011631	7.4725	0.0039138	523.756	24.081	0.15256	23.732	23.659	23.811	-0.34931	-0.069719	0.0003097	NaN	153.54	39	20	2	NaN	NaN	NaN	NaN	0		NaN	NaN	0
AAMAVGGAGGSR	12	Acetyl (Protein N-term),Oxidation (M)	_(ac)AAM(ox)AVGGAGGSR_	AAM(1)AVGGAGGSR	AAM(56.3)AVGGAGGSR	1	1	0	O14744	O14744	O14744	PRMT5	Protein arginine N-methyltransferase 5;Protein arginine N-methyltransferase 5, N-terminally processed	MULTI-MSMS	FU20160603-04	531.758	2	531.753	1061.49	81974.3	7.4315	0.0039517	-0.055954	-2.98e-05	7.3755	0.0039219	531.754	17.133	0.15594	17.066	16.979	17.134	-0.066439					34	14	3	0	0	0	0.06932	1	7716	56.295	33.654	1
AAMAVGGAGGSR	12	Acetyl (Protein N-term),Oxidation (M)	_(ac)AAM(ox)AVGGAGGSR_	AAM(1)AVGGAGGSR	AAM(109.39)AVGGAGGSR	1	1	0	O14744	O14744	O14744	PRMT5	Protein arginine N-methyltransferase 5;Protein arginine N-methyltransferase 5, N-terminally processed	MULTI-MSMS	FU20160603-06	531.758	2	531.753	1061.49	84196.4	7.185	0.0038207	0.22759	0.00012102	7.4126	0.0039417	531.754	23.742	0.18704	23.481	23.328	23.515	-0.26016					34	22	2	0	0	0	0.00032987	1	15982	109.39	56.452	1
AAMAVGGAGGSR	12	Acetyl (Protein N-term),Oxidation (M)	_(ac)AAM(ox)AVGGAGGSR_	AAM(1)AVGGAGGSR	AAM(97.78)AVGGAGGSR	1	1	0	O14744	O14744	O14744	PRMT5	Protein arginine N-methyltransferase 5;Protein arginine N-methyltransferase 5, N-terminally processed	MULTI-SECPEP	FU20160603-08	532.274	2	531.753	1061.49	84853.4	7.3183	0.0038915	-0.4248	-0.00022589	6.8935	0.0036656	531.753	23.753	0.18724	23.469	23.375	23.562	-0.28425					28	22	2	0	0	0	1.75e-05	1	13868	97.779	67.612	1
AAMAVGGAGGSR	12	Acetyl (Protein N-term),Oxidation (M)	_(ac)AAM(ox)AVGGAGGSR_			1	1	0	O14744	O14744	O14744	PRMT5	Protein arginine N-methyltransferase 5;Protein arginine N-methyltransferase 5, N-terminally processed	MULTI-MATCH	FU20160603-02		2	531.753	1061.49	85529.4	7.023	0.0037345	0.61019	0.00032447	7.6332	0.004059	531.754	17.104	0.14997	17.104	16.991	17.141	-1.91e-06	0.040098	0.000346	NaN	56.295	17	12	2	NaN	NaN	NaN	NaN	0		NaN	NaN	0
AAMAVGGAGGSR	12	Acetyl (Protein N-term),Oxidation (M)	_(ac)AAM(ox)AVGGAGGSR_			1	1	0	O14744	O14744	O14744	PRMT5	Protein arginine N-methyltransferase 5;Protein arginine N-methyltransferase 5, N-terminally processed	MULTI-MATCH	FU20160603-06		2	531.753	1061.49	83992.9	7.0393	0.0037432	0.60551	0.00032198	7.6448	0.0040652	531.754	17.166	0.16805	17.006	16.938	17.106	-0.15997	-0.057837	0.00034102	NaN	56.295	48	18	3	NaN	NaN	NaN	NaN	0		NaN	NaN	0
AAMAVGGAGGSR	12	Acetyl (Protein N-term),Oxidation (M)	_(ac)AAM(ox)AVGGAGGSR_			1	1	0	O14744	O14744	O14744	PRMT5	Protein arginine N-methyltransferase 5;Protein arginine N-methyltransferase 5, N-terminally processed	MULTI-MATCH	FU20160603-08		2	531.753	1061.49	83367.5	7.3116	0.003888	0.33488	0.00017807	7.6465	0.004066	531.754	17.39	0.18991	17.106	16.991	17.181	-0.28416	0.042329	5.32e-05	NaN	56.295	43	19	3	NaN	NaN	NaN	NaN	0		NaN	NaN	0
AAMAVGGAGGSR	12	Acetyl (Protein N-term),Oxidation (M)	_(ac)AAM(ox)AVGGAGGSR_			1	1	0	O14744	O14744	O14744	PRMT5	Protein arginine N-methyltransferase 5;Protein arginine N-methyltransferase 5, N-terminally processed	MULTI-MATCH	FU20160603-18		2	531.753	1061.49	82799.3	7.7091	0.0040994	0.1541	8.19e-05	7.8632	0.0041813	531.754	17.215	0.16946	17.079	16.999	17.168	-0.1363	0.014863	-0.00013906	NaN	56.295	30	16	2	NaN	NaN	NaN	NaN	0		NaN	NaN	0
AAMAVGGAGGSR	12	Acetyl (Protein N-term),Oxidation (M)	_(ac)AAM(ox)AVGGAGGSR_			1	1	0	O14744	O14744	O14744	PRMT5	Protein arginine N-methyltransferase 5;Protein arginine N-methyltransferase 5, N-terminally processed	MULTI-MATCH	FU20160603-20		2	531.753	1061.49	82751.8	7.6026	0.0040427	0.69346	0.00036875	8.2961	0.0044115	531.754	17.215	0.16285	17.027	16.934	17.097	-0.18861	-0.037381	0.00043456	NaN	56.295	37	15	3	NaN	NaN	NaN	NaN	0		NaN	NaN	0
AAMAVGGAGGSR	12	Acetyl (Protein N-term),Oxidation (M)	_(ac)AAM(ox)AVGGAGGSR_			1	1	0	O14744	O14744	O14744	PRMT5	Protein arginine N-methyltransferase 5;Protein arginine N-methyltransferase 5, N-terminally processed	MULTI-MATCH	FU20160603-22		2	531.753	1061.49	82407.4	7.5015	0.003989	0.20973	0.00011152	7.7112	0.0041005	531.754	17.517	0.18446	17.326	17.223	17.407	-0.1909	0.2621	-7.99e-05	NaN	56.295	45	19	3	NaN	NaN	NaN	NaN	0		NaN	NaN	0
AAMAVGGAGGSR	12	Acetyl (Protein N-term),Oxidation (M)	_(ac)AAM(ox)AVGGAGGSR_			1	1	0	O14744	O14744	O14744	PRMT5	Protein arginine N-methyltransferase 5;Protein arginine N-methyltransferase 5, N-terminally processed	MULTI-MATCH	FU20160603-24		2	531.753	1061.49	82788.4	6.887	0.0036622	0.29852	0.00015874	7.1855	0.0038209	531.754	17.339	0.17338	17.029	16.94	17.114	-0.31037	-0.034959	1.45e-05	NaN	56.295	41	18	3	NaN	NaN	NaN	NaN	0		NaN	NaN	0
AAMAVGGAGGSR	12	Acetyl (Protein N-term),Oxidation (M)	_(ac)AAM(ox)AVGGAGGSR_			1	1	0	O14744	O14744	O14744	PRMT5	Protein arginine N-methyltransferase 5;Protein arginine N-methyltransferase 5, N-terminally processed	MULTI-MATCH	FU20160603-28		2	531.753	1061.49	85692.3	6.8935	0.0036656	0.21093	0.00011216	7.1044	0.0037778	531.754	17.232	0.1471	16.979	16.9	17.047	-0.25333	-0.084832	-7.86e-05	NaN	56.295	24	15	2	NaN	NaN	NaN	NaN	0		NaN	NaN	0
AAMAVGGAGGSR	12	Acetyl (Protein N-term),Oxidation (M)	_(ac)AAM(ox)AVGGAGGSR_			1	1	0	O14744	O14744	O14744	PRMT5	Protein arginine N-methyltransferase 5;Protein arginine N-methyltransferase 5, N-terminally processed	MULTI-MATCH	FU20160603-32		2	531.753	1061.49	84629.6	7.3591	0.0039132	0.43072	0.00022904	7.7898	0.0041422	531.754	17.304	0.16521	17.05	16.943	17.108	-0.25365	-0.014012	0.00015514	NaN	56.295	28	15	3	NaN	NaN	NaN	NaN	0		NaN	NaN	0
AAMAVGGAGGSR	12	Acetyl (Protein N-term),Oxidation (M)	_(ac)AAM(ox)AVGGAGGSR_			1	1	0	O14744	O14744	O14744	PRMT5	Protein arginine N-methyltransferase 5;Protein arginine N-methyltransferase 5, N-terminally processed	MULTI-MATCH	FU20160603-34		2	531.753	1061.49	84533.7	7.1713	0.0038133	0.0078483	4.17e-06	7.1791	0.0038175	531.753	17.352	0.13516	17.103	17.018	17.153	-0.24907	0.038993	-0.00029459	NaN	56.295	25	12	3	NaN	NaN	NaN	NaN	0		NaN	NaN	0
AAMAVGGAGGSRVSSGR	17	Acetyl (Protein N-term)	_(ac)AAMAVGGAGGSRVSSGR_			1	0	1	O14744	O14744	O14744	PRMT5	Protein arginine N-methyltransferase 5;Protein arginine N-methyltransferase 5, N-terminally processed	MULTI-MSMS	FU20160603-04	766.889	2	766.884	1531.75	70381.7	7.7111	0.0059135	-0.34298	-0.00026302	7.3681	0.0056505	766.884	22.74	0.18685	22.674	22.578	22.765	-0.066439					44	21	3	0	0	0	0.027041	1	12847	46.701	15.796	1
AAMAVGGAGGSRVSSGR	17	Acetyl (Protein N-term)	_(ac)AAMAVGGAGGSRVSSGR_			1	0	1	O14744	O14744	O14744	PRMT5	Protein arginine N-methyltransferase 5;Protein arginine N-methyltransferase 5, N-terminally processed	MULTI-MSMS	FU20160603-20	766.889	2	766.884	1531.75	70149.5	8.0482	0.006172	0.20168	0.00015467	8.2499	0.0063267	767.385	22.889	0.21727	22.6	22.503	22.72	-0.28891					57	24	3	0	0	0	0.0013878	1	12854	66.568	46.814	1
AAMAVGGAGGSRVSSGR	17	Acetyl (Protein N-term)	_(ac)AAMAVGGAGGSRVSSGR_			1	0	1	O14744	O14744	O14744	PRMT5	Protein arginine N-methyltransferase 5;Protein arginine N-methyltransferase 5, N-terminally processed	MULTI-MSMS	FU20160603-32	766.89	2	766.884	1531.75	70258.2	7.5362	0.0057794	0.15548	0.00011923	7.6917	0.0058986	766.884	23.018	0.2207	22.664	22.604	22.825	-0.35387					61	24	3	0	0	0	8.96e-05	1	13455	95.755	69.044	1
AAMAVGGAGGSRVSSGR	17	Acetyl (Protein N-term)	_(ac)AAMAVGGAGGSRVSSGR_			1	0	1	O14744	O14744	O14744	PRMT5	Protein arginine N-methyltransferase 5;Protein arginine N-methyltransferase 5, N-terminally processed	MULTI-MSMS	FU20160603-34	766.889	2	766.884	1531.75	72333.6	7.5936	0.0058234	-0.19399	-0.00014877	7.3996	0.0056746	766.884	22.955	0.19489	22.606	22.505	22.699	-0.3493					42	18	3	0	0	0	0.0011531	1	12675	67.648	42.105	1
AAMAVGGAGGSRVSSGR	17	Acetyl (Protein N-term)	_(ac)AAMAVGGAGGSRVSSGR_			1	0	1	O14744	O14744	O14744	PRMT5	Protein arginine N-methyltransferase 5;Protein arginine N-methyltransferase 5, N-terminally processed	MULTI-MATCH	FU20160603-08		2	766.884	1531.75	70930.1	7.6188	0.0058427	0.15104	0.00011583	7.7699	0.0059586	766.884	22.93	0.089733	22.646	22.62	22.709	-0.28425	0.0022397	0.00029184	NaN	95.755	15	9	2	NaN	NaN	NaN	NaN	0		NaN	NaN	0
AAMAVGGAGGSRVSSGR	17	Acetyl (Protein N-term)	_(ac)AAMAVGGAGGSRVSSGR_			1	0	1	O14744	O14744	O14744	PRMT5	Protein arginine N-methyltransferase 5;Protein arginine N-methyltransferase 5, N-terminally processed	MULTI-MATCH	FU20160603-22		2	766.884	1531.75	71277.1	7.7886	0.005973	-0.068566	-5.26e-05	7.7201	0.0059204	766.884	22.961	0.20956	22.67	22.589	22.799	-0.29119	0.026688	-4.5e-05	NaN	95.755	52	22	3	NaN	NaN	NaN	NaN	0		NaN	NaN	0
AAMAVGGAGGSRVSSGRDLNCVPEIADTLGAVAK	34	Acetyl (Protein N-term)	_(ac)AAMAVGGAGGSRVSSGRDLNCVPEIADTLGAVAK_			1	0	2	O14744	O14744	O14744	PRMT5	Protein arginine N-methyltransferase 5;Protein arginine N-methyltransferase 5, N-terminally processed	MULTI-MSMS	FU20160603-20	1101.23	3	1100.55	3298.64	60066.1	7.6592	0.0084294	-0.28174	-0.00031006	7.3775	0.0081193	1100.89	40.733	0.38466	40.545	40.265	40.65	-0.18867					65	29	4	0	0	0	1.64e-08	1	29752	58.858	40.502	1
AAMAVGGAGGSRVSSGRDLNCVPEIADTLGAVAK	34	Acetyl (Protein N-term)	_(ac)AAMAVGGAGGSRVSSGRDLNCVPEIADTLGAVAK_			1	0	2	O14744	O14744	O14744	PRMT5	Protein arginine N-methyltransferase 5;Protein arginine N-methyltransferase 5, N-terminally processed	MULTI-MSMS	FU20160603-20	826.176	4	825.667	3298.64	67346.4	8.1927	0.0067644	-0.078452	-6.48e-05	8.1142	0.0066997	826.169	40.726	0.36977	40.537	40.28	40.65	-0.18867					86	28	4	0	0	0	3.99e-08	1	29793	55.406	28.991	1
AAMAVGGAGGSRVSSGRDLNCVPEIADTLGAVAK	34	Acetyl (Protein N-term)	_(ac)AAMAVGGAGGSRVSSGRDLNCVPEIADTLGAVAK_			1	0	2	O14744	O14744	O14744	PRMT5	Protein arginine N-methyltransferase 5;Protein arginine N-methyltransferase 5, N-terminally processed	MULTI-MSMS	FU20160603-22	1100.56	3	1100.55	3298.64	58368.3	7.1757	0.0078973	-0.10923	-0.00012021	7.0665	0.0077771	1101.22	40.723	0.28861	40.432	40.223	40.512	-0.29115					62	23	4	0	0	0	1.33e-17	2	31671	78.128	52.351	1
AAMAVGGAGGSRVSSGRDLNCVPEIADTLGAVAK	34	Acetyl (Protein N-term)	_(ac)AAMAVGGAGGSRVSSGRDLNCVPEIADTLGAVAK_			1	0	2	O14744	O14744	O14744	PRMT5	Protein arginine N-methyltransferase 5;Protein arginine N-methyltransferase 5, N-terminally processed	MULTI-MSMS	FU20160603-22	826.426	4	825.667	3298.64	67976.9	7.8408	0.0064739	-0.26706	-0.00022051	7.5737	0.0062534	825.918	40.706	0.3615	40.415	40.179	40.541	-0.29115					77	28	4	0	0	0	3.97e-08	3	31781	55.428	51.409	1
AAMAVGGAGGSRVSSGRDLNCVPEIADTLGAVAK	34	Acetyl (Protein N-term)	_(ac)AAMAVGGAGGSRVSSGRDLNCVPEIADTLGAVAK_			1	0	2	O14744	O14744	O14744	PRMT5	Protein arginine N-methyltransferase 5;Protein arginine N-methyltransferase 5, N-terminally processed	MULTI-MSMS	FU20160603-32	826.175	4	825.667	3298.64	68329.8	7.9907	0.0065976	-0.27195	-0.00022454	7.7187	0.0063731	825.918	40.782	0.43382	40.528	40.241	40.675	-0.25365					125	37	5	0	0	0	4.34e-17	1	29574	72.791	64.028	1
AAMAVGGAGGSRVSSGRDLNCVPEIADTLGAVAK	34	Acetyl (Protein N-term)	_(ac)AAMAVGGAGGSRVSSGRDLNCVPEIADTLGAVAK_			1	0	2	O14744	O14744	O14744	PRMT5	Protein arginine N-methyltransferase 5;Protein arginine N-methyltransferase 5, N-terminally processed	MULTI-MATCH	FU20160603-24		3	1100.55	3298.64	58912.8	7.4354	0.008183	-0.52219	-0.0005747	6.9132	0.0076083	1101.56	40.812	0.39951	40.502	40.219	40.618	-0.31037	-0.24203	-0.00063987	NaN	78.128	70	35	4	NaN	NaN	NaN	NaN	0		NaN	NaN	0
AAMAVGGAGGSRVSSGRDLNCVPEIADTLGAVAK	34	Acetyl (Protein N-term)	_(ac)AAMAVGGAGGSRVSSGRDLNCVPEIADTLGAVAK_			1	0	2	O14744	O14744	O14744	PRMT5	Protein arginine N-methyltransferase 5;Protein arginine N-methyltransferase 5, N-terminally processed	MULTI-MATCH	FU20160603-24		4	825.667	3298.64	67938	7.9496	0.0065637	-0.43661	-0.0003605	7.513	0.0062033	826.419	40.821	0.29564	40.51	40.309	40.604	-0.31037	-0.001945	-0.00057745	NaN	72.791	65	25	5	NaN	NaN	NaN	NaN	0		NaN	NaN	0
AAMAVGGAGGSRVSSGRDLNCVPEIADTLGAVAK	34	Acetyl (Protein N-term)	_(ac)AAMAVGGAGGSRVSSGRDLNCVPEIADTLGAVAK_			1	0	2	O14744	O14744	O14744	PRMT5	Protein arginine N-methyltransferase 5;Protein arginine N-methyltransferase 5, N-terminally processed	MULTI-MATCH	FU20160603-28		3	1100.55	3298.64	63868.1	7.4938	0.0082474	-0.39081	-0.00043011	7.103	0.0078173	1100.89	40.76	0.15375	40.506	40.447	40.601	-0.25333	-0.23767	-0.00020612	NaN	78.128	17	14	2	NaN	NaN	NaN	NaN	0		NaN	NaN	0
AAMIVNQLSKK	11	Unmodified	_AAMIVNQLSKK_			0	0	1	P14923	P14923	P14923	JUP	Junction plakoglobin	MULTI-MSMS	FU20160603-06	401.572	3	401.569	1201.69	98623.8	7.1274	0.0028621	0.62299	0.00025017	7.7504	0.0031123	401.569	22.635	0.16558	22.375	22.272	22.437	-0.26016					28	18	2	0	0	0	0.030611	1	14963	52.391	10.2	1
AANATTNPSQLLPLELVDKCIGSR	24	Acetyl (Protein N-term)	_(ac)AANATTNPSQLLPLELVDKCIGSR_			1	0	1	Q9Y4Y9	Q9Y4Y9	Q9Y4Y9	LSM5	U6 snRNA-associated Sm-like protein LSm5	MULTI-MSMS	FU20160603-20	870.796	3	870.79	2609.35	67414.7	7.7742	0.0067697	-0.13349	-0.00011625	7.6407	0.0066535	871.125	47.997	0.23315	47.809	47.685	47.918	-0.18867					55	16	5	0	0	0	1.39e-06	2	37864	80.41	66.219	1
AANATTNPSQLLPLELVDKCIGSR	24	Acetyl (Protein N-term)	_(ac)AANATTNPSQLLPLELVDKCIGSR_			1	0	1	Q9Y4Y9	Q9Y4Y9	Q9Y4Y9	LSM5	U6 snRNA-associated Sm-like protein LSm5	MULTI-MSMS	FU20160603-22	871.131	3	870.79	2609.35	67033.3	7.7196	0.0067222	0.1181	0.00010284	7.8377	0.006825	871.459	47.973	0.282	47.782	47.665	47.947	-0.19096					66	20	5	0	0	0	0.0022141	1	39814	43.216	33.617	1
AANATTNPSQLLPLELVDKCIGSR	24	Acetyl (Protein N-term)	_(ac)AANATTNPSQLLPLELVDKCIGSR_			1	0	1	Q9Y4Y9	Q9Y4Y9	Q9Y4Y9	LSM5	U6 snRNA-associated Sm-like protein LSm5	MULTI-MSMS	FU20160603-24	871.131	3	870.79	2609.35	68441.7	7.7497	0.0067484	-0.10428	-9.08e-05	7.6454	0.0066576	871.124	47.981	0.18937	47.771	47.681	47.87	-0.21014					36	16	3	0	0	0	3e-05	2	35689	65.184	51.229	1
AANATTNPSQLLPLELVDKCIGSR	24	Acetyl (Protein N-term)	_(ac)AANATTNPSQLLPLELVDKCIGSR_			1	0	1	Q9Y4Y9	Q9Y4Y9	Q9Y4Y9	LSM5	U6 snRNA-associated Sm-like protein LSm5	MULTI-MSMS	FU20160603-26	871.131	3	870.79	2609.35	67561	7.6005	0.0066184	-1.1001	-0.00095796	6.5004	0.0056605	871.124	48.236	0.16979	47.897	47.865	48.035	-0.33976					29	12	3	0	0	0	0.0003457	1	39735	52.095	42.529	1
AANATTNPSQLLPLELVDKCIGSR	24	Acetyl (Protein N-term)	_(ac)AANATTNPSQLLPLELVDKCIGSR_			1	0	1	Q9Y4Y9	Q9Y4Y9	Q9Y4Y9	LSM5	U6 snRNA-associated Sm-like protein LSm5	MULTI-MSMS	FU20160603-32	871.13	3	870.79	2609.35	66986.6	7.7467	0.0067458	-0.69383	-0.00060418	7.0529	0.0061416	871.124	48.13	0.17086	47.876	47.771	47.942	-0.25365					29	12	4	0	0	0	1.52e-06	1	37561	76.015	67.696	1
AANATTNPSQLLPLELVDKCIGSR	24	Acetyl (Protein N-term)	_(ac)AANATTNPSQLLPLELVDKCIGSR_			1	0	1	Q9Y4Y9	Q9Y4Y9	Q9Y4Y9	LSM5	U6 snRNA-associated Sm-like protein LSm5	MULTI-SECPEP	FU20160603-34	870.712	3	870.79	2609.35	66767.6	7.7573	0.006755	-0.34236	-0.00029813	7.4149	0.0064568	871.124	48.075	0.17027	47.826	47.753	47.923	-0.24907					37	13	4	0	0	0	0.026993	1	36497	42.348	30.948	1
AANATTNPSQLLPLELVDKCIGSR	24	Acetyl (Protein N-term)	_(ac)AANATTNPSQLLPLELVDKCIGSR_			1	0	1	Q9Y4Y9	Q9Y4Y9	Q9Y4Y9	LSM5	U6 snRNA-associated Sm-like protein LSm5	MULTI-MATCH	FU20160603-02		3	870.79	2609.35	67888.3	7.3128	0.0063679	0.65253	0.00056822	7.9653	0.0069361	871.125	47.723	0.15923	47.723	47.647	47.806	0	0.082822	0.0013894	NaN	69.259	19	10	3	NaN	NaN	NaN	NaN	0		NaN	NaN	0
AANATTNPSQLLPLELVDKCIGSR	24	Acetyl (Protein N-term)	_(ac)AANATTNPSQLLPLELVDKCIGSR_			1	0	1	Q9Y4Y9	Q9Y4Y9	Q9Y4Y9	LSM5	U6 snRNA-associated Sm-like protein LSm5	MULTI-MATCH	FU20160603-18		3	870.79	2609.35	74752.5	7.9763	0.0069457	1.2548	0.0010927	9.2311	0.0080384	871.125	47.195	0.083397	47.059	46.982	47.065	-0.13636	-0.5819	0.0029628	NaN	69.259	6	5	2	NaN	NaN	NaN	NaN	0		NaN	NaN	0
AANATTNPSQLLPLELVDKCIGSR	24	Acetyl (Protein N-term)	_(ac)AANATTNPSQLLPLELVDKCIGSR_			1	0	1	Q9Y4Y9	Q9Y4Y9	Q9Y4Y9	LSM5	U6 snRNA-associated Sm-like protein LSm5	MULTI-MATCH	FU20160603-28		3	870.79	2609.35	66521.7	7.4217	0.0064627	0.097844	8.52e-05	7.5195	0.0065479	871.458	47.98	0.14549	47.827	47.758	47.904	-0.1531	-0.0010257	0.0006374	NaN	76.015	19	12	2	NaN	NaN	NaN	NaN	0		NaN	NaN	0
AAPLDSIHSLAAYYIDCIR	19	Unmodified	_AAPLDSIHSLAAYYIDCIR_			0	0	0	P49327	P49327	P49327	FASN	Fatty acid synthase;[Acyl-carrier-protein] S-acetyltransferase;[Acyl-carrier-protein] S-malonyltransferase;3-oxoacyl-[acyl-carrier-protein] synthase;3-oxoacyl-[acyl-carrier-protein] reductase;3-hydroxyacyl-[acyl-carrier-protein] dehydratase;Enoyl-[acyl-carrier-protein] reductase;Oleoyl-[acyl-carrier-protein] hydrolase	MULTI-MATCH	FU20160603-18		3	717.03	2148.07	NaN	8.3362	0.0059773	0.32039	0.00022973	8.6566	0.006207	717.03	49.493	0.085876	49.457	49.407	49.493	-0.036133	0.006916	0.00024831	NaN	62.589	7	6	2	NaN	NaN	NaN	NaN	0		NaN	NaN	0
AAPLDSIHSLAAYYIDCIR	19	Unmodified	_AAPLDSIHSLAAYYIDCIR_			0	0	0	P49327	P49327	P49327	FASN	Fatty acid synthase;[Acyl-carrier-protein] S-acetyltransferase;[Acyl-carrier-protein] S-malonyltransferase;3-oxoacyl-[acyl-carrier-protein] synthase;3-oxoacyl-[acyl-carrier-protein] reductase;3-hydroxyacyl-[acyl-carrier-protein] dehydratase;Enoyl-[acyl-carrier-protein] reductase;Oleoyl-[acyl-carrier-protein] hydrolase	MULTI-MATCH	FU20160603-24		3	717.03	2148.07	NaN	8.2219	0.0058953	-0.69505	-0.00049837	7.5268	0.005397	717.029	49.644	0.084381	49.434	49.385	49.469	-0.21014	-0.016182	-0.001936	NaN	62.589	9	6	2	NaN	NaN	NaN	NaN	0		NaN	NaN	0
AAPRPAPVAQPPAAAPPSAVGSSAAAPR	28	Unmodified	_AAPRPAPVAQPPAAAPPSAVGSSAAAPR_			0	0	1	Q9Y6H1;Q5T1J5	Q9Y6H1	Q9Y6H1	CHCHD2;CHCHD2P9	Coiled-coil-helix-coiled-coil-helix domain-containing protein 2;Putative coiled-coil-helix-coiled-coil-helix domain-containing protein CHCHD2P9, mitochondrial	MULTI-MSMS	FU20160603-02	845.801	3	845.126	2532.36	67898.8	7.2518	0.0061287	-0.14275	-0.00012064	7.109	0.006008	845.46	23.28	0.17328	23.28	23.188	23.361	0					46	17	4	0	0	0	7.41e-24	2	14679	120.33	112.02	1
AAPRPAPVAQPPAAAPPSAVGSSAAAPR	28	Unmodified	_AAPRPAPVAQPPAAAPPSAVGSSAAAPR_			0	0	1	Q9Y6H1;Q5T1J5	Q9Y6H1	Q9Y6H1	CHCHD2;CHCHD2P9	Coiled-coil-helix-coiled-coil-helix domain-containing protein 2;Putative coiled-coil-helix-coiled-coil-helix domain-containing protein CHCHD2P9, mitochondrial	MULTI-MSMS	FU20160603-06	845.466	3	845.126	2532.36	70949.1	6.9169	0.0058457	0.24243	0.00020488	7.1593	0.0060505	845.795	23.513	0.14106	23.253	23.17	23.311	-0.26016					18	13	2	0	0	0	0.00011488	1	15782	56.588	49.773	1
AAPRPAPVAQPPAAAPPSAVGSSAAAPR	28	Unmodified	_AAPRPAPVAQPPAAAPPSAVGSSAAAPR_			0	0	1	Q9Y6H1;Q5T1J5	Q9Y6H1	Q9Y6H1	CHCHD2;CHCHD2P9	Coiled-coil-helix-coiled-coil-helix domain-containing protein 2;Putative coiled-coil-helix-coiled-coil-helix domain-containing protein CHCHD2P9, mitochondrial	MULTI-MSMS	FU20160603-08	845.132	3	845.126	2532.36	67786.4	7.2443	0.0061224	0.7652	0.00064669	8.0095	0.0067691	845.461	23.52	0.14302	23.236	23.162	23.305	-0.28425					34	16	3	0	0	0	5.58e-10	3	13701	83.221	70.626	1
AAPRPAPVAQPPAAAPPSAVGSSAAAPR	28	Unmodified	_AAPRPAPVAQPPAAAPPSAVGSSAAAPR_			0	0	1	Q9Y6H1;Q5T1J5	Q9Y6H1	Q9Y6H1	CHCHD2;CHCHD2P9	Coiled-coil-helix-coiled-coil-helix domain-containing protein 2;Putative coiled-coil-helix-coiled-coil-helix domain-containing protein CHCHD2P9, mitochondrial	MULTI-MSMS	FU20160603-26	845.467	3	845.126	2532.36	65703.8	7.155	0.0060468	0.51395	0.00043435	7.6689	0.0064812	845.461	23.524	0.13518	23.184	23.124	23.259	-0.33982					26	11	3	0	0	0	5.54e-10	2	14302	83.317	73.751	1
AAPRPAPVAQPPAAAPPSAVGSSAAAPR	28	Unmodified	_AAPRPAPVAQPPAAAPPSAVGSSAAAPR_			0	0	1	Q9Y6H1;Q5T1J5	Q9Y6H1	Q9Y6H1	CHCHD2;CHCHD2P9	Coiled-coil-helix-coiled-coil-helix domain-containing protein 2;Putative coiled-coil-helix-coiled-coil-helix domain-containing protein CHCHD2P9, mitochondrial	MULTI-MSMS	FU20160603-32	845.802	3	845.126	2532.36	72177.3	7.2366	0.0061158	0.11615	9.82e-05	7.3527	0.006214	845.46	23.665	0.11462	23.312	23.243	23.358	-0.35387					24	13	3	0	0	0	0.021632	1	14035	32.136	14.941	1
AAPRPAPVAQPPAAAPPSAVGSSAAAPR	28	Unmodified	_AAPRPAPVAQPPAAAPPSAVGSSAAAPR_			0	0	1	Q9Y6H1;Q5T1J5	Q9Y6H1	Q9Y6H1	CHCHD2;CHCHD2P9	Coiled-coil-helix-coiled-coil-helix domain-containing protein 2;Putative coiled-coil-helix-coiled-coil-helix domain-containing protein CHCHD2P9, mitochondrial	MULTI-MSMS	FU20160603-34	845.468	3	845.126	2532.36	66418.2	7.4193	0.0062702	0.1841	0.00015559	7.6034	0.0064258	845.126	23.507	0.12137	23.158	23.101	23.223	-0.34931					28	13	3	0	0	0	0.0089981	2	13218	37.436	25.97	1
AAPRPAPVAQPPAAAPPSAVGSSAAAPR	28	Unmodified	_AAPRPAPVAQPPAAAPPSAVGSSAAAPR_			0	0	1	Q9Y6H1;Q5T1J5	Q9Y6H1	Q9Y6H1	CHCHD2;CHCHD2P9	Coiled-coil-helix-coiled-coil-helix domain-containing protein 2;Putative coiled-coil-helix-coiled-coil-helix domain-containing protein CHCHD2P9, mitochondrial	MULTI-MATCH	FU20160603-26		3	845.126	2532.36	NaN	7.1279	0.006024	-0.27354	-0.00023118	6.8543	0.0057928	845.46	23.434	0.03616	23.095	23.076	23.112	-0.33982	-0.12902	-0.0011898	NaN	120.33	5	3	2	NaN	NaN	NaN	NaN	0		NaN	NaN	0
AAPRPSPAISVSVSAPAFYAPQKK	24	Acetyl (Protein N-term)	_(ac)AAPRPSPAISVSVSAPAFYAPQKK_			1	0	2	Q15942	Q15942	Q15942	ZYX	Zyxin	MULTI-MSMS	FU20160603-02	828.125	3	828.12	2481.34	67604.9	7.303	0.0060477	0.014351	1.19e-05	7.3173	0.0060596	828.454	34.393	0.24102	34.393	34.276	34.517	0					52	17	6	0	0	0	6.18e-16	2	25494	119.18	105.75	1
AAPRPSPAISVSVSAPAFYAPQKK	24	Acetyl (Protein N-term)	_(ac)AAPRPSPAISVSVSAPAFYAPQKK_			1	0	2	Q15942	Q15942	Q15942	ZYX	Zyxin	MULTI-MSMS	FU20160603-26	828.461	3	828.12	2481.34	67923.6	7.3901	0.0061199	-0.063307	-5.24e-05	7.3268	0.0060675	828.12	34.672	0.228	34.433	34.323	34.551	-0.23959					53	20	4	0	0	0	2.41e-11	1	24743	116.45	108.06	1
AAPRPSPAISVSVSAPAFYAPQKK	24	Acetyl (Protein N-term)	_(ac)AAPRPSPAISVSVSAPAFYAPQKK_			1	0	2	Q15942	Q15942	Q15942	ZYX	Zyxin	MULTI-MSMS	FU20160603-32	828.796	3	828.12	2481.34	67484.6	8.0488	0.0066654	0.033358	2.76e-05	8.0822	0.006693	828.12	34.641	0.24725	34.388	34.267	34.514	-0.25365					67	23	4	0	0	0	5.18e-23	2	23347	128.95	114.51	1
AAPRPSPAISVSVSAPAFYAPQKK	24	Acetyl (Protein N-term)	_(ac)AAPRPSPAISVSVSAPAFYAPQKK_			1	0	2	Q15942	Q15942	Q15942	ZYX	Zyxin	MULTI-MSMS	FU20160603-34	828.46	3	828.12	2481.34	68110.9	7.9711	0.006601	0.16218	0.00013431	8.1332	0.0067353	828.454	34.686	0.16392	34.436	34.359	34.523	-0.24907					34	16	3	0	0	0	1.94e-11	1	22337	116.94	109.25	1
AAPRPSPAISVSVSAPAFYAPQKK	24	Acetyl (Protein N-term)	_(ac)AAPRPSPAISVSVSAPAFYAPQKK_			1	0	2	Q15942	Q15942	Q15942	ZYX	Zyxin	MULTI-MATCH	FU20160603-08		3	828.12	2481.34	68755.5	8.1041	0.0067112	-0.50127	-0.00041511	7.6028	0.0062961	828.12	34.569	0.20015	34.385	34.286	34.486	-0.18402	0.0060384	-0.00091692	NaN	146.34	38	18	3	NaN	NaN	NaN	NaN	0		NaN	NaN	0
AAPRPSPAISVSVSAPAFYAPQKK	24	Acetyl (Protein N-term)	_(ac)AAPRPSPAISVSVSAPAFYAPQKK_			1	0	2	Q15942	Q15942	Q15942	ZYX	Zyxin	MULTI-MATCH	FU20160603-18		3	828.12	2481.34	67986.6	8.4533	0.0070004	-0.079165	-6.56e-05	8.3742	0.0069348	828.454	34.502	0.13557	34.366	34.301	34.436	-0.13636	-0.013233	0.00013173	NaN	146.34	17	11	2	NaN	NaN	NaN	NaN	0		NaN	NaN	0
AAPRPSPAISVSVSAPAFYAPQKK	24	Acetyl (Protein N-term)	_(ac)AAPRPSPAISVSVSAPAFYAPQKK_			1	0	2	Q15942	Q15942	Q15942	ZYX	Zyxin	MULTI-MATCH	FU20160603-20		3	828.12	2481.34	71506.8	8.0951	0.0067037	-0.28119	-0.00023286	7.8139	0.0064709	828.454	34.563	0.14048	34.375	34.313	34.454	-0.18867	-0.004494	-0.00037018	NaN	146.34	19	13	2	NaN	NaN	NaN	NaN	0		NaN	NaN	0
AAPRPSPAISVSVSAPAFYAPQKK	24	Acetyl (Protein N-term)	_(ac)AAPRPSPAISVSVSAPAFYAPQKK_			1	0	2	Q15942	Q15942	Q15942	ZYX	Zyxin	MULTI-MATCH	FU20160603-24		3	828.12	2481.34	70142.9	7.7347	0.0064052	0.33116	0.00027424	8.0658	0.0066795	828.12	34.715	0.13603	34.405	34.297	34.433	-0.31038	0.025943	0.0011511	NaN	146.34	29	13	3	NaN	NaN	NaN	NaN	0		NaN	NaN	0
AAPVDLELKKAFTELQAK	18	Acetyl (Protein N-term)	_(ac)AAPVDLELKKAFTELQAK_			1	0	2	O60925	O60925	O60925	PFDN1	Prefoldin subunit 1	MULTI-MSMS	FU20160603-34	672.052	3	672.045	2013.11	78159	8.148	0.0054758	0.39704	0.00026683	8.5451	0.0057427	672.38	45.415	0.13936	45.166	45.1	45.239	-0.24907					24	11	3	0	0	0	0.017539	1	33603	42.314	31.487	1
AAPVDLELKKAFTELQAK	18	Acetyl (Protein N-term)	_(ac)AAPVDLELKKAFTELQAK_			1	0	2	O60925	O60925	O60925	PFDN1	Prefoldin subunit 1	MULTI-MATCH	FU20160603-04		3	672.045	2013.11	80259.1	7.9413	0.0053369	-0.65881	-0.00044275	7.2824	0.0048941	672.045	45.184	0.14458	45.117	45.061	45.205	-0.066437	-0.0037308	-0.0012577	NaN	42.314	24	13	3	NaN	NaN	NaN	NaN	0		NaN	NaN	0
AAPVDLELKKAFTELQAK	18	Acetyl (Protein N-term)	_(ac)AAPVDLELKKAFTELQAK_			1	0	2	O60925	O60925	O60925	PFDN1	Prefoldin subunit 1	MULTI-MATCH	FU20160603-08		3	672.045	2013.11	NaN	8.1593	0.0054834	0.72194	0.00048518	8.8812	0.0059686	672.38	45.211	0.051914	45.027	45.001	45.053	-0.18402	-0.094383	0.0015261	NaN	42.314	6	4	2	NaN	NaN	NaN	NaN	0		NaN	NaN	0
AAQAPSSFQLLYDLKLPVEDKIR	23	Unmodified	_AAQAPSSFQLLYDLKLPVEDKIR_			0	0	2	P11586	P11586	P11586	MTHFD1	C-1-tetrahydrofolate synthase, cytoplasmic;Methylenetetrahydrofolate dehydrogenase;Methenyltetrahydrofolate cyclohydrolase;Formyltetrahydrofolate synthetase;C-1-tetrahydrofolate synthase, cytoplasmic, N-terminally processed	MULTI-MSMS	FU20160603-22	651.618	4	651.361	2601.42	79245.3	8.3578	0.0054439	-0.042259	-2.75e-05	8.3155	0.0054164	651.612	44.023	0.13899	43.732	43.66	43.799	-0.29115					15	11	2	0	0	0	0.0019801	1	35419	48.354	41.865	1
AAQAPSSFQLLYDLKLPVEDKIR	23	Unmodified	_AAQAPSSFQLLYDLKLPVEDKIR_			0	0	2	P11586	P11586	P11586	MTHFD1	C-1-tetrahydrofolate synthase, cytoplasmic;Methylenetetrahydrofolate dehydrogenase;Methenyltetrahydrofolate cyclohydrolase;Formyltetrahydrofolate synthetase;C-1-tetrahydrofolate synthase, cytoplasmic, N-terminally processed	MULTI-MATCH	FU20160603-02		4	651.361	2601.42	78158.8	7.5603	0.0049245	0.097109	6.33e-05	7.6574	0.0049877	651.612	43.694	0.16425	43.694	43.615	43.78	0	-0.053068	-0.00024916	NaN	48.354	21	14	2	NaN	NaN	NaN	NaN	0		NaN	NaN	0
AAQAPSSFQLLYDLKLPVEDKIR	23	Unmodified	_AAQAPSSFQLLYDLKLPVEDKIR_			0	0	2	P11586	P11586	P11586	MTHFD1	C-1-tetrahydrofolate synthase, cytoplasmic;Methylenetetrahydrofolate dehydrogenase;Methenyltetrahydrofolate cyclohydrolase;Formyltetrahydrofolate synthetase;C-1-tetrahydrofolate synthase, cytoplasmic, N-terminally processed	MULTI-MATCH	FU20160603-04		4	651.361	2601.42	78926.9	7.9268	0.0051632	0.45869	0.00029877	8.3855	0.005462	651.612	43.942	0.17905	43.876	43.78	43.959	-0.066437	0.12881	0.00069291	NaN	48.354	34	14	4	NaN	NaN	NaN	NaN	0		NaN	NaN	0
AAQAPSSFQLLYDLKLPVEDKIR	23	Unmodified	_AAQAPSSFQLLYDLKLPVEDKIR_			0	0	2	P11586	P11586	P11586	MTHFD1	C-1-tetrahydrofolate synthase, cytoplasmic;Methylenetetrahydrofolate dehydrogenase;Methenyltetrahydrofolate cyclohydrolase;Formyltetrahydrofolate synthetase;C-1-tetrahydrofolate synthase, cytoplasmic, N-terminally processed	MULTI-MATCH	FU20160603-06		4	651.361	2601.42	86962.7	7.8983	0.0051446	-0.083105	-5.41e-05	7.8152	0.0050905	651.361	43.865	0.13873	43.705	43.618	43.756	-0.15997	-0.041418	-0.00071869	NaN	48.354	22	12	3	NaN	NaN	NaN	NaN	0		NaN	NaN	0
AAQAPSSFQLLYDLKLPVEDKIR	23	Unmodified	_AAQAPSSFQLLYDLKLPVEDKIR_			0	0	2	P11586	P11586	P11586	MTHFD1	C-1-tetrahydrofolate synthase, cytoplasmic;Methylenetetrahydrofolate dehydrogenase;Methenyltetrahydrofolate cyclohydrolase;Formyltetrahydrofolate synthetase;C-1-tetrahydrofolate synthase, cytoplasmic, N-terminally processed	MULTI-MATCH	FU20160603-08		4	651.361	2601.42	77854.8	8.081	0.0052637	0.63709	0.00041497	8.7181	0.0056786	651.613	43.87	0.17144	43.686	43.62	43.791	-0.18402	-0.061087	0.0011577	NaN	48.354	22	11	3	NaN	NaN	NaN	NaN	0		NaN	NaN	0
AAQAPSSFQLLYDLKLPVEDKIR	23	Unmodified	_AAQAPSSFQLLYDLKLPVEDKIR_			0	0	2	P11586	P11586	P11586	MTHFD1	C-1-tetrahydrofolate synthase, cytoplasmic;Methylenetetrahydrofolate dehydrogenase;Methenyltetrahydrofolate cyclohydrolase;Formyltetrahydrofolate synthetase;C-1-tetrahydrofolate synthase, cytoplasmic, N-terminally processed	MULTI-MATCH	FU20160603-18		4	651.361	2601.42	77632.6	8.633	0.0056232	-0.055794	-3.63e-05	8.5772	0.0055869	651.863	43.9	0.13754	43.763	43.673	43.81	-0.13636	0.016443	-0.00064754	NaN	48.354	25	9	4	NaN	NaN	NaN	NaN	0		NaN	NaN	0
AAQAPSSFQLLYDLKLPVEDKIR	23	Unmodified	_AAQAPSSFQLLYDLKLPVEDKIR_			0	0	2	P11586	P11586	P11586	MTHFD1	C-1-tetrahydrofolate synthase, cytoplasmic;Methylenetetrahydrofolate dehydrogenase;Methenyltetrahydrofolate cyclohydrolase;Formyltetrahydrofolate synthetase;C-1-tetrahydrofolate synthase, cytoplasmic, N-terminally processed	MULTI-MATCH	FU20160603-28		4	651.361	2601.42	74166.4	8.2227	0.005356	0.30613	0.0001994	8.5289	0.0055554	651.612	44.025	0.095131	43.772	43.744	43.839	-0.25333	0.024961	0.00029544	NaN	48.354	11	7	2	NaN	NaN	NaN	NaN	0		NaN	NaN	0
AAQEEYVKR	9	Unmodified	_AAQEEYVKR_			0	0	1	P04075	P04075	P04075	ALDOA	Fructose-bisphosphate aldolase A	MULTI-MSMS	FU20160603-02	547.289	2	547.285	1092.56	86608.5	7.05	0.0038584	-0.82509	-0.00045156	6.2249	0.0034068	547.285	12.163	0.10614	12.163	12.102	12.209	0					18	12	2	0	0	0	0.029141	1	4725	89.886	51.132	1
AAQEEYVKR	9	Unmodified	_AAQEEYVKR_			0	0	1	P04075	P04075	P04075	ALDOA	Fructose-bisphosphate aldolase A	MULTI-MSMS	FU20160603-08	547.289	2	547.285	1092.56	87250.4	7.528	0.0041199	-0.21834	-0.00011949	7.3096	0.0040005	547.285	12.488	0.10218	12.204	12.137	12.24	-0.28416					18	12	2	0	0	0	0.0082882	1	4479	114.86	79.68	1
AAQEEYVKR	9	Unmodified	_AAQEEYVKR_			0	0	1	P04075	P04075	P04075	ALDOA	Fructose-bisphosphate aldolase A	MULTI-MSMS	FU20160603-32	547.29	2	547.285	1092.56	84327.1	7.6532	0.0041885	-0.18078	-9.89e-05	7.4724	0.0040895	547.286	12.385	0.10641	12.131	12.096	12.203	-0.25365					17	12	2	0	0	0	0.072741	1	4660	76.679	57.364	1
AAQEEYVKR	9	Unmodified	_AAQEEYVKR_			0	0	1	P04075	P04075	P04075	ALDOA	Fructose-bisphosphate aldolase A	MULTI-MATCH	FU20160603-04		2	547.285	1092.56	86597.7	7.9069	0.0043273	-1.043	-0.00057083	6.8638	0.0037565	547.285	12.224	0.077871	12.157	12.122	12.2	-0.066439	0.0020208	-0.00088002	NaN	114.86	11	9	2	NaN	NaN	NaN	NaN	0		NaN	NaN	0
AAQEEYVKR	9	Unmodified	_AAQEEYVKR_			0	0	1	P04075	P04075	P04075	ALDOA	Fructose-bisphosphate aldolase A	MULTI-MATCH	FU20160603-06		2	547.285	1092.56	83751.5	7.5731	0.0041446	-0.10941	-5.99e-05	7.4636	0.0040847	547.285	12.301	0.11203	12.241	12.175	12.287	-0.059772	0.085859	0.0001419	NaN	114.86	21	13	2	NaN	NaN	NaN	NaN	0		NaN	NaN	0
AAQEEYVKR	9	Unmodified	_AAQEEYVKR_			0	0	1	P04075	P04075	P04075	ALDOA	Fructose-bisphosphate aldolase A	MULTI-MATCH	FU20160603-18		2	547.285	1092.56	84090.2	7.867	0.0043055	-0.334	-0.0001828	7.533	0.0041227	547.285	12.343	0.089104	12.206	12.154	12.243	-0.1363	0.051159	-0.00010394	NaN	114.86	18	10	2	NaN	NaN	NaN	NaN	0		NaN	NaN	0
AAQEEYVKR	9	Unmodified	_AAQEEYVKR_			0	0	1	P04075	P04075	P04075	ALDOA	Fructose-bisphosphate aldolase A	MULTI-MATCH	FU20160603-20		2	547.285	1092.56	86811.4	8.3472	0.0045683	-0.34749	-0.00019018	7.9997	0.0043781	547.285	12.326	0.069614	12.138	12.095	12.165	-0.18861	-0.017531	-0.0001187	NaN	114.86	11	8	2	NaN	NaN	NaN	NaN	0		NaN	NaN	0
AAQEEYVKR	9	Unmodified	_AAQEEYVKR_			0	0	1	P04075	P04075	P04075	ALDOA	Fructose-bisphosphate aldolase A	MULTI-MATCH	FU20160603-22		2	547.285	1092.56	83354	7.7853	0.0042608	-0.3618	-0.00019801	7.4235	0.0040628	547.285	12.322	0.078868	12.131	12.096	12.175	-0.1909	-0.023758	-0.00013437	NaN	114.86	12	9	2	NaN	NaN	NaN	NaN	0		NaN	NaN	0
AAQEEYVKR	9	Unmodified	_AAQEEYVKR_			0	0	1	P04075	P04075	P04075	ALDOA	Fructose-bisphosphate aldolase A	MULTI-MATCH	FU20160603-26		2	547.285	1092.56	82508.4	7.4613	0.0040834	0.10492	5.74e-05	7.5662	0.0041409	547.285	12.344	0.1227	12.105	12.06	12.183	-0.23955	-0.050272	0.00037649	NaN	114.86	27	14	2	NaN	NaN	NaN	NaN	0		NaN	NaN	0
AAQEEYVKR	9	Unmodified	_AAQEEYVKR_			0	0	1	P04075	P04075	P04075	ALDOA	Fructose-bisphosphate aldolase A	MULTI-MATCH	FU20160603-28		2	547.285	1092.56	84671.6	7.5924	0.0041552	-0.15547	-8.51e-05	7.4369	0.0040701	547.285	12.383	0.11112	12.23	12.161	12.272	-0.1531	0.075157	9.15e-05	NaN	114.86	18	13	2	NaN	NaN	NaN	NaN	0		NaN	NaN	0
AAQEEYVKR	9	Unmodified	_AAQEEYVKR_			0	0	1	P04075	P04075	P04075	ALDOA	Fructose-bisphosphate aldolase A	MULTI-MATCH	FU20160603-34		2	547.285	1092.56	82443.1	7.5147	0.0041127	0.41726	0.00022836	7.932	0.004341	547.286	12.421	0.11233	12.172	12.105	12.217	-0.24907	0.016696	0.00071837	NaN	114.86	18	13	2	NaN	NaN	NaN	NaN	0		NaN	NaN	0
AAQELQEGQR	10	Unmodified	_AAQELQEGQR_			0	0	0	P35520	P35520	P35520	CBS	Cystathionine beta-synthase	MULTI-MSMS	FU20160603-04	565.287	2	565.283	1128.55	80702.4	7.7438	0.0043774	-0.052493	-2.97e-05	7.6913	0.0043478	565.283	12.886	0.13405	12.82	12.764	12.899	-0.066439					36	14	3	0	0	0	0.011521	1	4329	78.488	46.234	1
AAQELQEGQR	10	Unmodified	_AAQELQEGQR_			0	0	0	P35520	P35520	P35520	CBS	Cystathionine beta-synthase	MULTI-MSMS	FU20160603-18	565.288	2	565.283	1128.55	81011.4	7.8926	0.0044616	0.065897	3.73e-05	7.9585	0.0044988	565.283	12.961	0.15674	12.824	12.759	12.916	-0.1363					37	16	3	0	0	0	0.020813	1	4968	72.848	49.82	1
AAQELQEGQR	10	Unmodified	_AAQELQEGQR_			0	0	0	P35520	P35520	P35520	CBS	Cystathionine beta-synthase	MULTI-MATCH	FU20160603-02		2	565.283	1128.55	79829.8	7.0075	0.0039612	-0.14606	-8.26e-05	6.8614	0.0038787	565.283	12.847	0.13356	12.847	12.781	12.915	-9.54e-07	0.038224	-7.54e-05	NaN	78.488	32	14	3	NaN	NaN	NaN	NaN	0		NaN	NaN	0
AAQELQEGQR	10	Unmodified	_AAQELQEGQR_			0	0	0	P35520	P35520	P35520	CBS	Cystathionine beta-synthase	MULTI-MATCH	FU20160603-06		2	565.283	1128.55	81263.1	7.4613	0.0042177	-0.060098	-3.4e-05	7.4012	0.0041838	565.284	12.883	0.14641	12.823	12.748	12.895	-0.059772	0.013705	2.18e-05	NaN	78.488	32	16	3	NaN	NaN	NaN	NaN	0		NaN	NaN	0
AAQELQEGQR	10	Unmodified	_AAQELQEGQR_			0	0	0	P35520	P35520	P35520	CBS	Cystathionine beta-synthase	MULTI-MATCH	FU20160603-08		2	565.283	1128.55	82217.7	7.5207	0.0042513	-0.2935	-0.00016591	7.2272	0.0040854	565.283	13.116	0.1293	12.831	12.752	12.881	-0.28416	0.022132	-0.0002421	NaN	78.488	30	14	3	NaN	NaN	NaN	NaN	0		NaN	NaN	0
AAQELQEGQR	10	Unmodified	_AAQELQEGQR_			0	0	0	P35520	P35520	P35520	CBS	Cystathionine beta-synthase	MULTI-MATCH	FU20160603-22		2	565.283	1128.55	82776.7	7.9086	0.0044706	0.057808	3.27e-05	7.9664	0.0045033	565.284	13.014	0.17547	12.823	12.758	12.934	-0.1909	0.014013	0.00015508	NaN	78.488	48	18	4	NaN	NaN	NaN	NaN	0		NaN	NaN	0
AAQELQEGQR	10	Unmodified	_AAQELQEGQR_			0	0	0	P35520	P35520	P35520	CBS	Cystathionine beta-synthase	MULTI-MATCH	FU20160603-26		2	565.283	1128.55	82382.5	7.3723	0.0041674	-0.13772	-7.78e-05	7.2346	0.0040896	565.283	13.081	0.12592	12.841	12.776	12.902	-0.23955	0.032254	-6.6e-05	NaN	78.488	24	14	2	NaN	NaN	NaN	NaN	0		NaN	NaN	0
AAQELQEGQR	10	Unmodified	_AAQELQEGQR_			0	0	0	P35520	P35520	P35520	CBS	Cystathionine beta-synthase	MULTI-MATCH	FU20160603-28		2	565.283	1128.55	89756	7.4376	0.0042043	-0.69337	-0.00039195	6.7442	0.0038124	565.283	13.069	0.10857	12.816	12.752	12.861	-0.25333	0.0068905	-0.00069417	NaN	78.488	16	12	2	NaN	NaN	NaN	NaN	0		NaN	NaN	0
AAQTAEDAMQIMEQMTK	17	Unmodified	_AAQTAEDAMQIMEQMTK_			0	0	0	P30622	P30622	P30622	CLIP1	CAP-Gly domain-containing linker protein 1	MSMS	FU20160603-18	632.96	3	632.955	1895.84	NaN	NaN	NaN	NaN	NaN	NaN	NaN	NaN	44.076	1	43.939	43.439	44.439	-0.13637								0	0	0	0.029596	1	34331	66.261	45.261	1
AAQTAEDAMQIMEQMTK	17	Unmodified	_AAQTAEDAMQIMEQMTK_			0	0	0	P30622	P30622	P30622	CLIP1	CAP-Gly domain-containing linker protein 1	MULTI-MSMS	FU20160603-22	633.295	3	632.955	1895.84	75316.6	8.1863	0.0051816	0.32913	0.00020833	8.5154	0.0053899	633.289	44.23	0.080009	43.939	43.907	43.987	-0.29115					8	5	2	0	0	0	0.01581	1	35688	48.555	37.545	1
AAQTAEDAMQIMEQMTK	17	Unmodified	_AAQTAEDAMQIMEQMTK_			0	0	0	P30622	P30622	P30622	CLIP1	CAP-Gly domain-containing linker protein 1	MULTI-MATCH	FU20160603-02		3	632.955	1895.84	83218.9	7.4417	0.0047103	0.21888	0.00013854	7.6606	0.0048488	632.955	43.892	0.11719	43.892	43.815	43.932	0	-0.059244	-0.00026319	NaN	48.555	15	8	3	NaN	NaN	NaN	NaN	0		NaN	NaN	0
AAQTAEDAMQIMEQMTK	17	Unmodified	_AAQTAEDAMQIMEQMTK_			0	0	0	P30622	P30622	P30622	CLIP1	CAP-Gly domain-containing linker protein 1	MULTI-MATCH	FU20160603-04		3	632.955	1895.84	80892.7	7.6602	0.0048485	0.67927	0.00042995	8.3394	0.0052785	632.955	44.059	0.10207	43.993	43.934	44.036	-0.066437	0.041201	0.00061104	NaN	48.555	12	7	2	NaN	NaN	NaN	NaN	0		NaN	NaN	0
AAQTAEDAMQIMEQMTK	17	Unmodified	_AAQTAEDAMQIMEQMTK_			0	0	0	P30622	P30622	P30622	CLIP1	CAP-Gly domain-containing linker protein 1	MULTI-MATCH	FU20160603-20		3	632.955	1895.84	NaN	7.7895	0.0049304	1.0319	0.00065314	8.8214	0.0055836	633.29	44.13	0.15643	43.942	43.875	44.032	-0.18867	-0.010022	0.0012806	NaN	48.555	13	10	2	NaN	NaN	NaN	NaN	0		NaN	NaN	0
AAQTAEDAMQIMEQMTK	17	Unmodified	_AAQTAEDAMQIMEQMTK_			0	0	0	P30622	P30622	P30622	CLIP1	CAP-Gly domain-containing linker protein 1	MULTI-MATCH	FU20160603-24		3	632.955	1895.84	84887.9	8.0138	0.0050724	0.021653	1.37e-05	8.0354	0.0050861	633.289	44.28	0.097664	43.969	43.902	44	-0.31036	0.017749	-0.00063769	NaN	48.555	15	6	3	NaN	NaN	NaN	NaN	0		NaN	NaN	0
AAREPNIDR	9	Unmodified	_AAREPNIDR_			0	0	1	P23588	P23588	P23588	EIF4B	Eukaryotic translation initiation factor 4B	MULTI-MSMS	FU20160603-02	521.279	2	521.275	1040.54	82861.2	6.873	0.0035827	-0.085696	-4.47e-05	6.7873	0.0035381	521.275	12.26	0.19244	12.26	12.15	12.342	-9.54e-07					67	22	4	0	0	0	0.0366	1	4740	105.2	59.194	1
AAREPNIDR	9	Unmodified	_AAREPNIDR_			0	0	1	P23588	P23588	P23588	EIF4B	Eukaryotic translation initiation factor 4B	MULTI-MSMS	FU20160603-04	521.279	2	521.275	1040.54	84345	7.6844	0.0040057	-0.30455	-0.00015875	7.3799	0.003847	521.275	12.325	0.36161	12.259	12.16	12.522	-0.066438					141	43	4	0	0	0	0.015017	1	4024	114.86	64.385	1
AAREPNIDR	9	Unmodified	_AAREPNIDR_			0	0	1	P23588	P23588	P23588	EIF4B	Eukaryotic translation initiation factor 4B	MULTI-MSMS	FU20160603-06	521.279	2	521.275	1040.54	83233.5	7.3743	0.0038441	0.18208	9.49e-05	7.5564	0.003939	521.275	12.481	1.1491	12.421	12.215	13.364	-0.059772					265	131	3	0	0	0	0.05166	1	5894	92.051	47.029	1
AAREPNIDR	9	Unmodified	_AAREPNIDR_			0	0	1	P23588	P23588	P23588	EIF4B	Eukaryotic translation initiation factor 4B	MULTI-MSMS	FU20160603-18	521.279	2	521.275	1040.54	84093.2	7.5236	0.0039219	0.32564	0.00016975	7.8493	0.0040916	521.276	12.465	0.94721	12.328	12.186	13.133	-0.1363					242	106	3	0	0	0	0.043971	1	4598	102.07	44.209	1
AAREPNIDR	9	Unmodified	_AAREPNIDR_			0	0	1	P23588	P23588	P23588	EIF4B	Eukaryotic translation initiation factor 4B	MULTI-MSMS	FU20160603-22	521.279	2	521.275	1040.54	83105.6	7.7493	0.0040395	-0.083416	-4.35e-05	7.6659	0.0039961	521.275	12.414	0.58726	12.223	12.127	12.715	-0.1909					151	69	3	0	0	0	0.0059574	1	4613	120.31	73.844	1
AAREPNIDR	9	Unmodified	_AAREPNIDR_			0	0	1	P23588	P23588	P23588	EIF4B	Eukaryotic translation initiation factor 4B	MULTI-MSMS	FU20160603-24	521.279	2	521.275	1040.54	83836.6	7.3788	0.0038464	0.09854	5.14e-05	7.4773	0.0038978	521.275	12.477	1.0401	12.167	12.072	13.113	-0.31036					297	121	3	0	0	0	0.054534	1	4071	89.029	40.605	1
AAREPNIDR	9	Unmodified	_AAREPNIDR_			0	0	1	P23588	P23588	P23588	EIF4B	Eukaryotic translation initiation factor 4B	MULTI-MSMS	FU20160603-26	521.279	2	521.275	1040.54	82663.8	7.659	0.0039924	-0.26667	-0.00013901	7.3923	0.0038534	521.275	12.426	1.0073	12.187	12.079	13.086	-0.23955					346	120	4	0	0	0	0.026612	1	4801	109.44	67.09	1
AAREPNIDR	9	Unmodified	_AAREPNIDR_			0	0	1	P23588	P23588	P23588	EIF4B	Eukaryotic translation initiation factor 4B	MULTI-MSMS	FU20160603-28	521.279	2	521.275	1040.54	82780	7.3389	0.0038256	0.21026	0.0001096	7.5492	0.0039352	521.275	12.446	1.0845	12.193	12.083	13.168	-0.25333					407	127	4	0	0	0	0.015017	1	3684	114.86	61.102	1
AAREPNIDR	9	Unmodified	_AAREPNIDR_			0	0	1	P23588	P23588	P23588	EIF4B	Eukaryotic translation initiation factor 4B	MULTI-MSMS	FU20160603-34	521.279	2	521.275	1040.54	83233.5	7.2849	0.0037974	0.35259	0.0001838	7.6375	0.0039812	521.276	12.481	0.44812	12.232	12.138	12.586	-0.24907					187	53	4	0	0	0	0.038418	1	4064	104.42	50.667	1
AAREPNIDR	9	Unmodified	_AAREPNIDR_			0	0	1	P23588	P23588	P23588	EIF4B	Eukaryotic translation initiation factor 4B	MULTI-MATCH	FU20160603-08		2	521.275	1040.54	84637.8	7.5403	0.0039306	0.035782	1.87e-05	7.5761	0.0039492	521.275	12.569	0.57449	12.285	12.161	12.735	-0.28416	0.060073	0.00011596	NaN	120.31	219	70	4	NaN	NaN	NaN	NaN	0		NaN	NaN	0
AAREPNIDR	9	Unmodified	_AAREPNIDR_			0	0	1	P23588	P23588	P23588	EIF4B	Eukaryotic translation initiation factor 4B	MULTI-MATCH	FU20160603-20		2	521.275	1040.54	84544.4	8.1324	0.0042392	-0.18234	-9.51e-05	7.95	0.0041442	521.275	12.479	0.89153	12.29	12.118	13.01	-0.18861	0.065397	-0.00011144	NaN	120.31	204	106	2	NaN	NaN	NaN	NaN	0		NaN	NaN	0
AAREPNIDR	9	Unmodified	_AAREPNIDR_			0	0	1	P23588	P23588	P23588	EIF4B	Eukaryotic translation initiation factor 4B	MULTI-MATCH	FU20160603-32		2	521.275	1040.54	83721	7.6857	0.0040064	-0.12708	-6.62e-05	7.5586	0.0039401	521.275	12.434	0.15888	12.181	12.096	12.255	-0.25365	-0.044209	-5.38e-05	NaN	120.31	64	18	4	NaN	NaN	NaN	NaN	0		NaN	NaN	0
AASAAAASAAAASAASGSPGPGEGSAGGEKR	31	Acetyl (Protein N-term)	_(ac)AASAAAASAAAASAASGSPGPGEGSAGGEKR_			1	0	1	Q13263	Q13263	Q13263	TRIM28	Transcription intermediary factor 1-beta	MULTI-MSMS	FU20160603-02	862.753	3	862.411	2584.21	65052.5	7.1035	0.0061261	0.061451	5.3e-05	7.1649	0.0061791	862.745	29.868	0.30825	29.868	29.712	30.021	0					133	31	6	0	0	0	1.11e-51	2	20543	144.73	132.83	1
AASAAAASAAAASAASGSPGPGEGSAGGEKR	31	Acetyl (Protein N-term)	_(ac)AASAAAASAAAASAASGSPGPGEGSAGGEKR_			1	0	1	Q13263	Q13263	Q13263	TRIM28	Transcription intermediary factor 1-beta	MULTI-MSMS	FU20160603-04	862.419	3	862.411	2584.21	64972.2	7.4635	0.0064366	-0.14506	-0.0001251	7.3185	0.0063115	862.745	29.876	0.24561	29.81	29.678	29.924	-0.066439					110	26	5	0	0	0	4.36e-79	1	18351	160.88	151.31	1
AASAAAASAAAASAASGSPGPGEGSAGGEKR	31	Acetyl (Protein N-term)	_(ac)AASAAAASAAAASAASGSPGPGEGSAGGEKR_			1	0	1	Q13263	Q13263	Q13263	TRIM28	Transcription intermediary factor 1-beta	MULTI-MSMS	FU20160603-06	863.086	3	862.411	2584.21	65372.8	7.0112	0.0060466	0.50091	0.00043199	7.5121	0.0064785	862.746	30.043	0.27903	29.783	29.648	29.927	-0.26016					123	30	6	0	0	0	1.97e-24	1	21531	112.34	93.803	1
AASAAAASAAAASAASGSPGPGEGSAGGEKR	31	Acetyl (Protein N-term)	_(ac)AASAAAASAAAASAASGSPGPGEGSAGGEKR_			1	0	1	Q13263	Q13263	Q13263	TRIM28	Transcription intermediary factor 1-beta	MULTI-MSMS	FU20160603-08	862.752	3	862.411	2584.21	65132.5	7.4837	0.006454	-0.14245	-0.00012285	7.3413	0.0063312	862.745	30.071	0.25163	29.787	29.646	29.897	-0.28425					108	27	5	0	0	0	1.97e-24	1	19048	112.34	101.21	1
AASAAAASAAAASAASGSPGPGEGSAGGEKR	31	Acetyl (Protein N-term)	_(ac)AASAAAASAAAASAASGSPGPGEGSAGGEKR_			1	0	1	Q13263	Q13263	Q13263	TRIM28	Transcription intermediary factor 1-beta	MULTI-MSMS	FU20160603-18	862.752	3	862.411	2584.21	65051.4	8.0605	0.0069515	-0.047438	-4.09e-05	8.0131	0.0069106	862.745	29.99	0.25898	29.753	29.631	29.89	-0.2366					112	28	6	0	0	0	1.91e-31	2	19615	121.84	110.41	1
AASAAAASAAAASAASGSPGPGEGSAGGEKR	31	Acetyl (Protein N-term)	_(ac)AASAAAASAAAASAASGSPGPGEGSAGGEKR_			1	0	1	Q13263	Q13263	Q13263	TRIM28	Transcription intermediary factor 1-beta	MULTI-MSMS	FU20160603-20	863.085	3	862.411	2584.21	65081.1	7.6528	0.0065998	-0.089247	-7.7e-05	7.5635	0.0065228	862.745	30.032	0.23862	29.743	29.623	29.862	-0.28891					104	26	6	0	0	0	3.92e-79	3	19019	161.49	161.49	1
AASAAAASAAAASAASGSPGPGEGSAGGEKR	31	Acetyl (Protein N-term)	_(ac)AASAAAASAAAASAASGSPGPGEGSAGGEKR_			1	0	1	Q13263	Q13263	Q13263	TRIM28	Transcription intermediary factor 1-beta	MULTI-MSMS	FU20160603-20	1293.12	2	1293.11	2584.21	54604.1	7.0924	0.0091713	-0.18002	-0.00023279	6.9124	0.0089385	1293.61	30.03	0.096033	29.741	29.697	29.793	-0.28891					18	9	3	0	0	0	5.77e-16	1	18950	94.275	83.044	1
AASAAAASAAAASAASGSPGPGEGSAGGEKR	31	Acetyl (Protein N-term)	_(ac)AASAAAASAAAASAASGSPGPGEGSAGGEKR_			1	0	1	Q13263	Q13263	Q13263	TRIM28	Transcription intermediary factor 1-beta	MULTI-MSMS	FU20160603-22	862.752	3	862.411	2584.21	65377.4	7.5749	0.0065327	-0.050041	-4.32e-05	7.5249	0.0064896	862.745	30.071	0.26767	29.679	29.532	29.8	-0.39138					123	28	6	0	0	0	1.28e-51	1	20098	144.26	129.63	1
AASAAAASAAAASAASGSPGPGEGSAGGEKR	31	Acetyl (Protein N-term)	_(ac)AASAAAASAAAASAASGSPGPGEGSAGGEKR_			1	0	1	Q13263	Q13263	Q13263	TRIM28	Transcription intermediary factor 1-beta	MULTI-MSMS	FU20160603-24	862.751	3	862.411	2584.21	64923.1	7.3503	0.006339	0.0010205	8.8e-07	7.3513	0.0063398	862.745	30.072	0.22945	29.761	29.662	29.892	-0.31038					90	24	5	0	0	0	1.51e-40	1	18035	133.15	118.26	1
AASAAAASAAAASAASGSPGPGEGSAGGEKR	31	Acetyl (Protein N-term)	_(ac)AASAAAASAAAASAASGSPGPGEGSAGGEKR_			1	0	1	Q13263	Q13263	Q13263	TRIM28	Transcription intermediary factor 1-beta	MULTI-MSMS	FU20160603-26	862.753	3	862.411	2584.21	64871.1	7.3174	0.0063106	-0.26022	-0.00022442	7.0572	0.0060862	862.745	30.058	0.24133	29.718	29.603	29.844	-0.33982					93	23	6	0	0	0	8.65e-25	1	19914	116.08	103.79	1
AASAAAASAAAASAASGSPGPGEGSAGGEKR	31	Acetyl (Protein N-term)	_(ac)AASAAAASAAAASAASGSPGPGEGSAGGEKR_			1	0	1	Q13263	Q13263	Q13263	TRIM28	Transcription intermediary factor 1-beta	MULTI-MSMS	FU20160603-26	647.065	4	647.06	2584.21	77372.3	7.4701	0.0048336	0.42645	0.00027594	7.8966	0.0051096	647.311	30.027	0.12861	29.688	29.648	29.777	-0.33982					15	11	2	0	0	0	4.81e-09	2	20021	67.218	57.463	1
AASAAAASAAAASAASGSPGPGEGSAGGEKR	31	Acetyl (Protein N-term)	_(ac)AASAAAASAAAASAASGSPGPGEGSAGGEKR_			1	0	1	Q13263	Q13263	Q13263	TRIM28	Transcription intermediary factor 1-beta	MULTI-MSMS	FU20160603-28	863.088	3	862.411	2584.21	65694.4	7.3915	0.0063745	-0.12349	-0.0001065	7.268	0.006268	862.745	30.229	0.23697	29.875	29.76	29.997	-0.35356					101	28	5	0	0	0	1.7e-31	2	16840	122.59	113.02	1
AASAAAASAAAASAASGSPGPGEGSAGGEKR	31	Acetyl (Protein N-term)	_(ac)AASAAAASAAAASAASGSPGPGEGSAGGEKR_			1	0	1	Q13263	Q13263	Q13263	TRIM28	Transcription intermediary factor 1-beta	MULTI-MSMS	FU20160603-32	862.418	3	862.411	2584.21	65054.2	7.5928	0.0065481	-0.067512	-5.82e-05	7.5253	0.0064899	862.745	30.066	0.283	29.812	29.666	29.949	-0.25365					123	33	5	0	0	0	3.14e-79	3	19058	162.61	162.61	1
AASAAAASAAAASAASGSPGPGEGSAGGEKR	31	Acetyl (Protein N-term)	_(ac)AASAAAASAAAASAASGSPGPGEGSAGGEKR_			1	0	1	Q13263	Q13263	Q13263	TRIM28	Transcription intermediary factor 1-beta	MULTI-MSMS	FU20160603-34	862.751	3	862.411	2584.21	65679.1	7.677	0.0066208	0.074806	6.45e-05	7.7518	0.0066853	862.745	30.056	0.20819	29.707	29.605	29.814	-0.34931					94	23	5	0	0	0	3.13e-25	1	18084	117.94	117.94	1
AASDIAMTELPPTHPIR	17	Unmodified	_AASDIAMTELPPTHPIR_			0	0	0	P62258	P62258	P62258	YWHAE	14-3-3 protein epsilon	MULTI-MSMS	FU20160603-02	607.322	3	607.317	1818.93	78808	7.3767	0.00448	-0.39898	-0.00024231	6.9777	0.0042377	607.317	29.824	0.29753	29.824	29.712	30.01	0					41	30	2	0	0	0	0.0074949	1	20607	52.112	40.47	1
AASDIAMTELPPTHPIR	17	Unmodified	_AASDIAMTELPPTHPIR_			0	0	0	P62258	P62258	P62258	YWHAE	14-3-3 protein epsilon	MULTI-MSMS	FU20160603-06	607.657	3	607.317	1818.93	80706.3	7.285	0.0044243	0.44759	0.00027183	7.7325	0.0046961	607.318	30.066	0.39653	29.806	29.591	29.988	-0.26016					64	42	2	0	0	0	0.0066172	1	21602	53.565	40.773	1
AASDIAMTELPPTHPIR	17	Unmodified	_AASDIAMTELPPTHPIR_			0	0	0	P62258	P62258	P62258	YWHAE	14-3-3 protein epsilon	MULTI-MSMS	FU20160603-08	607.321	3	607.317	1818.93	79674.1	7.5334	0.0045751	0.16308	9.9e-05	7.6964	0.0046742	607.652	30.101	0.36937	29.817	29.59	29.96	-0.28425					69	40	2	0	0	0	0.0026323	1	19122	60.158	46.182	1
AASDIAMTELPPTHPIR	17	Unmodified	_AASDIAMTELPPTHPIR_			0	0	0	P62258	P62258	P62258	YWHAE	14-3-3 protein epsilon	MULTI-SECPEP	FU20160603-18	607.655	3	607.317	1818.93	79716.6	8.2167	0.0049901	-0.23021	-0.00013981	7.9865	0.0048503	607.317	30.003	0.35515	29.766	29.608	29.963	-0.2366					60	38	3	0	0	0	0.068044	1	19873	53.008	32.925	1
AASDIAMTELPPTHPIR	17	Unmodified	_AASDIAMTELPPTHPIR_			0	0	0	P62258	P62258	P62258	YWHAE	14-3-3 protein epsilon	MULTI-SECPEP	FU20160603-20	607.656	3	607.317	1818.93	80666.8	7.9147	0.0048067	0.24417	0.00014829	8.1589	0.004955	607.652	30.115	0.29041	29.826	29.631	29.921	-0.28891					42	32	2	0	0	0	0.019855	1	19058	63.462	49.898	1
AASDIAMTELPPTHPIR	17	Unmodified	_AASDIAMTELPPTHPIR_			0	0	0	P62258	P62258	P62258	YWHAE	14-3-3 protein epsilon	MULTI-MSMS	FU20160603-22	607.321	3	607.317	1818.93	80644.8	7.7389	0.0047	-0.16956	-0.00010298	7.5693	0.004597	607.317	29.994	0.24765	29.602	29.406	29.654	-0.39138					40	27	2	0	0	0	0.00010212	1	20097	83.292	64.827	1
AASDIAMTELPPTHPIR	17	Unmodified	_AASDIAMTELPPTHPIR_			0	0	0	P62258	P62258	P62258	YWHAE	14-3-3 protein epsilon	MULTI-MSMS	FU20160603-26	607.654	3	607.317	1818.93	79591.5	7.2691	0.0044146	0.060025	3.65e-05	7.3291	0.0044511	607.317	30.09	0.44741	29.75	29.546	29.993	-0.33982					95	43	3	0	0	0	1.21e-07	1	20014	120.92	103.46	1
AASDIAMTELPPTHPIR	17	Unmodified	_AASDIAMTELPPTHPIR_			0	0	0	P62258	P62258	P62258	YWHAE	14-3-3 protein epsilon	MULTI-MATCH	FU20160603-04		3	607.317	1818.93	81059	7.5102	0.004561	-0.26775	-0.00016261	7.2424	0.0043984	607.317	29.881	0.37339	29.815	29.705	30.078	-0.066439	-0.15762	-0.00043421	NaN	83.292	60	41	3	NaN	NaN	NaN	NaN	0		NaN	NaN	0
AASDIAMTELPPTHPIR	17	Unmodified	_AASDIAMTELPPTHPIR_			0	0	0	P62258	P62258	P62258	YWHAE	14-3-3 protein epsilon	MULTI-MATCH	FU20160603-22		3	607.317	1818.93	80517.9	7.6835	0.0046663	0.077275	4.69e-05	7.7608	0.0047132	607.317	30.103	0.1836	29.712	29.617	29.8	-0.39138	-0.072694	5.52e-05	NaN	121.13	40	19	3	NaN	NaN	NaN	NaN	0		NaN	NaN	0
AASDIAMTELPPTHPIR	17	Unmodified	_AASDIAMTELPPTHPIR_			0	0	0	P62258	P62258	P62258	YWHAE	14-3-3 protein epsilon	MULTI-MATCH	FU20160603-28		3	607.317	1818.93	NaN	7.8621	0.0047748	-0.11742	-7.13e-05	7.7447	0.0047035	607.317	30.114	0.039919	29.76	29.728	29.768	-0.35356	-0.024361	-0.00029951	NaN	121.13	6	4	2	NaN	NaN	NaN	NaN	0		NaN	NaN	0
AASDIAMTELPPTHPIR	17	Unmodified	_AASDIAMTELPPTHPIR_			0	0	0	P62258	P62258	P62258	YWHAE	14-3-3 protein epsilon	MULTI-MATCH	FU20160603-32		3	607.317	1818.93	78769	7.8986	0.004797	0.44437	0.00026987	8.343	0.0050668	607.651	30.081	0.02566	29.827	29.806	29.831	-0.25365	0.042552	0.00072404	NaN	121.13	4	2	2	NaN	NaN	NaN	NaN	0		NaN	NaN	0
AASDIAMTELPPTHPIR	17	Unmodified	_AASDIAMTELPPTHPIR_			0	0	0	P62258	P62258	P62258	YWHAE	14-3-3 protein epsilon	MULTI-MATCH	FU20160603-34		3	607.317	1818.93	83738.3	7.7459	0.0047042	0.33562	0.00020382	8.0815	0.0049081	607.652	30.016	0.21621	29.667	29.605	29.822	-0.34931	-0.11767	0.0005259	NaN	121.13	42	24	2	NaN	NaN	NaN	NaN	0		NaN	NaN	0
AASGSGMAQK	10	Acetyl (Protein N-term)	_(ac)AASGSGMAQK_			1	0	0	Q92905	Q92905	Q92905	COPS5	COP9 signalosome complex subunit 5	MULTI-MSMS	FU20160603-18	475.228	2	475.224	948.433	89479.2	7.8156	0.0037142	0.35664	0.00016949	8.1722	0.0038836	475.224	13.699	0.1595	13.563	13.5	13.659	-0.1363					27	18	2	0	0	0	0.0014352	1	5448	89.029	23.563	1
AASGSGMAQK	10	Acetyl (Protein N-term)	_(ac)AASGSGMAQK_			1	0	0	Q92905	Q92905	Q92905	COPS5	COP9 signalosome complex subunit 5	MULTI-MSMS	FU20160603-26	475.73	2	475.224	948.433	87663.9	7.1532	0.0033994	0.28996	0.0001378	7.4431	0.0035372	475.224	13.73	0.14833	13.49	13.429	13.578	-0.23955					26	16	2	0	0	0	0.025131	1	5639	60.064	17.2	1
AASGSGMAQK	10	Acetyl (Protein N-term)	_(ac)AASGSGMAQK_			1	0	0	Q92905	Q92905	Q92905	COPS5	COP9 signalosome complex subunit 5	MULTI-MATCH	FU20160603-02		2	475.224	948.433	90468.3	7.0693	0.0033595	2.0346	0.00096689	9.1039	0.0043264	475.226	13.936	0.14272	13.936	13.813	13.955	-9.54e-07	0.26134	0.00179	NaN	89.029	19	15	2	NaN	NaN	NaN	NaN	0		NaN	NaN	0
AASGSGMAQK	10	Acetyl (Protein N-term)	_(ac)AASGSGMAQK_			1	0	0	Q92905	Q92905	Q92905	COPS5	COP9 signalosome complex subunit 5	MULTI-MATCH	FU20160603-04		2	475.224	948.433	90893.5	7.5237	0.0035754	0.2156	0.00010246	7.7393	0.0036779	475.224	13.621	0.13112	13.554	13.485	13.616	-0.066439	-0.12074	6.11e-05	NaN	89.029	29	13	3	NaN	NaN	NaN	NaN	0		NaN	NaN	0
AASGSGMAQK	10	Acetyl (Protein N-term)	_(ac)AASGSGMAQK_			1	0	0	Q92905	Q92905	Q92905	COPS5	COP9 signalosome complex subunit 5	MULTI-MATCH	FU20160603-06		2	475.224	948.433	89853.7	7.3301	0.0034834	-0.54545	-0.00025921	6.7847	0.0032242	475.224	13.622	0.14676	13.562	13.498	13.644	-0.059771	-0.11302	-0.00066219	NaN	89.029	27	15	3	NaN	NaN	NaN	NaN	0		NaN	NaN	0
AASGSGMAQK	10	Acetyl (Protein N-term)	_(ac)AASGSGMAQK_			1	0	0	Q92905	Q92905	Q92905	COPS5	COP9 signalosome complex subunit 5	MULTI-MATCH	FU20160603-08		2	475.224	948.433	91345.2	7.3432	0.0034897	0.2345	0.00011144	7.5777	0.0036011	475.224	13.809	0.15027	13.525	13.447	13.597	-0.28416	-0.14974	7.91e-05	NaN	89.029	28	16	3	NaN	NaN	NaN	NaN	0		NaN	NaN	0
AASGSGMAQK	10	Acetyl (Protein N-term)	_(ac)AASGSGMAQK_			1	0	0	Q92905	Q92905	Q92905	COPS5	COP9 signalosome complex subunit 5	MULTI-MATCH	FU20160603-20		2	475.224	948.433	89779	8.2263	0.0039093	-0.096586	-4.59e-05	8.1297	0.0038634	475.224	13.675	0.16104	13.486	13.412	13.573	-0.18861	-0.18853	-0.00023557	NaN	89.029	30	18	3	NaN	NaN	NaN	NaN	0		NaN	NaN	0
AASGSGMAQK	10	Acetyl (Protein N-term)	_(ac)AASGSGMAQK_			1	0	0	Q92905	Q92905	Q92905	COPS5	COP9 signalosome complex subunit 5	MULTI-MATCH	FU20160603-22		2	475.224	948.433	90552.2	7.4868	0.0035579	0.040896	1.94e-05	7.5277	0.0035774	475.224	13.724	0.14504	13.533	13.471	13.616	-0.1909	-0.14156	-0.0001049	NaN	89.029	34	15	3	NaN	NaN	NaN	NaN	0		NaN	NaN	0
AASGYPVKVPLEVQEADEAKLQQTEAELR	29	Unmodified	_AASGYPVKVPLEVQEADEAKLQQTEAELR_			0	0	2	P26640	P26640	P26640	VARS	Valine--tRNA ligase	MULTI-MSMS	FU20160603-04	793.173	4	793.165	3168.63	70947.9	7.6467	0.0060651	0.21834	0.00017318	7.8651	0.0062383	793.415	36.782	0.22466	36.716	36.586	36.811	-0.066437					46	20	4	0	0	0	2.25e-10	4	25137	80.944	61.639	1
AASGYPVKVPLEVQEADEAKLQQTEAELR	29	Unmodified	_AASGYPVKVPLEVQEADEAKLQQTEAELR_			0	0	2	P26640	P26640	P26640	VARS	Valine--tRNA ligase	MULTI-MSMS	FU20160603-06	793.923	4	793.165	3168.63	68258.1	7.609	0.0060352	-0.013412	-1.06e-05	7.5956	0.0060246	793.416	36.782	0.1133	36.622	36.601	36.714	-0.15997					18	8	3	0	0	0	1.94e-06	1	28581	63.297	45.19	1
AASGYPVKVPLEVQEADEAKLQQTEAELR	29	Unmodified	_AASGYPVKVPLEVQEADEAKLQQTEAELR_			0	0	2	P26640	P26640	P26640	VARS	Valine--tRNA ligase	MULTI-MSMS	FU20160603-08	793.423	4	793.165	3168.63	70163.5	7.7695	0.0061625	0.42844	0.00033982	8.1979	0.0065023	793.165	36.777	0.17068	36.593	36.495	36.666	-0.18402					33	13	4	0	0	0	9.04e-07	2	25892	67.388	53.041	1
AASGYPVKVPLEVQEADEAKLQQTEAELR	29	Unmodified	_AASGYPVKVPLEVQEADEAKLQQTEAELR_			0	0	2	P26640	P26640	P26640	VARS	Valine--tRNA ligase	MULTI-MSMS	FU20160603-18	793.672	4	793.165	3168.63	72117.2	7.9951	0.0063414	-0.0025219	-2e-06	7.9926	0.0063394	793.416	36.793	0.19271	36.657	36.577	36.77	-0.13636					37	17	4	0	0	0	1.01e-09	1	26571	74.471	62.255	1
AASGYPVKVPLEVQEADEAKLQQTEAELR	29	Unmodified	_AASGYPVKVPLEVQEADEAKLQQTEAELR_			0	0	2	P26640	P26640	P26640	VARS	Valine--tRNA ligase	MULTI-MSMS	FU20160603-20	793.924	4	793.165	3168.63	69786.1	7.9711	0.0063224	0.2542	0.00020162	8.2253	0.006524	793.415	36.87	0.13095	36.681	36.626	36.757	-0.18867					35	11	5	0	0	0	4.81e-11	1	25766	93.176	83.614	1
AASGYPVKVPLEVQEADEAKLQQTEAELR	29	Unmodified	_AASGYPVKVPLEVQEADEAKLQQTEAELR_			0	0	2	P26640	P26640	P26640	VARS	Valine--tRNA ligase	MULTI-MSMS	FU20160603-24	793.921	4	793.165	3168.63	68266.9	7.5662	0.0060013	-0.046851	-3.72e-05	7.5194	0.0059641	793.666	37.064	0.16058	36.653	36.572	36.733	-0.41059					28	13	3	0	0	0	1.75e-06	2	24478	64.035	52.932	1
AASGYPVKVPLEVQEADEAKLQQTEAELR	29	Unmodified	_AASGYPVKVPLEVQEADEAKLQQTEAELR_			0	0	2	P26640	P26640	P26640	VARS	Valine--tRNA ligase	MULTI-MSMS	FU20160603-28	793.421	4	793.165	3168.63	70266.4	7.5717	0.0060056	-0.31039	-0.00024619	7.2613	0.0057594	793.665	36.959	0.10357	36.606	36.555	36.658	-0.35356					22	10	4	0	0	0	2.62e-05	1	22567	58.357	46.334	1
AASGYPVKVPLEVQEADEAKLQQTEAELR	29	Unmodified	_AASGYPVKVPLEVQEADEAKLQQTEAELR_			0	0	2	P26640	P26640	P26640	VARS	Valine--tRNA ligase	MULTI-MATCH	FU20160603-22		4	793.165	3168.63	70921.5	7.5805	0.0060126	-0.32285	-0.00025607	7.2577	0.0057565	793.415	36.981	0.14911	36.69	36.61	36.759	-0.29115	0.040229	-0.00090156	NaN	93.176	28	10	4	NaN	NaN	NaN	NaN	0		NaN	NaN	0
AASIFGGAKPVDTAAR	16	Unmodified	_AASIFGGAKPVDTAAR_			0	0	1	P23588	P23588	P23588	EIF4B	Eukaryotic translation initiation factor 4B	MULTI-MSMS	FU20160603-02	511.283	3	511.279	1530.82	83784.8	7.2279	0.0036955	-0.25357	-0.00012965	6.9743	0.0035658	511.279	25.618	0.43887	25.618	25.459	25.898	0					229	48	7	0	0	0	8.58e-07	2	16466	119.45	95.85	1
AASIFGGAKPVDTAAR	16	Unmodified	_AASIFGGAKPVDTAAR_			0	0	1	P23588	P23588	P23588	EIF4B	Eukaryotic translation initiation factor 4B	MULTI-MSMS	FU20160603-02	766.421	2	766.415	1530.82	69046.4	7.3468	0.0056307	0.12226	9.37e-05	7.4691	0.0057244	766.415	25.618	0.5957	25.618	25.477	26.072	-1.91e-06					240	66	6	0	0	0	9.55e-22	1	16773	154.81	129.74	1
AASIFGGAKPVDTAAR	16	Unmodified	_AASIFGGAKPVDTAAR_			0	0	1	P23588	P23588	P23588	EIF4B	Eukaryotic translation initiation factor 4B	MULTI-MSMS	FU20160603-02	511.617	3	511.279	1530.82	84502.5	7.0674	0.0036134	0.15411	7.88e-05	7.2215	0.0036922	511.279	26.024	0.41371	26.024	25.882	26.295	0					131	47	4	0	0	0	0.00010541	1	16933	104.09	86.369	1
AASIFGGAKPVDTAAR	16	Unmodified	_AASIFGGAKPVDTAAR_			0	0	1	P23588	P23588	P23588	EIF4B	Eukaryotic translation initiation factor 4B	MULTI-MSMS	FU20160603-02	766.922	2	766.415	1530.82	70636.8	7.185	0.0055067	-0.020093	-1.54e-05	7.1649	0.0054913	766.415	26.121	0.23915	26.121	26.064	26.303	0					42	27	2	0	0	0	0.0017643	1	17061	95.662	73.775	1
AASIFGGAKPVDTAAR	16	Unmodified	_AASIFGGAKPVDTAAR_			0	0	1	P23588	P23588	P23588	EIF4B	Eukaryotic translation initiation factor 4B	MULTI-MSMS	FU20160603-02	511.283	3	511.279	1530.82	84502.5	7.1177	0.0036391	0.22442	0.00011474	7.3422	0.0037539	511.279	26.37	0.61342	26.37	26.285	26.899	0					133	66	4	0	0	0	0.00017702	1	17217	97.45	74.593	1
AASIFGGAKPVDTAAR	16	Unmodified	_AASIFGGAKPVDTAAR_			0	0	1	P23588	P23588	P23588	EIF4B	Eukaryotic translation initiation factor 4B	MULTI-MSMS	FU20160603-04	766.42	2	766.415	1530.82	70173.8	7.4255	0.0056911	0.16521	0.00012662	7.5908	0.0058177	766.415	25.695	0.55147	25.629	25.51	26.061	-0.066439					164	68	5	0	0	0	0.0013001	1	14867	101.78	74.649	1
AASIFGGAKPVDTAAR	16	Unmodified	_AASIFGGAKPVDTAAR_			0	0	1	P23588	P23588	P23588	EIF4B	Eukaryotic translation initiation factor 4B	MULTI-MSMS	FU20160603-04	511.283	3	511.279	1530.82	84678.6	7.1861	0.0036741	-0.057884	-2.96e-05	7.1282	0.0036445	511.279	25.675	0.36845	25.609	25.467	25.835	-0.066439					177	44	6	0	0	0	7.87e-06	1	14873	116.86	86.839	1
AASIFGGAKPVDTAAR	16	Unmodified	_AASIFGGAKPVDTAAR_			0	0	1	P23588	P23588	P23588	EIF4B	Eukaryotic translation initiation factor 4B	MULTI-MSMS	FU20160603-04	511.283	3	511.279	1530.82	85283.7	7.1771	0.0036695	0.28004	0.00014318	7.4571	0.0038127	511.279	26.058	0.87865	25.991	25.769	26.648	-0.066439					229	103	3	0	0	0	2.91e-05	2	15391	110.35	93.163	1
AASIFGGAKPVDTAAR	16	Unmodified	_AASIFGGAKPVDTAAR_			0	0	1	P23588	P23588	P23588	EIF4B	Eukaryotic translation initiation factor 4B	MULTI-MSMS	FU20160603-04	511.531	3	511.279	1530.82	87982.2	7.3613	0.0037637	0.42076	0.00021513	7.7821	0.0039788	511.279	27.106	0.3365	27.04	26.854	27.19	-0.066439					53	39	2	0	0	0	0.04591	1	16080	44.691	26.053	1
AASIFGGAKPVDTAAR	16	Unmodified	_AASIFGGAKPVDTAAR_			0	0	1	P23588	P23588	P23588	EIF4B	Eukaryotic translation initiation factor 4B	MULTI-SECPEP	FU20160603-04	766.421	2	766.415	1530.82	71092.8	7.4737	0.005728	0.54482	0.00041756	8.0185	0.0061455	766.917	26.212	0.44368	26.145	26.031	26.475	-0.066437					58	52	2	0	0	0	0.024623	1	15474	48.729	33.438	1
AASIFGGAKPVDTAAR	16	Unmodified	_AASIFGGAKPVDTAAR_			0	0	1	P23588	P23588	P23588	EIF4B	Eukaryotic translation initiation factor 4B	MULTI-MSMS	FU20160603-06	511.283	3	511.279	1530.82	83980.4	7.0962	0.0036282	-0.0090864	-4.65e-06	7.0871	0.0036235	511.279	25.835	0.42388	25.575	25.383	25.807	-0.26016					199	48	6	0	0	0	0.00020129	1	17512	92.773	64.132	1
AASIFGGAKPVDTAAR	16	Unmodified	_AASIFGGAKPVDTAAR_			0	0	1	P23588	P23588	P23588	EIF4B	Eukaryotic translation initiation factor 4B	MULTI-MSMS	FU20160603-06	766.421	2	766.415	1530.82	70321	7.3128	0.0056046	0.14378	0.00011019	7.4566	0.0057148	766.415	25.856	0.61899	25.596	25.454	26.073	-0.26016					231	71	6	0	0	0	9.4e-10	2	17514	135.57	110.37	1
AASIFGGAKPVDTAAR	16	Unmodified	_AASIFGGAKPVDTAAR_			0	0	1	P23588	P23588	P23588	EIF4B	Eukaryotic translation initiation factor 4B	MULTI-MSMS	FU20160603-06	511.283	3	511.279	1530.82	84638.7	7.4359	0.0038018	0.39573	0.00020233	7.8316	0.0040042	511.279	26.146	0.68884	25.886	25.75	26.439	-0.26016					162	80	4	0	0	0	0.00010839	2	17840	103.88	80.732	1
AASIFGGAKPVDTAAR	16	Unmodified	_AASIFGGAKPVDTAAR_			0	0	1	P23588	P23588	P23588	EIF4B	Eukaryotic translation initiation factor 4B	MULTI-MSMS	FU20160603-08	766.421	2	766.415	1530.82	69248.8	7.5791	0.0058087	0.042604	3.27e-05	7.6217	0.0058414	766.415	25.843	0.72389	25.559	25.435	26.159	-0.28425					230	87	5	0	0	0	1.75e-05	2	15349	118.71	96.796	1
AASIFGGAKPVDTAAR	16	Unmodified	_AASIFGGAKPVDTAAR_			0	0	1	P23588	P23588	P23588	EIF4B	Eukaryotic translation initiation factor 4B	MULTI-MSMS	FU20160603-08	511.283	3	511.279	1530.82	84014.6	7.1368	0.0036489	0.014248	7.28e-06	7.1511	0.0036562	511.279	25.849	0.35638	25.565	25.381	25.737	-0.28425					186	41	7	0	0	0	3.45e-10	1	15360	129.01	86.581	1
AASIFGGAKPVDTAAR	16	Unmodified	_AASIFGGAKPVDTAAR_			0	0	1	P23588	P23588	P23588	EIF4B	Eukaryotic translation initiation factor 4B	MULTI-MSMS	FU20160603-08	511.617	3	511.279	1530.82	85320.9	7.3449	0.0037553	0.2485	0.00012705	7.5934	0.0038823	511.279	26.051	0.10701	25.767	25.729	25.836	-0.28425					34	13	3	0	0	0	0.00017538	1	15649	97.767	75.216	1
AASIFGGAKPVDTAAR	16	Unmodified	_AASIFGGAKPVDTAAR_			0	0	1	P23588	P23588	P23588	EIF4B	Eukaryotic translation initiation factor 4B	MULTI-MSMS	FU20160603-08	511.617	3	511.279	1530.82	85661.2	7.3216	0.0037434	0.52271	0.00026725	7.8443	0.0040107	511.279	26.283	0.64195	25.999	25.829	26.471	-0.28425					128	77	3	0	0	0	0.00024112	1	15906	88.768	66.882	1
AASIFGGAKPVDTAAR	16	Unmodified	_AASIFGGAKPVDTAAR_			0	0	1	P23588	P23588	P23588	EIF4B	Eukaryotic translation initiation factor 4B	MULTI-MSMS	FU20160603-18	766.421	2	766.415	1530.82	70470.6	8.1127	0.0062177	-0.10497	-8.05e-05	8.0078	0.0061373	766.415	25.813	0.78109	25.577	25.461	26.242	-0.2366					278	90	6	0	0	0	9.92e-05	2	16175	116.06	95.233	1
AASIFGGAKPVDTAAR	16	Unmodified	_AASIFGGAKPVDTAAR_			0	0	1	P23588	P23588	P23588	EIF4B	Eukaryotic translation initiation factor 4B	MULTI-MSMS	FU20160603-18	511.283	3	511.279	1530.82	84456.3	7.9214	0.0040501	-0.014915	-7.63e-06	7.9065	0.0040424	511.279	25.808	1.0024	25.571	25.408	26.41	-0.2366					233	116	5	0	0	0	3.09e-05	1	15878	109.79	81.003	1
AASIFGGAKPVDTAAR	16	Unmodified	_AASIFGGAKPVDTAAR_			0	0	1	P23588	P23588	P23588	EIF4B	Eukaryotic translation initiation factor 4B	MSMS	FU20160603-18	511.283	3	511.279	1530.82	NaN	NaN	NaN	NaN	NaN	NaN	NaN	NaN	26.098	1	25.861	25.361	26.361	-0.2366								0	0	0	4.75e-12	1	16192	115.68	83.96	1
AASIFGGAKPVDTAAR	16	Unmodified	_AASIFGGAKPVDTAAR_			0	0	1	P23588	P23588	P23588	EIF4B	Eukaryotic translation initiation factor 4B	MSMS	FU20160603-18	511.283	3	511.279	1530.82	NaN	NaN	NaN	NaN	NaN	NaN	NaN	NaN	26.578	1	26.341	25.841	26.841	-0.2366								0	0	0	0.00034918	1	16597	89.911	55.943	1
AASIFGGAKPVDTAAR	16	Unmodified	_AASIFGGAKPVDTAAR_			0	0	1	P23588	P23588	P23588	EIF4B	Eukaryotic translation initiation factor 4B	MULTI-MSMS	FU20160603-20	766.421	2	766.415	1530.82	70504.8	8.0609	0.006178	-0.12717	-9.75e-05	7.9337	0.0060805	766.415	25.891	0.45174	25.602	25.483	25.935	-0.28891					205	55	6	0	0	0	2.75e-09	2	15435	130.47	109.69	1
AASIFGGAKPVDTAAR	16	Unmodified	_AASIFGGAKPVDTAAR_			0	0	1	P23588	P23588	P23588	EIF4B	Eukaryotic translation initiation factor 4B	MULTI-MSMS	FU20160603-20	511.283	3	511.279	1530.82	85148.1	7.7592	0.0039671	0.098075	5.01e-05	7.8573	0.0040173	511.279	25.896	0.75443	25.608	25.419	26.174	-0.28891					227	92	5	0	0	0	2.75e-05	2	15443	110.84	87.015	1
AASIFGGAKPVDTAAR	16	Unmodified	_AASIFGGAKPVDTAAR_			0	0	1	P23588	P23588	P23588	EIF4B	Eukaryotic translation initiation factor 4B	MULTI-MSMS	FU20160603-20	766.422	2	766.415	1530.82	72639.4	7.9374	0.0060833	0.90698	0.00069512	8.8444	0.0067784	766.416	26.494	0.17413	26.205	26.115	26.289	-0.28891					27	20	2	0	0	0	0.052415	1	15721	59.634	40.535	1
AASIFGGAKPVDTAAR	16	Unmodified	_AASIFGGAKPVDTAAR_			0	0	1	P23588	P23588	P23588	EIF4B	Eukaryotic translation initiation factor 4B	MULTI-MSMS	FU20160603-20	511.282	3	511.279	1530.82	89751.1	7.777	0.0039762	0.17437	8.92e-05	7.9514	0.0040654	511.279	27.388	0.15251	27.099	27.051	27.203	-0.28891					24	17	2	0	0	0	0.00056801	1	16538	76.01	49.004	1
AASIFGGAKPVDTAAR	16	Unmodified	_AASIFGGAKPVDTAAR_			0	0	1	P23588	P23588	P23588	EIF4B	Eukaryotic translation initiation factor 4B	MULTI-MSMS	FU20160603-22	766.421	2	766.415	1530.82	69990.3	7.6088	0.0058315	-0.06238	-4.78e-05	7.5464	0.0057837	766.415	25.83	0.44942	25.539	25.431	25.88	-0.29119					180	51	6	0	0	0	9.32e-22	3	15912	151.73	124.48	1
AASIFGGAKPVDTAAR	16	Unmodified	_AASIFGGAKPVDTAAR_			0	0	1	P23588	P23588	P23588	EIF4B	Eukaryotic translation initiation factor 4B	MULTI-MSMS	FU20160603-22	511.283	3	511.279	1530.82	84816	7.4161	0.0037917	-0.11261	-5.76e-05	7.3035	0.0037341	511.279	25.826	0.54434	25.535	25.374	25.918	-0.29119					168	63	4	0	0	0	7.49e-05	1	15911	106.3	81.066	1
AASIFGGAKPVDTAAR	16	Unmodified	_AASIFGGAKPVDTAAR_			0	0	1	P23588	P23588	P23588	EIF4B	Eukaryotic translation initiation factor 4B	MULTI-MSMS	FU20160603-22	511.952	3	511.279	1530.82	87344.1	7.5687	0.0038697	0.69	0.00035278	8.2587	0.0042225	511.28	26.503	0.53587	26.211	25.961	26.497	-0.29119					118	60	3	0	0	0	0.00015937	1	16500	100.18	76.472	1
AASIFGGAKPVDTAAR	16	Unmodified	_AASIFGGAKPVDTAAR_			0	0	1	P23588	P23588	P23588	EIF4B	Eukaryotic translation initiation factor 4B	MULTI-MSMS	FU20160603-22	766.923	2	766.415	1530.82	75710.9	7.7179	0.0059152	-0.069411	-5.32e-05	7.6485	0.005862	766.415	26.542	0.14545	26.251	26.2	26.345	-0.29119					23	15	3	0	0	0	0.0061729	1	16600	73.802	54.021	1
AASIFGGAKPVDTAAR	16	Unmodified	_AASIFGGAKPVDTAAR_			0	0	1	P23588	P23588	P23588	EIF4B	Eukaryotic translation initiation factor 4B	MULTI-MSMS	FU20160603-24	511.283	3	511.279	1530.82	84232.6	7.1613	0.0036614	0.085492	4.37e-05	7.2468	0.0037051	511.279	25.954	0.3233	25.644	25.523	25.846	-0.31038					157	40	6	0	0	0	7.49e-05	1	14727	106.3	81.426	1
AASIFGGAKPVDTAAR	16	Unmodified	_AASIFGGAKPVDTAAR_			0	0	1	P23588	P23588	P23588	EIF4B	Eukaryotic translation initiation factor 4B	MULTI-MSMS	FU20160603-24	766.923	2	766.415	1530.82	70502	7.2091	0.0055252	0.10109	7.75e-05	7.3102	0.0056027	766.415	25.98	0.43091	25.669	25.546	25.977	-0.31038					179	54	5	0	0	0	0.00069923	2	14728	106.38	95.236	1
AASIFGGAKPVDTAAR	16	Unmodified	_AASIFGGAKPVDTAAR_			0	0	1	P23588	P23588	P23588	EIF4B	Eukaryotic translation initiation factor 4B	MULTI-MSMS	FU20160603-24	511.283	3	511.279	1530.82	86785	7.2353	0.0036992	0.27381	0.00013999	7.5091	0.0038392	511.279	26.218	0.18213	25.907	25.846	26.028	-0.31039					53	23	3	0	0	0	0.00031638	1	14968	84.759	55.545	1
AASIFGGAKPVDTAAR	16	Unmodified	_AASIFGGAKPVDTAAR_			0	0	1	P23588	P23588	P23588	EIF4B	Eukaryotic translation initiation factor 4B	MULTI-MSMS	FU20160603-24	511.617	3	511.279	1530.82	89493.7	7.1959	0.0036791	0.75599	0.00038652	7.9519	0.0040656	511.614	26.48	0.52631	26.169	26.028	26.555	-0.31038					121	65	3	0	0	0	0.00041264	1	15187	80.102	57.564	1
AASIFGGAKPVDTAAR	16	Unmodified	_AASIFGGAKPVDTAAR_			0	0	1	P23588	P23588	P23588	EIF4B	Eukaryotic translation initiation factor 4B	MULTI-MSMS	FU20160603-26	766.421	2	766.415	1530.82	69357.9	7.3254	0.0056143	-0.037793	-2.9e-05	7.2876	0.0055853	766.415	25.853	0.37327	25.513	25.379	25.752	-0.33982					197	43	6	0	0	0	1.38e-22	2	15993	169.15	136.62	1
AASIFGGAKPVDTAAR	16	Unmodified	_AASIFGGAKPVDTAAR_			0	0	1	P23588	P23588	P23588	EIF4B	Eukaryotic translation initiation factor 4B	MULTI-MSMS	FU20160603-26	511.283	3	511.279	1530.82	84021.4	7.0605	0.0036099	-0.25732	-0.00013156	6.8032	0.0034783	511.279	25.853	0.40443	25.513	25.34	25.745	-0.33982					210	47	7	0	0	0	7.87e-06	1	15991	116.86	90.88	1
AASIFGGAKPVDTAAR	16	Unmodified	_AASIFGGAKPVDTAAR_			0	0	1	P23588	P23588	P23588	EIF4B	Eukaryotic translation initiation factor 4B	MULTI-MSMS	FU20160603-26	511.283	3	511.279	1530.82	84612.1	6.9758	0.0035666	0.25062	0.00012814	7.2264	0.0036947	511.279	26.164	0.15966	25.824	25.738	25.897	-0.33982					31	18	2	0	0	0	4.24e-05	1	16296	108.66	78.634	1
AASIFGGAKPVDTAAR	16	Unmodified	_AASIFGGAKPVDTAAR_			0	0	1	P23588	P23588	P23588	EIF4B	Eukaryotic translation initiation factor 4B	MULTI-MSMS	FU20160603-26	766.42	2	766.415	1530.82	70886.9	7.2403	0.0055491	0.14803	0.00011345	7.3883	0.0056625	766.415	26.148	0.15966	25.808	25.738	25.897	-0.33982					58	18	4	0	0	0	9.16e-22	1	16300	149.6	118.56	1
AASIFGGAKPVDTAAR	16	Unmodified	_AASIFGGAKPVDTAAR_			0	0	1	P23588	P23588	P23588	EIF4B	Eukaryotic translation initiation factor 4B	MULTI-MSMS	FU20160603-26	511.283	3	511.279	1530.82	84622.8	7.1293	0.0036451	0.27707	0.00014166	7.4064	0.0037867	511.279	26.386	0.60394	26.046	25.729	26.333	-0.33982					212	72	4	0	0	0	6.04e-05	1	16542	107.35	79.381	1
AASIFGGAKPVDTAAR	16	Unmodified	_AASIFGGAKPVDTAAR_			0	0	1	P23588	P23588	P23588	EIF4B	Eukaryotic translation initiation factor 4B	MULTI-MSMS	FU20160603-26	766.421	2	766.415	1530.82	70620.1	7.3248	0.0056138	0.065267	5e-05	7.39	0.0056638	766.415	26.284	0.3808	25.944	25.873	26.253	-0.33982					90	46	4	0	0	0	4.87e-07	1	16543	128.06	103.37	1
AASIFGGAKPVDTAAR	16	Unmodified	_AASIFGGAKPVDTAAR_			0	0	1	P23588	P23588	P23588	EIF4B	Eukaryotic translation initiation factor 4B	MULTI-MSMS	FU20160603-26	766.42	2	766.415	1530.82	71155.7	7.5208	0.0057641	0.27397	0.00020997	7.7948	0.0059741	766.917	26.747	0.39086	26.408	26.253	26.644	-0.33982					76	43	3	0	0	0	0.00011482	1	16849	115.56	91.961	1
AASIFGGAKPVDTAAR	16	Unmodified	_AASIFGGAKPVDTAAR_			0	0	1	P23588	P23588	P23588	EIF4B	Eukaryotic translation initiation factor 4B	MULTI-MSMS	FU20160603-26	511.283	3	511.279	1530.82	85211.1	6.8758	0.0035155	0.38479	0.00019674	7.2606	0.0037122	511.279	27.187	0.33894	26.847	26.706	27.045	-0.33982					74	36	3	0	0	0	0.00018678	1	17209	95.57	64.421	1
AASIFGGAKPVDTAAR	16	Unmodified	_AASIFGGAKPVDTAAR_			0	0	1	P23588	P23588	P23588	EIF4B	Eukaryotic translation initiation factor 4B	MSMS	FU20160603-26	511.282	3	511.279	1530.82	NaN	NaN	NaN	NaN	NaN	NaN	NaN	NaN	27.593	1	27.254	26.754	27.754	-0.33982								0	0	0	0.020839	1	17619	66.246	30.652	1
AASIFGGAKPVDTAAR	16	Unmodified	_AASIFGGAKPVDTAAR_			0	0	1	P23588	P23588	P23588	EIF4B	Eukaryotic translation initiation factor 4B	MULTI-SECPEP	FU20160603-26	511.071	3	511.279	1530.82	89421.7	6.9162	0.0035361	0.4333	0.00022153	7.3495	0.0037576	511.279	28.096	0.27932	27.756	27.543	27.822	-0.33982					39	28	2	0	0	0	0.013825	1	18038	76.156	55.499	1
AASIFGGAKPVDTAAR	16	Unmodified	_AASIFGGAKPVDTAAR_			0	0	1	P23588	P23588	P23588	EIF4B	Eukaryotic translation initiation factor 4B	MULTI-MSMS	FU20160603-28	511.283	3	511.279	1530.82	84379.7	7.4445	0.0038062	-0.081079	-4.15e-05	7.3634	0.0037647	511.279	25.936	0.74406	25.582	25.433	26.177	-0.35356					261	97	6	0	0	0	2.3e-05	2	14145	112.24	78.052	1
AASIFGGAKPVDTAAR	16	Unmodified	_AASIFGGAKPVDTAAR_			0	0	1	P23588	P23588	P23588	EIF4B	Eukaryotic translation initiation factor 4B	MULTI-MSMS	FU20160603-28	766.422	2	766.415	1530.82	70409.4	7.4675	0.0057232	0.068333	5.24e-05	7.5358	0.0057756	766.415	25.936	0.83284	25.582	25.457	26.29	-0.35356					312	109	6	0	0	0	8.9e-23	3	14150	171.81	137.04	1
AASIFGGAKPVDTAAR	16	Unmodified	_AASIFGGAKPVDTAAR_			0	0	1	P23588	P23588	P23588	EIF4B	Eukaryotic translation initiation factor 4B	MULTI-MSMS	FU20160603-32	511.283	3	511.279	1530.82	84866.2	7.2521	0.0037079	0.26572	0.00013586	7.5178	0.0038437	511.279	25.918	0.37263	25.564	25.446	25.819	-0.35387					165	44	6	0	0	0	4.08e-07	1	15505	124.25	92.932	1
AASIFGGAKPVDTAAR	16	Unmodified	_AASIFGGAKPVDTAAR_			0	0	1	P23588	P23588	P23588	EIF4B	Eukaryotic translation initiation factor 4B	MULTI-MSMS	FU20160603-32	766.421	2	766.415	1530.82	70522.4	7.6288	0.0058468	0.063345	4.85e-05	7.6922	0.0058954	766.415	25.932	1.2376	25.578	25.469	26.707	-0.35387					447	146	6	0	0	0	6.84e-30	4	15973	188	149.55	1
AASIFGGAKPVDTAAR	16	Unmodified	_AASIFGGAKPVDTAAR_			0	0	1	P23588	P23588	P23588	EIF4B	Eukaryotic translation initiation factor 4B	MULTI-MSMS	FU20160603-32	511.283	3	511.279	1530.82	84866.2	7.4786	0.0038236	0.28597	0.00014621	7.7646	0.0039699	511.279	26.392	1.2344	26.038	25.725	26.959	-0.35387					425	144	4	0	0	0	3.53e-06	2	15763	118.19	90.51	1
AASIFGGAKPVDTAAR	16	Unmodified	_AASIFGGAKPVDTAAR_			0	0	1	P23588	P23588	P23588	EIF4B	Eukaryotic translation initiation factor 4B	MULTI-MSMS	FU20160603-32	511.283	3	511.279	1530.82	90080.4	7.288	0.0037262	1.1133	0.00056919	8.4012	0.0042954	511.279	27.941	0.17611	27.629	27.537	27.713	-0.31116					36	20	3	0	0	0	0.0033167	1	17249	62.357	33.996	1
AASIFGGAKPVDTAAR	16	Unmodified	_AASIFGGAKPVDTAAR_			0	0	1	P23588	P23588	P23588	EIF4B	Eukaryotic translation initiation factor 4B	MSMS	FU20160603-32	511.283	3	511.279	1530.82	NaN	NaN	NaN	NaN	NaN	NaN	NaN	NaN	27.092	1	26.738	26.238	27.238	-0.35387								0	0	0	0.00081876	1	16475	86.548	57.736	1
AASIFGGAKPVDTAAR	16	Unmodified	_AASIFGGAKPVDTAAR_			0	0	1	P23588	P23588	P23588	EIF4B	Eukaryotic translation initiation factor 4B	MULTI-MSMS	FU20160603-34	511.283	3	511.279	1530.82	84876.6	7.296	0.0037303	0.3322	0.00016985	7.6282	0.0039002	511.279	25.928	0.28444	25.579	25.428	25.712	-0.34931					160	36	6	0	0	0	1.17e-05	1	14745	115.68	92.59	1
AASIFGGAKPVDTAAR	16	Unmodified	_AASIFGGAKPVDTAAR_			0	0	1	P23588	P23588	P23588	EIF4B	Eukaryotic translation initiation factor 4B	MULTI-MSMS	FU20160603-34	766.923	2	766.415	1530.82	70576.5	7.6517	0.0058644	0.057761	4.43e-05	7.7095	0.0059087	766.415	25.925	0.61215	25.576	25.461	26.073	-0.3493					282	79	6	0	0	0	1.18e-16	2	15003	147.75	125.26	1
AASIFGGAKPVDTAAR	16	Unmodified	_AASIFGGAKPVDTAAR_			0	0	1	P23588	P23588	P23588	EIF4B	Eukaryotic translation initiation factor 4B	MULTI-MSMS	FU20160603-34	511.283	3	511.279	1530.82	84876.6	7.3992	0.0037831	0.17713	9.06e-05	7.5764	0.0038736	511.279	26.182	0.27533	25.832	25.698	25.973	-0.34931					121	35	4	0	0	0	2.32e-05	1	15002	112.17	89.318	1
AASIFGGAKPVDTAAR	16	Unmodified	_AASIFGGAKPVDTAAR_			0	0	1	P23588	P23588	P23588	EIF4B	Eukaryotic translation initiation factor 4B	MULTI-MSMS	FU20160603-34	766.922	2	766.415	1530.82	71043.1	7.7072	0.0059069	0.0062336	4.78e-06	7.7135	0.0059117	766.415	26.587	0.33012	26.238	26.058	26.388	-0.34931					81	40	3	0	0	0	0.0030583	1	15221	84.41	63.059	1
AASIFGGAKPVDTAAR	16	Unmodified	_AASIFGGAKPVDTAAR_			0	0	1	P23588	P23588	P23588	EIF4B	Eukaryotic translation initiation factor 4B	MULTI-MSMS	FU20160603-34	511.283	3	511.279	1530.82	85070.7	7.6037	0.0038876	0.32487	0.0001661	7.9286	0.0040537	511.279	26.999	0.39981	26.65	26.516	26.916	-0.3493					92	41	3	0	0	0	0.00018939	1	15779	95.067	68.409	1
AASIFGGAKPVDTAAR	16	Unmodified	_AASIFGGAKPVDTAAR_			0	0	1	P23588	P23588	P23588	EIF4B	Eukaryotic translation initiation factor 4B	MSMS	FU20160603-34	511.283	3	511.279	1530.82	NaN	NaN	NaN	NaN	NaN	NaN	NaN	NaN	26.528	1	26.179	25.679	26.679	-0.34931								0	0	0	4.14e-26	1	15219	127.57	99.137	1
AASIFGGAKPVDTAAR	16	Unmodified	_AASIFGGAKPVDTAAR_			0	0	1	P23588	P23588	P23588	EIF4B	Eukaryotic translation initiation factor 4B	MSMS	FU20160603-34	511.283	3	511.279	1530.82	NaN	NaN	NaN	NaN	NaN	NaN	NaN	NaN	27.582	1	27.233	26.733	27.733	-0.34931								0	0	0	0.00055674	1	16111	87.519	64.528	1
AASIFGGAKPVDTAAR	16	Unmodified	_AASIFGGAKPVDTAAR_			0	0	1	P23588	P23588	P23588	EIF4B	Eukaryotic translation initiation factor 4B	MULTI-SECPEP	FU20160603-34	766.924	2	766.415	1530.82	73428.3	8.0622	0.006179	-0.27782	-0.00021293	7.7844	0.0059661	766.916	27.034	0.22268	26.685	26.533	26.756	-0.34931					34	22	2	0	0	0	0.075681	1	15497	60.246	43.106	1
AASIFGGAKPVDTAAR	16	Unmodified	_AASIFGGAKPVDTAAR_			0	0	1	P23588	P23588	P23588	EIF4B	Eukaryotic translation initiation factor 4B	MULTI-MATCH	FU20160603-02		2	766.415	1530.82	71165.6	7.3013	0.0055958	0.069818	5.35e-05	7.3711	0.0056493	766.916	26.321	0.15332	26.321	26.295	26.449	0	0.032687	1.18e-05	NaN	128.06	31	18	3	NaN	NaN	NaN	NaN	0		NaN	NaN	0
AASIFGGAKPVDTAAR	16	Unmodified	_AASIFGGAKPVDTAAR_			0	0	1	P23588	P23588	P23588	EIF4B	Eukaryotic translation initiation factor 4B	MULTI-MATCH	FU20160603-02		3	511.279	1530.82	96562.4	6.9007	0.0035282	1.1494	0.00058767	8.0501	0.0041159	511.28	24.9	0.068619	24.9	24.844	24.913	0	-0.96505	0.0011819	NaN	112.17	10	7	2	NaN	NaN	NaN	NaN	0		NaN	NaN	0
AASIFGGAKPVDTAAR	16	Unmodified	_AASIFGGAKPVDTAAR_			0	0	1	P23588	P23588	P23588	EIF4B	Eukaryotic translation initiation factor 4B	MULTI-MATCH	FU20160603-04		3	511.279	1530.82	88091.5	7.3924	0.0037796	-0.25801	-0.00013192	7.1344	0.0036477	511.279	27.374	0.23667	27.307	27.19	27.427	-0.066439	0.25558	-0.0005962	NaN	95.57	38	25	2	NaN	NaN	NaN	NaN	0		NaN	NaN	0
AASIFGGAKPVDTAAR	16	Unmodified	_AASIFGGAKPVDTAAR_			0	0	1	P23588	P23588	P23588	EIF4B	Eukaryotic translation initiation factor 4B	MULTI-MATCH	FU20160603-06		2	766.415	1530.82	NaN	7.2877	0.0055854	0.57949	0.00044413	7.8672	0.0060295	766.415	26.511	0.060495	26.25	26.212	26.272	-0.26016	-0.037959	0.00079301	NaN	128.06	6	5	2	NaN	NaN	NaN	NaN	0		NaN	NaN	0
AASIFGGAKPVDTAAR	16	Unmodified	_AASIFGGAKPVDTAAR_			0	0	1	P23588	P23588	P23588	EIF4B	Eukaryotic translation initiation factor 4B	MULTI-MATCH	FU20160603-06		3	511.279	1530.82	NaN	7.5171	0.0038433	1.2181	0.0006228	8.7352	0.0044661	511.614	27.529	0.055439	27.269	27.236	27.292	-0.26016	0.83935	0.0012518	NaN	108.66	7	5	2	NaN	NaN	NaN	NaN	0		NaN	NaN	0
AASIFGGAKPVDTAAR	16	Unmodified	_AASIFGGAKPVDTAAR_			0	0	1	P23588	P23588	P23588	EIF4B	Eukaryotic translation initiation factor 4B	MULTI-MATCH	FU20160603-08		2	766.415	1530.82	73717.5	7.498	0.0057466	0.35884	0.00027502	7.8569	0.0060216	766.415	26.524	0.16134	26.24	26.19	26.352	-0.28425	-0.048236	0.0004548	NaN	128.06	28	19	2	NaN	NaN	NaN	NaN	0		NaN	NaN	0
AASIFGGAKPVDTAAR	16	Unmodified	_AASIFGGAKPVDTAAR_			0	0	1	P23588	P23588	P23588	EIF4B	Eukaryotic translation initiation factor 4B	MULTI-MATCH	FU20160603-08		3	511.279	1530.82	87281	7.1409	0.003651	0.25975	0.0001328	7.4006	0.0037838	511.614	27.144	0.25828	26.86	26.745	27.003	-0.28425	-0.1916	0.00019796	NaN	95.57	42	28	2	NaN	NaN	NaN	NaN	0		NaN	NaN	0
AASIFGGAKPVDTAAR	16	Unmodified	_AASIFGGAKPVDTAAR_			0	0	1	P23588	P23588	P23588	EIF4B	Eukaryotic translation initiation factor 4B	MULTI-MATCH	FU20160603-08		3	511.279	1530.82	87281	7.0656	0.0036125	0.46667	0.0002386	7.5322	0.0038511	511.279	26.966	0.10664	26.682	26.646	26.753	-0.28425	0.81695	0.00013474	NaN	112.17	20	12	2	NaN	NaN	NaN	NaN	0		NaN	NaN	0
AASIFGGAKPVDTAAR	16	Unmodified	_AASIFGGAKPVDTAAR_			0	0	1	P23588	P23588	P23588	EIF4B	Eukaryotic translation initiation factor 4B	MULTI-MATCH	FU20160603-20		2	766.415	1530.82	71154.5	7.993	0.006126	0.21688	0.00016622	8.2099	0.0062922	766.415	26.242	0.25446	25.953	25.894	26.149	-0.28891	-0.19002	7.99e-05	NaN	149.6	47	30	2	NaN	NaN	NaN	NaN	0		NaN	NaN	0
AASIFGGAKPVDTAAR	16	Unmodified	_AASIFGGAKPVDTAAR_			0	0	1	P23588	P23588	P23588	EIF4B	Eukaryotic translation initiation factor 4B	MULTI-MATCH	FU20160603-20		3	511.279	1530.82	88476.4	7.7516	0.0039632	-0.063512	-3.25e-05	7.688	0.0039307	511.613	27.297	0.077795	27.008	26.963	27.04	-0.28891	-0.043569	-0.00029787	NaN	95.57	10	7	2	NaN	NaN	NaN	NaN	0		NaN	NaN	0
AASIFGGAKPVDTAAR	16	Unmodified	_AASIFGGAKPVDTAAR_			0	0	1	P23588	P23588	P23588	EIF4B	Eukaryotic translation initiation factor 4B	MULTI-MATCH	FU20160603-20		3	511.279	1530.82	85237.5	7.7705	0.0039729	0.37237	0.00019039	8.1429	0.0041633	511.279	26.657	0.26564	26.368	26.297	26.562	-0.28891	-0.061372	-4.54e-05	NaN	108.66	66	28	3	NaN	NaN	NaN	NaN	0		NaN	NaN	0
AASIFGGAKPVDTAAR	16	Unmodified	_AASIFGGAKPVDTAAR_			0	0	1	P23588	P23588	P23588	EIF4B	Eukaryotic translation initiation factor 4B	MULTI-MATCH	FU20160603-22		2	766.415	1530.82	NaN	7.8019	0.0059795	-0.66535	-0.00050993	7.1366	0.0054696	766.916	26.445	0.081535	26.154	26.126	26.208	-0.29119	-0.09796	-0.0011503	NaN	115.56	11	9	2	NaN	NaN	NaN	NaN	0		NaN	NaN	0
AASIFGGAKPVDTAAR	16	Unmodified	_AASIFGGAKPVDTAAR_			0	0	1	P23588	P23588	P23588	EIF4B	Eukaryotic translation initiation factor 4B	MULTI-MATCH	FU20160603-22		2	766.415	1530.82	75920.7	7.7743	0.0059584	1.8791	0.0014402	9.6535	0.0073986	766.418	26.756	0.054417	26.465	26.425	26.48	-0.29119	0.32158	0.0026279	NaN	149.6	9	5	2	NaN	NaN	NaN	NaN	0		NaN	NaN	0
AASIFGGAKPVDTAAR	16	Unmodified	_AASIFGGAKPVDTAAR_			0	0	1	P23588	P23588	P23588	EIF4B	Eukaryotic translation initiation factor 4B	MULTI-MATCH	FU20160603-22		3	511.279	1530.82	89009.1	7.5186	0.0038441	0.22132	0.00011316	7.74	0.0039573	511.614	27.436	0.3746	27.044	26.786	27.16	-0.39138	-0.0074988	0.00013902	NaN	95.57	53	38	2	NaN	NaN	NaN	NaN	0		NaN	NaN	0
AASIFGGAKPVDTAAR	16	Unmodified	_AASIFGGAKPVDTAAR_			0	0	1	P23588	P23588	P23588	EIF4B	Eukaryotic translation initiation factor 4B	MULTI-MATCH	FU20160603-24		2	766.415	1530.82	78033.9	7.2915	0.0055883	0.28744	0.0002203	7.5789	0.0058086	766.415	26.351	0.089317	26.04	26.006	26.096	-0.31038	-0.21122	0.00031015	NaN	115.56	13	11	2	NaN	NaN	NaN	NaN	0		NaN	NaN	0
AASIFGGAKPVDTAAR	16	Unmodified	_AASIFGGAKPVDTAAR_			0	0	1	P23588	P23588	P23588	EIF4B	Eukaryotic translation initiation factor 4B	MULTI-MATCH	FU20160603-24		2	766.415	1530.82	73778.8	7.2945	0.0055906	0.18451	0.00014141	7.479	0.005732	766.415	26.501	0.17071	26.19	26.111	26.281	-0.31038	0.046655	3.03e-05	NaN	149.6	25	21	2	NaN	NaN	NaN	NaN	0		NaN	NaN	0
AASIFGGAKPVDTAAR	16	Unmodified	_AASIFGGAKPVDTAAR_			0	0	1	P23588	P23588	P23588	EIF4B	Eukaryotic translation initiation factor 4B	MULTI-MATCH	FU20160603-24		3	511.279	1530.82	94736.2	7.0278	0.0035932	0.75345	0.00038523	7.7812	0.0039784	511.614	27.515	0.047886	27.205	27.18	27.228	-0.31038	0.15299	0.00095523	NaN	95.57	6	4	2	NaN	NaN	NaN	NaN	0		NaN	NaN	0
AASIFGGAKPVDTAAR	16	Unmodified	_AASIFGGAKPVDTAAR_			0	0	1	P23588	P23588	P23588	EIF4B	Eukaryotic translation initiation factor 4B	MULTI-MATCH	FU20160603-26		3	511.279	1530.82	86024.1	7.2324	0.0036978	0.30618	0.00015654	7.5386	0.0038543	511.279	25.089	0.12217	24.749	24.702	24.825	-0.33982	-0.80587	0.00051816	NaN	145.52	18	14	2	NaN	NaN	NaN	NaN	0		NaN	NaN	0
AASIFGGAKPVDTAAR	16	Unmodified	_AASIFGGAKPVDTAAR_			0	0	1	P23588	P23588	P23588	EIF4B	Eukaryotic translation initiation factor 4B	MULTI-MATCH	FU20160603-28		3	511.279	1530.82	87868.8	7.381	0.0037737	0.13996	7.16e-05	7.5209	0.0038453	511.279	27.127	0.32651	26.773	26.713	27.04	-0.35356	-0.27819	1.42e-05	NaN	95.57	68	41	3	NaN	NaN	NaN	NaN	0		NaN	NaN	0
AASIFGGAKPVDTAAR	16	Unmodified	_AASIFGGAKPVDTAAR_			0	0	1	P23588	P23588	P23588	EIF4B	Eukaryotic translation initiation factor 4B	MULTI-MATCH	FU20160603-28		3	511.279	1530.82	87017.6	7.5051	0.0038372	0.53992	0.00027605	8.045	0.0041132	511.279	27.458	0.17768	27.104	27.04	27.217	-0.35356	-0.46788	-0.00019808	NaN	62.357	35	21	2	NaN	NaN	NaN	NaN	0		NaN	NaN	0
AASIFGGAKPVDTAAR	16	Unmodified	_AASIFGGAKPVDTAAR_			0	0	1	P23588	P23588	P23588	EIF4B	Eukaryotic translation initiation factor 4B	MULTI-MATCH	FU20160603-32		2	766.415	1530.82	71087.9	7.7797	0.0059625	-0.10654	-8.17e-05	7.6731	0.0058808	766.415	27.109	0.14195	26.755	26.707	26.849	-0.35387	0.46709	-0.00025856	NaN	128.06	23	15	2	NaN	NaN	NaN	NaN	0		NaN	NaN	0
AASIFGGAKPVDTAAR	16	Unmodified	_AASIFGGAKPVDTAAR_			0	0	1	P23588	P23588	P23588	EIF4B	Eukaryotic translation initiation factor 4B	MULTI-MATCH	FU20160603-32		3	511.279	1530.82	90080.3	7.3524	0.0037591	-0.1261	-6.45e-05	7.2263	0.0036946	511.279	27.77	0.23619	27.416	27.313	27.549	-0.35387	0.36441	-0.00039387	NaN	95.57	52	27	3	NaN	NaN	NaN	NaN	0		NaN	NaN	0
AASIFGGAKPVDTAAR	16	Unmodified	_AASIFGGAKPVDTAAR_			0	0	1	P23588	P23588	P23588	EIF4B	Eukaryotic translation initiation factor 4B	MULTI-MATCH	FU20160603-34		2	766.415	1530.82	71278.7	7.8371	0.0060064	0.52432	0.00040185	8.3614	0.0064083	766.416	26.754	0.15548	26.405	26.378	26.533	-0.34931	0.15311	0.00067324	NaN	115.56	27	16	2	NaN	NaN	NaN	NaN	0		NaN	NaN	0
AASIFGGAKPVDTAAR	16	Unmodified	_AASIFGGAKPVDTAAR_			0	0	1	P23588	P23588	P23588	EIF4B	Eukaryotic translation initiation factor 4B	MULTI-MATCH	FU20160603-34		3	511.279	1530.82	85220.3	7.3276	0.0037465	0.23731	0.00012133	7.565	0.0038678	511.279	27.325	0.13125	26.976	26.916	27.047	-0.34931	-0.075706	0.00016355	NaN	95.57	27	14	2	NaN	NaN	NaN	NaN	0		NaN	NaN	0
AASIFGGAKPVDTAAR	16	Unmodified	_AASIFGGAKPVDTAAR_			0	0	1	P23588	P23588	P23588	EIF4B	Eukaryotic translation initiation factor 4B	MULTI-MATCH	FU20160603-34		3	511.279	1530.82	85220.3	7.3863	0.0037764	0.33937	0.00017351	7.7256	0.00395	511.279	26.604	0.57267	26.255	25.943	26.516	-0.34931	0.18585	9.35e-05	NaN	118.19	105	69	2	NaN	NaN	NaN	NaN	0		NaN	NaN	0
AASIFGGAKPVDTAAR	16	Unmodified	_AASIFGGAKPVDTAAR_			0	0	1	P23588	P23588	P23588	EIF4B	Eukaryotic translation initiation factor 4B	MULTI-MATCH	FU20160603-34		3	511.279	1530.82	87890.9	7.6333	0.0039028	2.0107	0.001028	9.644	0.0049308	511.614	28.234	0.02264	27.885	27.873	27.896	-0.34931	0.3129	0.0020578	NaN	62.357	4	2	2	NaN	NaN	NaN	NaN	0		NaN	NaN	0
AASIFGGAKPVDTAARER	18	Unmodified	_AASIFGGAKPVDTAARER_			0	0	2	P23588	P23588	P23588	EIF4B	Eukaryotic translation initiation factor 4B	MULTI-MSMS	FU20160603-02	455.251	4	454.997	1815.96	88863.7	7.2995	0.0033213	-0.15135	-6.89e-05	7.1482	0.0032524	454.997	23.408	0.30244	23.408	23.254	23.556	0					117	34	5	0	0	0	0.00050428	1	14786	69.379	52.239	1
AASIFGGAKPVDTAARER	18	Unmodified	_AASIFGGAKPVDTAARER_			0	0	2	P23588	P23588	P23588	EIF4B	Eukaryotic translation initiation factor 4B	MULTI-MSMS	FU20160603-02	606.332	3	606.327	1815.96	77403.3	7.4067	0.0044909	-0.047222	-2.86e-05	7.3595	0.0044622	606.661	23.388	0.23558	23.388	23.273	23.508	-1.91e-06					86	26	5	0	0	0	3.74e-05	2	14868	107.11	86.105	1
AASIFGGAKPVDTAARER	18	Unmodified	_AASIFGGAKPVDTAARER_			0	0	2	P23588	P23588	P23588	EIF4B	Eukaryotic translation initiation factor 4B	MULTI-MSMS	FU20160603-04	455	4	454.997	1815.96	88271.9	7.4271	0.0033793	-0.038486	-1.75e-05	7.3886	0.0033618	455.248	23.586	0.2852	23.519	23.404	23.689	-0.066439					127	34	5	0	0	0	0.0030813	1	13466	57.973	29.807	1
AASIFGGAKPVDTAARER	18	Unmodified	_AASIFGGAKPVDTAARER_			0	0	2	P23588	P23588	P23588	EIF4B	Eukaryotic translation initiation factor 4B	MULTI-MSMS	FU20160603-04	606.331	3	606.327	1815.96	76775	7.5575	0.0045823	-0.13807	-8.37e-05	7.4194	0.0044986	606.327	23.595	0.24094	23.529	23.412	23.653	-0.066439					99	29	5	0	0	0	0.00014937	1	13476	99.927	82.19	1
AASIFGGAKPVDTAARER	18	Unmodified	_AASIFGGAKPVDTAARER_			0	0	2	P23588	P23588	P23588	EIF4B	Eukaryotic translation initiation factor 4B	MULTI-MSMS	FU20160603-06	455.001	4	454.997	1815.96	89519.8	7.4424	0.0033863	0.23822	0.00010839	7.6806	0.0034946	455.248	23.706	0.40443	23.446	23.263	23.668	-0.26016					139	48	5	0	0	0	0.00023321	1	15902	73.296	47.221	1
AASIFGGAKPVDTAARER	18	Unmodified	_AASIFGGAKPVDTAARER_			0	0	2	P23588	P23588	P23588	EIF4B	Eukaryotic translation initiation factor 4B	MULTI-MSMS	FU20160603-06	606.332	3	606.327	1815.96	79125.1	7.454	0.0045196	0.1733	0.00010507	7.6273	0.0046247	606.661	23.697	0.24437	23.436	23.345	23.589	-0.26016					102	29	6	0	0	0	0.00020885	1	15903	97.767	97.767	1
AASIFGGAKPVDTAARER	18	Unmodified	_AASIFGGAKPVDTAARER_			0	0	2	P23588	P23588	P23588	EIF4B	Eukaryotic translation initiation factor 4B	MULTI-MSMS	FU20160603-08	606.331	3	606.327	1815.96	78124.1	7.5082	0.0045524	-0.11827	-7.17e-05	7.39	0.0044807	606.661	23.769	0.24797	23.485	23.358	23.606	-0.28425					108	29	5	0	0	0	0.00038583	1	13865	85.163	59.821	1
AASIFGGAKPVDTAARER	18	Unmodified	_AASIFGGAKPVDTAARER_			0	0	2	P23588	P23588	P23588	EIF4B	Eukaryotic translation initiation factor 4B	MULTI-MSMS	FU20160603-08	455.251	4	454.997	1815.96	88120.7	7.3516	0.0033449	0.020746	9.44e-06	7.3723	0.0033544	455.248	23.774	0.27083	23.49	23.375	23.646	-0.28425					131	32	5	0	0	0	0.001594	1	13875	61.649	39.876	1
AASIFGGAKPVDTAARER	18	Unmodified	_AASIFGGAKPVDTAARER_			0	0	2	P23588	P23588	P23588	EIF4B	Eukaryotic translation initiation factor 4B	MULTI-MSMS	FU20160603-08	455	4	454.997	1815.96	92106	7.2896	0.0033168	-0.6014	-0.00027364	6.6882	0.0030431	454.997	24.093	0.18703	23.809	23.722	23.909	-0.28425					48	24	4	0	0	0	0.022675	1	14164	43.042	24.462	1
AASIFGGAKPVDTAARER	18	Unmodified	_AASIFGGAKPVDTAARER_			0	0	2	P23588	P23588	P23588	EIF4B	Eukaryotic translation initiation factor 4B	MULTI-MSMS	FU20160603-18	455.252	4	454.997	1815.96	88262.3	7.8068	0.0035521	0.32037	0.00014577	8.1271	0.0036978	455.248	23.759	0.27229	23.523	23.373	23.645	-0.2366					118	32	6	0	0	0	0.0044157	1	14358	54.859	39.226	1
AASIFGGAKPVDTAARER	18	Unmodified	_AASIFGGAKPVDTAARER_			0	0	2	P23588	P23588	P23588	EIF4B	Eukaryotic translation initiation factor 4B	MULTI-MSMS	FU20160603-18	606.666	3	606.327	1815.96	77887.7	7.9715	0.0048333	0.14913	9.04e-05	8.1206	0.0049237	606.327	23.759	0.23094	23.522	23.407	23.638	-0.2366					99	27	5	0	0	0	0.00039888	1	14430	91.076	66.052	1
AASIFGGAKPVDTAARER	18	Unmodified	_AASIFGGAKPVDTAARER_			0	0	2	P23588	P23588	P23588	EIF4B	Eukaryotic translation initiation factor 4B	MULTI-MSMS	FU20160603-20	455.251	4	454.997	1815.96	89137.4	7.74	0.0035217	-0.018539	-8.44e-06	7.7214	0.0035132	455.248	23.737	0.25944	23.448	23.297	23.557	-0.28891					114	30	5	0	0	0	0.00022694	1	13600	73.593	37.762	1
AASIFGGAKPVDTAARER	18	Unmodified	_AASIFGGAKPVDTAARER_			0	0	2	P23588	P23588	P23588	EIF4B	Eukaryotic translation initiation factor 4B	MULTI-MSMS	FU20160603-20	606.332	3	606.327	1815.96	77377.8	7.8778	0.0047765	-0.24282	-0.00014723	7.635	0.0046293	606.327	23.732	0.23935	23.443	23.317	23.557	-0.28891					98	28	4	0	0	0	0.00038271	1	13608	84.759	56.777	1
AASIFGGAKPVDTAARER	18	Unmodified	_AASIFGGAKPVDTAARER_			0	0	2	P23588	P23588	P23588	EIF4B	Eukaryotic translation initiation factor 4B	MULTI-MSMS	FU20160603-22	455.251	4	454.997	1815.96	88607.5	7.7037	0.0035052	0.22484	0.0001023	7.9285	0.0036075	454.997	23.718	0.2774	23.427	23.303	23.581	-0.29119					122	33	5	0	0	0	0.00022694	1	14274	73.593	50.747	1
AASIFGGAKPVDTAARER	18	Unmodified	_AASIFGGAKPVDTAARER_			0	0	2	P23588	P23588	P23588	EIF4B	Eukaryotic translation initiation factor 4B	MULTI-MSMS	FU20160603-22	606.332	3	606.327	1815.96	78127.5	7.7492	0.0046986	0.049928	3.03e-05	7.7991	0.0047288	606.327	23.707	0.2626	23.416	23.303	23.566	-0.29119					94	31	4	0	0	0	0.00018366	1	14338	98.654	77.295	1
AASIFGGAKPVDTAARER	18	Unmodified	_AASIFGGAKPVDTAARER_			0	0	2	P23588	P23588	P23588	EIF4B	Eukaryotic translation initiation factor 4B	MULTI-MSMS	FU20160603-24	455.251	4	454.997	1815.96	89747.9	7.25	0.0032987	-0.0036771	-1.67e-06	7.2463	0.003297	455.248	23.804	0.28799	23.494	23.396	23.684	-0.31038					118	35	5	0	0	0	0.0015112	1	13431	62.237	47.443	1
AASIFGGAKPVDTAARER	18	Unmodified	_AASIFGGAKPVDTAARER_			0	0	2	P23588	P23588	P23588	EIF4B	Eukaryotic translation initiation factor 4B	MULTI-MSMS	FU20160603-24	606.666	3	606.327	1815.96	77999.9	7.6447	0.0046352	-0.48373	-0.0002933	7.161	0.0043419	606.327	23.802	0.28319	23.491	23.386	23.669	-0.31038					107	34	5	0	0	0	0.00034122	1	13500	93.106	70.738	1
AASIFGGAKPVDTAARER	18	Unmodified	_AASIFGGAKPVDTAARER_			0	0	2	P23588	P23588	P23588	EIF4B	Eukaryotic translation initiation factor 4B	MULTI-MSMS	FU20160603-26	455.251	4	454.997	1815.96	89616.7	7.1609	0.0032582	0.12678	5.77e-05	7.2877	0.0033159	454.997	23.703	0.26379	23.363	23.237	23.501	-0.33982					121	30	5	0	0	0	0.0052088	1	14410	53.008	30.379	1
AASIFGGAKPVDTAARER	18	Unmodified	_AASIFGGAKPVDTAARER_			0	0	2	P23588	P23588	P23588	EIF4B	Eukaryotic translation initiation factor 4B	MULTI-SECPEP	FU20160603-26	908.993	2	908.987	1815.96	NaN	7.2377	0.0065789	-0.10141	-9.22e-05	7.1362	0.0064868	909.488	23.694	0.092087	23.354	23.308	23.4	-0.33982					15	10	2	0	0	0	0.053549	1	14479	49.395	29.952	1
AASIFGGAKPVDTAARER	18	Unmodified	_AASIFGGAKPVDTAARER_			0	0	2	P23588	P23588	P23588	EIF4B	Eukaryotic translation initiation factor 4B	MULTI-MSMS	FU20160603-28	455.001	4	454.997	1815.96	87886.3	7.2299	0.0032896	-0.18657	-8.49e-05	7.0433	0.0032047	454.997	23.812	0.36961	23.459	23.319	23.688	-0.35356					176	48	6	0	0	0	4.19e-05	1	12726	98.676	75.709	1
AASIFGGAKPVDTAARER	18	Unmodified	_AASIFGGAKPVDTAARER_			0	0	2	P23588	P23588	P23588	EIF4B	Eukaryotic translation initiation factor 4B	MULTI-MSMS	FU20160603-28	606.331	3	606.327	1815.96	77646.6	7.5596	0.0045836	-0.28925	-0.00017538	7.2704	0.0044082	606.661	23.822	0.32213	23.468	23.35	23.672	-0.35356					133	42	5	0	0	0	0.00035849	1	12788	81.632	62.697	1
AASIFGGAKPVDTAARER	18	Unmodified	_AASIFGGAKPVDTAARER_			0	0	2	P23588	P23588	P23588	EIF4B	Eukaryotic translation initiation factor 4B	MULTI-MSMS	FU20160603-32	606.331	3	606.327	1815.96	78374.3	7.8422	0.0047549	-0.19032	-0.0001154	7.6519	0.0046395	606.327	23.857	0.30834	23.503	23.385	23.693	-0.35387					140	37	6	0	0	0	0.00041214	1	14131	88.561	67.561	1
AASIFGGAKPVDTAARER	18	Unmodified	_AASIFGGAKPVDTAARER_			0	0	2	P23588	P23588	P23588	EIF4B	Eukaryotic translation initiation factor 4B	MULTI-MSMS	FU20160603-32	455	4	454.997	1815.96	89428.4	7.7308	0.0035175	-0.23053	-0.00010489	7.5003	0.0034126	455.248	23.861	0.4229	23.507	23.375	23.798	-0.35387					173	52	5	0	0	0	0.00050428	1	14136	69.379	51.008	1
AASIFGGAKPVDTAARER	18	Unmodified	_AASIFGGAKPVDTAARER_			0	0	2	P23588	P23588	P23588	EIF4B	Eukaryotic translation initiation factor 4B	MULTI-MSMS	FU20160603-34	455.001	4	454.997	1815.96	88666.6	7.4904	0.0034081	0.13208	6.01e-05	7.6225	0.0034682	454.997	23.7	0.40004	23.351	23.215	23.615	-0.34931					165	49	6	0	0	0	0.00019064	1	13324	75.316	51.79	1
AASIFGGAKPVDTAARER	18	Unmodified	_AASIFGGAKPVDTAARER_			0	0	2	P23588	P23588	P23588	EIF4B	Eukaryotic translation initiation factor 4B	MULTI-MSMS	FU20160603-34	606.666	3	606.327	1815.96	77453.4	7.6811	0.0046573	0.044442	2.69e-05	7.7256	0.0046842	606.661	23.699	0.27225	23.35	23.256	23.528	-0.34931					125	32	5	0	0	0	0.00036627	1	13394	80.387	57.402	1
AASIFGGAKPVDTAARER	18	Unmodified	_AASIFGGAKPVDTAARER_			0	0	2	P23588	P23588	P23588	EIF4B	Eukaryotic translation initiation factor 4B	MULTI-MATCH	FU20160603-02		4	454.997	1815.96	NaN	7.3815	0.0033586	0.46383	0.00021104	7.8454	0.0035696	454.997	24.206	0.03936	24.206	24.175	24.215	1.91e-06	0.44873	0.0016377	NaN	79.346	5	4	2	NaN	NaN	NaN	NaN	0		NaN	NaN	0
AASIFGGAKPVDTAARER	18	Unmodified	_AASIFGGAKPVDTAARER_			0	0	2	P23588	P23588	P23588	EIF4B	Eukaryotic translation initiation factor 4B	MULTI-MATCH	FU20160603-04		3	606.327	1815.96	NaN	7.3094	0.0044319	-0.10736	-6.51e-05	7.202	0.0043668	606.661	23.984	0.037514	23.917	23.895	23.933	-0.066439	0.23485	-0.00046754	NaN	107.11	5	4	2	NaN	NaN	NaN	NaN	0		NaN	NaN	0
AASIFGGAKPVDTAARER	18	Unmodified	_AASIFGGAKPVDTAARER_			0	0	2	P23588	P23588	P23588	EIF4B	Eukaryotic translation initiation factor 4B	MULTI-MATCH	FU20160603-06		4	454.997	1815.96	99076.7	7.7865	0.0035428	-0.84175	-0.00038299	6.9447	0.0031598	455.247	24.082	0.037441	23.821	23.788	23.825	-0.26016	0.064297	-0.00073843	NaN	79.346	6	4	2	NaN	NaN	NaN	NaN	0		NaN	NaN	0
AASIFGGAKPVDTAARER	18	Unmodified	_AASIFGGAKPVDTAARER_			0	0	2	P23588	P23588	P23588	EIF4B	Eukaryotic translation initiation factor 4B	MULTI-MATCH	FU20160603-18		4	454.997	1815.96	90129.8	7.6704	0.00349	-0.49621	-0.00022577	7.1742	0.0032642	455.247	23.926	0.24031	23.689	23.638	23.879	-0.2366	-0.068113	-0.00010955	NaN	79.346	52	30	3	NaN	NaN	NaN	NaN	0		NaN	NaN	0
AASIFGGAKPVDTAARER	18	Unmodified	_AASIFGGAKPVDTAARER_			0	0	2	P23588	P23588	P23588	EIF4B	Eukaryotic translation initiation factor 4B	MULTI-MATCH	FU20160603-20		3	606.327	1815.96	NaN	8.107	0.0049155	-0.59893	-0.00036315	7.508	0.0045523	606.326	23.896	0.021667	23.607	23.589	23.611	-0.28891	-0.075189	-0.0013617	NaN	107.11	4	2	2	NaN	NaN	NaN	NaN	0		NaN	NaN	0
AASIFGGAKPVDTAARER	18	Unmodified	_AASIFGGAKPVDTAARER_			0	0	2	P23588	P23588	P23588	EIF4B	Eukaryotic translation initiation factor 4B	MULTI-MATCH	FU20160603-20		4	454.997	1815.96	93950.5	8.039	0.0036577	-0.69006	-0.00031397	7.3489	0.0033437	455.247	23.966	0.12316	23.677	23.589	23.712	-0.28891	-0.080333	-0.00046235	NaN	79.346	21	15	2	NaN	NaN	NaN	NaN	0		NaN	NaN	0
AASIFGGAKPVDTAARER	18	Unmodified	_AASIFGGAKPVDTAARER_			0	0	2	P23588	P23588	P23588	EIF4B	Eukaryotic translation initiation factor 4B	MULTI-MATCH	FU20160603-26		3	606.327	1815.96	78007.4	7.4089	0.0044922	-0.09077	-5.5e-05	7.3181	0.0044372	606.327	23.691	0.25583	23.352	23.237	23.493	-0.33982	-0.11719	-8.42e-05	NaN	103.88	122	29	6	NaN	NaN	NaN	NaN	0		NaN	NaN	0
AASIFGGAKPVDTAARER	18	Unmodified	_AASIFGGAKPVDTAARER_			0	0	2	P23588	P23588	P23588	EIF4B	Eukaryotic translation initiation factor 4B	MULTI-MATCH	FU20160603-32		3	606.327	1815.96	80086.4	7.8148	0.0047383	0.42906	0.00026015	8.2439	0.0049985	606.662	24.172	0.066631	23.818	23.76	23.826	-0.35387	0.13527	0.0005082	NaN	107.11	10	8	2	NaN	NaN	NaN	NaN	0		NaN	NaN	0
AASIFGGAKPVDTAARER	18	Unmodified	_AASIFGGAKPVDTAARER_			0	0	2	P23588	P23588	P23588	EIF4B	Eukaryotic translation initiation factor 4B	MULTI-MATCH	FU20160603-34		3	606.327	1815.96	83429.8	7.3671	0.0044669	0.77885	0.00047224	8.1459	0.0049391	606.662	24.131	0.08073	23.781	23.731	23.811	-0.34931	0.098628	0.0011445	NaN	107.11	11	10	2	NaN	NaN	NaN	NaN	0		NaN	NaN	0
AASITSEVFNKFFK	14	Unmodified	_AASITSEVFNKFFK_			0	0	1	Q9Y5B9	Q9Y5B9	Q9Y5B9	SUPT16H	FACT complex subunit SPT16	MULTI-MSMS	FU20160603-02	530.622	3	530.284	1587.83	85380.8	7.177	0.0038059	0.29059	0.00015409	7.4676	0.0039599	530.284	42.698	0.13099	42.698	42.631	42.762	0					26	10	3	0	0	0	5.93e-13	1	34590	144.28	104.89	1
AASITSEVFNKFFK	14	Unmodified	_AASITSEVFNKFFK_			0	0	1	Q9Y5B9	Q9Y5B9	Q9Y5B9	SUPT16H	FACT complex subunit SPT16	MULTI-MSMS	FU20160603-04	530.956	3	530.284	1587.83	84384.6	7.3331	0.0038886	0.27945	0.00014819	7.6126	0.0040368	530.284	42.909	0.16185	42.843	42.769	42.931	-0.066437					23	12	3	0	0	0	0.00033514	1	31578	105.66	79.17	1
AASITSEVFNKFFK	14	Unmodified	_AASITSEVFNKFFK_			0	0	1	Q9Y5B9	Q9Y5B9	Q9Y5B9	SUPT16H	FACT complex subunit SPT16	MULTI-MSMS	FU20160603-08	530.288	3	530.284	1587.83	88744.7	7.5534	0.0040054	-0.13742	-7.29e-05	7.4159	0.0039326	530.284	42.954	0.098099	42.77	42.716	42.814	-0.18402					13	6	4	0	0	0	1.82e-16	1	32564	148.13	111.19	1
AASITSEVFNKFFK	14	Unmodified	_AASITSEVFNKFFK_			0	0	1	Q9Y5B9	Q9Y5B9	Q9Y5B9	SUPT16H	FACT complex subunit SPT16	MULTI-MSMS	FU20160603-18	530.288	3	530.284	1587.83	90816.3	7.9091	0.0041941	-0.12137	-6.44e-05	7.7877	0.0041297	530.618	42.95	0.090088	42.814	42.756	42.846	-0.13636					10	6	2	0	0	0	0.00027511	1	33163	107.39	68.427	1
AASITSEVFNKFFK	14	Unmodified	_AASITSEVFNKFFK_			0	0	1	Q9Y5B9	Q9Y5B9	Q9Y5B9	SUPT16H	FACT complex subunit SPT16	MULTI-MSMS	FU20160603-22	530.621	3	530.284	1587.83	87104.5	7.8406	0.0041577	-0.34422	-0.00018253	7.4964	0.0039752	530.284	43.121	0.13362	42.829	42.764	42.898	-0.29115					19	10	3	0	0	0	0.00091601	1	34464	93.766	59.665	1
AASITSEVFNKFFK	14	Unmodified	_AASITSEVFNKFFK_			0	0	1	Q9Y5B9	Q9Y5B9	Q9Y5B9	SUPT16H	FACT complex subunit SPT16	MULTI-MSMS	FU20160603-24	530.288	3	530.284	1587.83	82507.5	7.6046	0.0040326	0.18872	0.00010007	7.7934	0.0041327	530.618	43.154	0.10841	42.843	42.813	42.922	-0.31036					12	8	2	0	0	0	0.00054254	1	30759	99.732	70.487	1
AASITSEVFNKFFK	14	Unmodified	_AASITSEVFNKFFK_			0	0	1	Q9Y5B9	Q9Y5B9	Q9Y5B9	SUPT16H	FACT complex subunit SPT16	MULTI-MSMS	FU20160603-26	530.288	3	530.284	1587.83	84388.7	6.8922	0.0036548	0.44324	0.00023504	7.3355	0.0038899	530.618	43.167	0.13568	42.827	42.751	42.887	-0.33976					19	9	3	0	0	0	1.85e-05	1	34075	122.39	93.407	1
AASITSEVFNKFFK	14	Unmodified	_AASITSEVFNKFFK_			0	0	1	Q9Y5B9	Q9Y5B9	Q9Y5B9	SUPT16H	FACT complex subunit SPT16	MSMS	FU20160603-34	530.288	3	530.284	1587.83	NaN	NaN	NaN	NaN	NaN	NaN	NaN	NaN	43.082	1	42.832	42.332	43.332	-0.24907								0	0	0	0.005743	1	31065	84.365	52.657	1
AASITSEVFNKFFKER	16	Unmodified	_AASITSEVFNKFFKER_			0	0	2	Q9Y5B9	Q9Y5B9	Q9Y5B9	SUPT16H	FACT complex subunit SPT16	MULTI-MSMS	FU20160603-02	625.337	3	625.332	1872.97	80377.6	7.3456	0.0045934	0.73876	0.00046197	8.0843	0.0050554	625.333	40.041	0.072708	40.041	39.98	40.053	0					6	5	2	0	0	0	0.0034694	1	31697	69.431	33.904	1
AASITSEVFNKFFKER	16	Unmodified	_AASITSEVFNKFFKER_			0	0	2	Q9Y5B9	Q9Y5B9	Q9Y5B9	SUPT16H	FACT complex subunit SPT16	MULTI-MATCH	FU20160603-06		3	625.332	1872.97	88850.2	7.2657	0.0045434	0.5643	0.00035287	7.83	0.0048963	625.332	40.244	0.095898	40.084	40.026	40.122	-0.15997	0.31885	0.0002158	NaN	69.431	13	8	2	NaN	NaN	NaN	NaN	0		NaN	NaN	0
AASITSEVFNKFFKER	16	Unmodified	_AASITSEVFNKFFKER_			0	0	2	Q9Y5B9	Q9Y5B9	Q9Y5B9	SUPT16H	FACT complex subunit SPT16	MULTI-MATCH	FU20160603-20		3	625.332	1872.97	NaN	8.2515	0.0051599	-1.2384	-0.00077443	7.0131	0.0043855	625.665	39.062	0.047791	38.873	38.847	38.895	-0.18867	-0.89225	-0.0031661	NaN	69.431	5	3	2	NaN	NaN	NaN	NaN	0		NaN	NaN	0
AASITSEVFNKFFKER	16	Unmodified	_AASITSEVFNKFFKER_			0	0	2	Q9Y5B9	Q9Y5B9	Q9Y5B9	SUPT16H	FACT complex subunit SPT16	MULTI-MATCH	FU20160603-32		3	625.332	1872.97	82813.2	7.6584	0.0047891	0.69208	0.00043278	8.3505	0.0052218	625.666	40.317	0.072762	40.063	40.039	40.111	-0.25365	0.29795	0.00045551	NaN	69.431	7	5	2	NaN	NaN	NaN	NaN	0		NaN	NaN	0
AATGEEVSAEDLGGADLHCR	20	Unmodified	_AATGEEVSAEDLGGADLHCR_			0	0	0	Q9HCC0	Q9HCC0	Q9HCC0	MCCC2	Methylcrotonoyl-CoA carboxylase beta chain, mitochondrial	MULTI-MSMS	FU20160603-22	686.651	3	686.645	2056.91	74886.2	7.9114	0.0054323	0.56889	0.00039062	8.4802	0.0058229	686.645	26.909	0.086256	26.618	26.587	26.673	-0.29119					14	8	2	0	0	0	0.016003	1	16957	41.988	32.075	1
AATGEEVSAEDLGGADLHCR	20	Unmodified	_AATGEEVSAEDLGGADLHCR_			0	0	0	Q9HCC0	Q9HCC0	Q9HCC0	MCCC2	Methylcrotonoyl-CoA carboxylase beta chain, mitochondrial	MULTI-MATCH	FU20160603-02		3	686.645	2056.91	80348.9	7.3227	0.0050281	0.042717	2.93e-05	7.3654	0.0050574	686.645	26.605	0.092693	26.605	26.56	26.652	0	0.022424	-0.00021151	NaN	101.53	15	9	2	NaN	NaN	NaN	NaN	0		NaN	NaN	0
AATGEEVSAEDLGGADLHCR	20	Unmodified	_AATGEEVSAEDLGGADLHCR_			0	0	0	Q9HCC0	Q9HCC0	Q9HCC0	MCCC2	Methylcrotonoyl-CoA carboxylase beta chain, mitochondrial	MULTI-MATCH	FU20160603-04		3	686.645	2056.91	78331.8	7.6463	0.0052503	0.2608	0.00017908	7.9071	0.0054294	686.645	26.54	0.082443	26.474	26.424	26.506	-0.066439	-0.10899	0.00023774	NaN	101.53	10	8	2	NaN	NaN	NaN	NaN	0		NaN	NaN	0
AATGEEVSAEDLGGADLHCR	20	Unmodified	_AATGEEVSAEDLGGADLHCR_			0	0	0	Q9HCC0	Q9HCC0	Q9HCC0	MCCC2	Methylcrotonoyl-CoA carboxylase beta chain, mitochondrial	MULTI-MATCH	FU20160603-24		3	686.645	2056.91	81146.2	7.3129	0.0050213	-0.0033149	-2.28e-06	7.3095	0.0050191	686.644	27.024	0.06554	26.714	26.67	26.736	-0.31038	0.13102	-0.00030633	NaN	101.53	12	6	3	NaN	NaN	NaN	NaN	0		NaN	NaN	0
AATGEEVSAEDLGGADLHCR	20	Unmodified	_AATGEEVSAEDLGGADLHCR_			0	0	0	Q9HCC0	Q9HCC0	Q9HCC0	MCCC2	Methylcrotonoyl-CoA carboxylase beta chain, mitochondrial	MULTI-MATCH	FU20160603-26		3	686.645	2056.91	81737.5	7.7757	0.0053391	0.53653	0.0003684	8.3122	0.0057075	686.979	26.891	0.090626	26.551	26.492	26.582	-0.33982	-0.031682	0.00080571	NaN	101.53	13	9	2	NaN	NaN	NaN	NaN	0		NaN	NaN	0
AATLAQELEKFNR	13	Unmodified	_AATLAQELEKFNR_			0	0	1	Q14683	Q14683	Q14683	SMC1A	Structural maintenance of chromosomes protein 1A	MSMS	FU20160603-02	497.608	3	497.604	1489.79	NaN	NaN	NaN	NaN	NaN	NaN	NaN	NaN	36.105	1	36.105	35.605	36.605	0								0	0	0	0.023496	1	27361	70.54	43.882	1
AATLMMLGR	9	Unmodified	_AATLMMLGR_			0	0	0	Q99615	Q99615	Q99615	DNAJC7	DnaJ homolog subfamily C member 7	MULTI-MSMS	FU20160603-08	482.262	2	482.259	962.504	89725.4	7.6474	0.003688	-1.1193	-0.0005398	6.5281	0.0031482	482.259	33.642	0.18263	33.458	33.381	33.564	-0.18412					37	18	4	0	0	0	0.0014918	1	22693	132.76	103.61	1
AATLMMLGR	9	Unmodified	_AATLMMLGR_			0	0	0	Q99615	Q99615	Q99615	DNAJC7	DnaJ homolog subfamily C member 7	MULTI-MATCH	FU20160603-32		2	482.259	962.504	87944.9	7.8127	0.0037677	-0.41388	-0.0001996	7.3988	0.0035681	482.259	33.703	0.1563	33.45	33.387	33.543	-0.25365	-9.66e-05	0.00021473	NaN	132.76	28	17	2	NaN	NaN	NaN	NaN	0		NaN	NaN	0
AATMFRATLRGWR	13	Acetyl (Protein N-term),Oxidation (M)	_(ac)AATM(ox)FRATLRGWR_	AATM(1)FRATLRGWR	AATM(60.3)FRATLRGWR	1	1	2	Q13405	Q13405	Q13405	MRPL49	39S ribosomal protein L49, mitochondrial	MSMS	FU20160603-02	797.914	2	797.917	1593.82	NaN	NaN	NaN	NaN	NaN	NaN	NaN	NaN	42.818	1	42.818	42.318	43.318	-3.81e-06								0	0	0	0.014089	1	34751	60.301	32.334	1
AATMSAVEAATCR	13	Unmodified	_AATMSAVEAATCR_			0	0	0	Q53H96	Q53H96	Q53H96	PYCRL	Pyrroline-5-carboxylate reductase 3	MULTI-MSMS	FU20160603-02	669.816	2	669.811	1337.61	75303	7.5049	0.0050268	0.032556	2.18e-05	7.5374	0.0050486	669.811	24.719	0.1622	24.719	24.638	24.8	0					30	18	2	0	0	0	0.0055519	1	15828	79.875	51.167	1
AATMSAVEAATCR	13	Unmodified	_AATMSAVEAATCR_			0	0	0	Q53H96	Q53H96	Q53H96	PYCRL	Pyrroline-5-carboxylate reductase 3	MULTI-MSMS	FU20160603-04	669.816	2	669.811	1337.61	76904	7.7946	0.0052209	0.39623	0.0002654	8.1909	0.0054863	669.811	24.76	0.11827	24.694	24.656	24.775	-0.066439					23	14	2	0	0	0	0.00807	1	14308	71.879	37.988	1
AATMSAVEAATCR	13	Unmodified	_AATMSAVEAATCR_			0	0	0	Q53H96	Q53H96	Q53H96	PYCRL	Pyrroline-5-carboxylate reductase 3	MULTI-MSMS	FU20160603-06	669.817	2	669.811	1337.61	76398.9	7.5162	0.0050344	0.086803	5.81e-05	7.603	0.0050925	669.811	24.97	0.14421	24.71	24.623	24.767	-0.26016					24	16	2	0	0	0	0.028108	1	16873	60.196	32.019	1
AATMSAVEAATCR	13	Unmodified	_AATMSAVEAATCR_			0	0	0	Q53H96	Q53H96	Q53H96	PYCRL	Pyrroline-5-carboxylate reductase 3	MULTI-SECPEP	FU20160603-18	669.357	2	669.811	1337.61	76311.6	8.5418	0.0057214	-0.035997	-2.41e-05	8.5058	0.0056973	669.811	24.894	0.11147	24.657	24.606	24.717	-0.2366					22	12	2	0	0	0	0.080897	1	15250	58.32	39.189	1
AATMSAVEAATCR	13	Unmodified	_AATMSAVEAATCR_			0	0	0	Q53H96	Q53H96	Q53H96	PYCRL	Pyrroline-5-carboxylate reductase 3	MULTI-MSMS	FU20160603-22	669.816	2	669.811	1337.61	74701.7	7.9237	0.0053074	0.19028	0.00012745	8.114	0.0054348	669.811	24.961	0.14279	24.67	24.589	24.732	-0.29119					27	15	3	0	0	0	0.012762	1	15293	68.033	39.829	1
AATMSAVEAATCR	13	Unmodified	_AATMSAVEAATCR_			0	0	0	Q53H96	Q53H96	Q53H96	PYCRL	Pyrroline-5-carboxylate reductase 3	MULTI-MATCH	FU20160603-08		2	669.811	1337.61	77813.9	8.0094	0.0053647	0.1353	9.06e-05	8.1447	0.0054554	669.811	24.949	0.12802	24.665	24.603	24.731	-0.28425	-0.051233	5.73e-05	NaN	79.875	28	14	3	NaN	NaN	NaN	NaN	0		NaN	NaN	0
AATMSAVEAATCR	13	Unmodified	_AATMSAVEAATCR_			0	0	0	Q53H96	Q53H96	Q53H96	PYCRL	Pyrroline-5-carboxylate reductase 3	MULTI-MATCH	FU20160603-20		2	669.811	1337.61	80573.3	8.4529	0.0056619	-0.16179	-0.00010837	8.2912	0.0055535	669.811	24.94	0.10157	24.651	24.606	24.708	-0.28891	-0.065571	-0.00034064	NaN	79.875	17	12	2	NaN	NaN	NaN	NaN	0		NaN	NaN	0
AATMSAVEAATCR	13	Unmodified	_AATMSAVEAATCR_			0	0	0	Q53H96	Q53H96	Q53H96	PYCRL	Pyrroline-5-carboxylate reductase 3	MULTI-MATCH	FU20160603-24		2	669.811	1337.61	79139.2	7.8123	0.0052327	0.094298	6.32e-05	7.9066	0.0052959	669.81	25.011	0.12621	24.701	24.65	24.776	-0.31038	-0.015627	2.42e-06	NaN	79.875	26	15	2	NaN	NaN	NaN	NaN	0		NaN	NaN	0
AATMSAVEAATCR	13	Unmodified	_AATMSAVEAATCR_			0	0	0	Q53H96	Q53H96	Q53H96	PYCRL	Pyrroline-5-carboxylate reductase 3	MULTI-MATCH	FU20160603-28		2	669.811	1337.61	79177.6	7.6436	0.0051197	0.3437	0.00023021	7.9873	0.0053499	670.312	25.082	0.097675	24.728	24.672	24.769	-0.35356	0.011946	0.00033653	NaN	79.875	16	11	2	NaN	NaN	NaN	NaN	0		NaN	NaN	0
AAVATFLQSVQVPEFTPK	18	Unmodified	_AAVATFLQSVQVPEFTPK_			0	0	0	P22314	P22314	P22314	UBA1	Ubiquitin-like modifier-activating enzyme 1	MULTI-MSMS	FU20160603-02	645.358	3	645.019	1932.04	81078.1	7.6953	0.0049636	0.026978	1.74e-05	7.7222	0.004981	645.354	45.233	0.22258	45.233	45.076	45.299	-3.81e-06					20	17	2	0	0	0	0.00013757	2	37325	78.228	58.335	1
AAVATFLQSVQVPEFTPK	18	Unmodified	_AAVATFLQSVQVPEFTPK_			0	0	0	P22314	P22314	P22314	UBA1	Ubiquitin-like modifier-activating enzyme 1	MULTI-MSMS	FU20160603-28	645.358	3	645.019	1932.04	78830.2	8.1116	0.0052321	0.39522	0.00025493	8.5068	0.0054871	645.354	45.508	0.14132	45.255	45.197	45.338	-0.25333					19	12	2	0	0	0	0.0038282	1	31097	56.768	35.454	1
AAVATFLQSVQVPEFTPK	18	Unmodified	_AAVATFLQSVQVPEFTPK_			0	0	0	P22314	P22314	P22314	UBA1	Ubiquitin-like modifier-activating enzyme 1	MULTI-MSMS	FU20160603-32	645.359	3	645.019	1932.04	77420.6	8.1885	0.0052817	0.2287	0.00014752	8.4172	0.0054293	645.019	45.495	0.2014	45.242	45.155	45.357	-0.25365					25	17	2	0	0	0	0.061207	1	34698	36.637	13.411	1
AAVATFLQSVQVPEFTPK	18	Unmodified	_AAVATFLQSVQVPEFTPK_			0	0	0	P22314	P22314	P22314	UBA1	Ubiquitin-like modifier-activating enzyme 1	MULTI-MATCH	FU20160603-04		3	645.019	1932.04	79982.2	8.0278	0.0051781	0.13526	8.72e-05	8.163	0.0052653	645.019	45.334	0.22585	45.267	45.111	45.337	-0.066441	0.046567	6.5e-05	NaN	78.228	27	21	2	NaN	NaN	NaN	NaN	0		NaN	NaN	0
AAVATFLQSVQVPEFTPK	18	Unmodified	_AAVATFLQSVQVPEFTPK_			0	0	0	P22314	P22314	P22314	UBA1	Ubiquitin-like modifier-activating enzyme 1	MULTI-MATCH	FU20160603-18		3	645.019	1932.04	78509.4	8.8717	0.0057224	0.50584	0.00032628	9.3775	0.0060487	645.354	45.379	0.22309	45.243	45.128	45.351	-0.13636	0.02226	0.00078213	NaN	78.228	26	16	3	NaN	NaN	NaN	NaN	0		NaN	NaN	0
AAVATFLQSVQVPEFTPK	18	Unmodified	_AAVATFLQSVQVPEFTPK_			0	0	0	P22314	P22314	P22314	UBA1	Ubiquitin-like modifier-activating enzyme 1	MULTI-MATCH	FU20160603-22		3	645.019	1932.04	79969.9	8.2804	0.005341	0.0285	1.84e-05	8.3089	0.0053594	645.353	45.451	0.14738	45.159	45.089	45.236	-0.29115	-0.061423	-0.00014155	NaN	78.228	17	12	2	NaN	NaN	NaN	NaN	0		NaN	NaN	0
AAVATFLQSVQVPEFTPK	18	Unmodified	_AAVATFLQSVQVPEFTPK_			0	0	0	P22314	P22314	P22314	UBA1	Ubiquitin-like modifier-activating enzyme 1	MULTI-MATCH	FU20160603-26		3	645.019	1932.04	81570.2	7.7064	0.0049708	-0.18293	-0.00011799	7.5235	0.0048528	645.353	45.523	0.16927	45.184	45.156	45.325	-0.33976	-0.037165	-0.00055067	NaN	78.228	18	11	2	NaN	NaN	NaN	NaN	0		NaN	NaN	0
AAVDLEKLR	9	Acetyl (Protein N-term)	_(ac)AAVDLEKLR_			1	0	1	P17858	P17858	P17858	PFKL	ATP-dependent 6-phosphofructokinase, liver type	MULTI-MSMS	FU20160603-26	529.311	2	528.806	1055.6	85561.6	6.8879	0.0036423	-0.048401	-2.56e-05	6.8395	0.0036167	528.806	27.196	0.19089	26.856	26.75	26.941	-0.33982					30	20	2	0	0	0	0.059869	1	17212	53.775	10.356	1
AAVDLEKLR	9	Acetyl (Protein N-term)	_(ac)AAVDLEKLR_			1	0	1	P17858	P17858	P17858	PFKL	ATP-dependent 6-phosphofructokinase, liver type	MULTI-MATCH	FU20160603-32		2	528.806	1055.6	86818.7	7.5298	0.0039818	-0.052284	-2.76e-05	7.4775	0.0039541	528.806	27.196	0.11439	26.842	26.796	26.911	-0.35387	-0.0071678	-2.57e-06	NaN	53.775	13	11	2	NaN	NaN	NaN	NaN	0		NaN	NaN	0
AAVEALQSQALHATSQQPLRK	21	Unmodified	_AAVEALQSQALHATSQQPLRK_			0	0	1	Q92599	Q92599	Q92599	2017-09-08	Septin-8	MULTI-MSMS	FU20160603-02	562.815	4	562.561	2246.21	81244.2	7.2421	0.0040741	-0.23465	-0.000132	7.0075	0.0039421	562.811	27.285	0.14424	27.285	27.206	27.35	-1.91e-06					40	15	4	0	0	0	0.00019855	1	18063	68.243	50.887	1
AAVEALQSQALHATSQQPLRK	21	Unmodified	_AAVEALQSQALHATSQQPLRK_			0	0	1	Q92599	Q92599	Q92599	2017-09-08	Septin-8	MULTI-MATCH	FU20160603-04		4	562.561	2246.21	82405.9	7.4677	0.004201	-0.48519	-0.00027295	6.9825	0.0039281	562.56	27.189	0.14477	27.122	27.063	27.207	-0.066439	-0.078166	-0.0003829	NaN	51.798	37	17	3	NaN	NaN	NaN	NaN	0		NaN	NaN	0
AAVEALQSQALHATSQQPLRK	21	Unmodified	_AAVEALQSQALHATSQQPLRK_			0	0	1	Q92599	Q92599	Q92599	2017-09-08	Septin-8	MULTI-MATCH	FU20160603-04		4	562.561	2246.21	NaN	7.5712	0.0042593	-0.39324	-0.00022122	7.178	0.004038	562.811	26.837	0.03367	26.77	26.752	26.786	-0.066439	-0.25428	-0.00087641	NaN	68.243	5	3	2	NaN	NaN	NaN	NaN	0		NaN	NaN	0
AAVEALQSQALHATSQQPLRK	21	Unmodified	_AAVEALQSQALHATSQQPLRK_			0	0	1	Q92599	Q92599	Q92599	2017-09-08	Septin-8	MULTI-MATCH	FU20160603-06		4	562.561	2246.21	81804.4	7.4472	0.0041895	-0.4932	-0.00027745	6.954	0.003912	562.56	27.47	0.13072	27.21	27.133	27.263	-0.26016	0.0094381	-0.00040092	NaN	51.798	32	14	3	NaN	NaN	NaN	NaN	0		NaN	NaN	0
AAVEALQSQALHATSQQPLRK	21	Unmodified	_AAVEALQSQALHATSQQPLRK_			0	0	1	Q92599	Q92599	Q92599	2017-09-08	Septin-8	MULTI-MATCH	FU20160603-08		4	562.561	2246.21	81386	7.5491	0.0042468	0.11502	6.47e-05	7.6641	0.0043115	562.561	27.406	0.15445	27.122	27.026	27.18	-0.28425	-0.078666	0.00096773	NaN	51.798	21	16	2	NaN	NaN	NaN	NaN	0		NaN	NaN	0
AAVEALQSQALHATSQQPLRK	21	Unmodified	_AAVEALQSQALHATSQQPLRK_			0	0	1	Q92599	Q92599	Q92599	2017-09-08	Septin-8	MULTI-MATCH	FU20160603-18		4	562.561	2246.21	82667.6	7.6935	0.0043281	-0.40824	-0.00022966	7.2853	0.0040984	562.811	27.411	0.12753	27.174	27.104	27.231	-0.2366	-0.0267	-0.00020975	NaN	51.798	27	13	3	NaN	NaN	NaN	NaN	0		NaN	NaN	0
AAVEALQSQALHATSQQPLRK	21	Unmodified	_AAVEALQSQALHATSQQPLRK_			0	0	1	Q92599	Q92599	Q92599	2017-09-08	Septin-8	MULTI-MATCH	FU20160603-18		4	562.561	2246.21	81029.2	7.6327	0.0042938	-0.42612	-0.00023972	7.2065	0.0040541	562.811	27.092	0.032013	26.856	26.832	26.864	-0.2366	-0.16863	-0.0009504	NaN	68.243	5	3	2	NaN	NaN	NaN	NaN	0		NaN	NaN	0
AAVEALQSQALHATSQQPLRK	21	Unmodified	_AAVEALQSQALHATSQQPLRK_			0	0	1	Q92599	Q92599	Q92599	2017-09-08	Septin-8	MULTI-MATCH	FU20160603-20		4	562.561	2246.21	81730.5	7.6845	0.004323	-0.055833	-3.14e-05	7.6286	0.0042916	562.811	27.359	0.11475	27.07	26.997	27.112	-0.28891	0.045164	-0.00011715	NaN	68.243	23	11	3	NaN	NaN	NaN	NaN	0		NaN	NaN	0
AAVEALQSQALHATSQQPLRK	21	Unmodified	_AAVEALQSQALHATSQQPLRK_			0	0	1	Q92599	Q92599	Q92599	2017-09-08	Septin-8	MULTI-MATCH	FU20160603-22		4	562.561	2246.21	81282.7	7.5023	0.0042205	0.14607	8.22e-05	7.6483	0.0043027	562.56	27.607	0.13758	27.215	27.148	27.286	-0.39138	0.014611	0.0010376	NaN	51.798	33	14	4	NaN	NaN	NaN	NaN	0		NaN	NaN	0
AAVEALQSQALHATSQQPLRK	21	Unmodified	_AAVEALQSQALHATSQQPLRK_			0	0	1	Q92599	Q92599	Q92599	2017-09-08	Septin-8	MULTI-MATCH	FU20160603-24		4	562.561	2246.21	82384.8	7.0772	0.0039814	0.055755	3.14e-05	7.133	0.0040127	562.811	27.542	0.11957	27.231	27.164	27.284	-0.31038	0.030566	0.00083436	NaN	51.798	25	13	3	NaN	NaN	NaN	NaN	0		NaN	NaN	0
AAVEALQSQALHATSQQPLRK	21	Unmodified	_AAVEALQSQALHATSQQPLRK_			0	0	1	Q92599	Q92599	Q92599	2017-09-08	Septin-8	MULTI-MATCH	FU20160603-26		4	562.561	2246.21	83120	6.5432	0.0036809	-0.51393	-0.00028912	6.0292	0.0033918	562.811	27.465	0.10124	27.125	27.052	27.154	-0.33982	-0.07549	-0.00044757	NaN	51.798	21	10	3	NaN	NaN	NaN	NaN	0		NaN	NaN	0
AAVEALQSQALHATSQQPLRK	21	Unmodified	_AAVEALQSQALHATSQQPLRK_			0	0	1	Q92599	Q92599	Q92599	2017-09-08	Septin-8	MULTI-MATCH	FU20160603-28		4	562.561	2246.21	79666.7	7.5726	0.00426	-0.15898	-8.94e-05	7.4136	0.0041706	562.811	27.693	0.086454	27.34	27.299	27.385	-0.35356	0.13909	0.00035115	NaN	51.798	19	10	3	NaN	NaN	NaN	NaN	0		NaN	NaN	0
AAVEALQSQALHATSQQPLRK	21	Unmodified	_AAVEALQSQALHATSQQPLRK_			0	0	1	Q92599	Q92599	Q92599	2017-09-08	Septin-8	MULTI-MATCH	FU20160603-32		4	562.561	2246.21	83726.4	7.5729	0.0042602	-0.12995	-7.31e-05	7.4429	0.0041871	562.812	27.535	0.10959	27.181	27.141	27.25	-0.35387	-0.019805	0.00041647	NaN	51.798	20	12	2	NaN	NaN	NaN	NaN	0		NaN	NaN	0
AAVEALQSQALHATSQQPLRK	21	Unmodified	_AAVEALQSQALHATSQQPLRK_			0	0	1	Q92599	Q92599	Q92599	2017-09-08	Septin-8	MULTI-MATCH	FU20160603-34		4	562.561	2246.21	82402.4	7.3894	0.004157	0.25079	0.00014108	7.6401	0.004298	562.561	27.509	0.12267	27.16	27.087	27.209	-0.3493	0.13516	0.00057282	NaN	68.243	32	13	3	NaN	NaN	NaN	NaN	0		NaN	NaN	0
AAVEEGIVLGGGCALLR	17	Unmodified	_AAVEEGIVLGGGCALLR_			0	0	0	P10809	P10809	P10809	HSPD1	60 kDa heat shock protein, mitochondrial	MULTI-MSMS	FU20160603-02	842.962	2	842.956	1683.9	64310	7.0286	0.0059248	-0.068279	-5.76e-05	6.9603	0.0058673	842.956	39.08	0.3688	39.08	38.976	39.345	0					94	30	6	0	0	0	2.01e-06	1	30586	118.21	82.737	1
AAVEEGIVLGGGCALLR	17	Unmodified	_AAVEEGIVLGGGCALLR_			0	0	0	P10809	P10809	P10809	HSPD1	60 kDa heat shock protein, mitochondrial	MULTI-MSMS	FU20160603-02	562.645	3	562.307	1683.9	79873.9	7.0324	0.0039543	-0.020917	-1.18e-05	7.0115	0.0039426	562.641	39.074	0.22855	39.074	38.996	39.224	0					49	17	4	0	0	0	6.78e-05	1	30598	95.822	69.051	1
AAVEEGIVLGGGCALLR	17	Unmodified	_AAVEEGIVLGGGCALLR_			0	0	0	P10809	P10809	P10809	HSPD1	60 kDa heat shock protein, mitochondrial	MULTI-MSMS	FU20160603-04	842.964	2	842.956	1683.9	66865	7.2359	0.0060996	-0.34668	-0.00029224	6.8893	0.0058073	843.458	39.089	0.23151	39.023	38.926	39.158	-0.066437					69	21	5	0	0	0	1.87e-05	1	27467	109.55	73.208	1
AAVEEGIVLGGGCALLR	17	Unmodified	_AAVEEGIVLGGGCALLR_			0	0	0	P10809	P10809	P10809	HSPD1	60 kDa heat shock protein, mitochondrial	MULTI-MSMS	FU20160603-06	842.963	2	842.956	1683.9	66101.8	7.2528	0.0061138	-0.045964	-3.87e-05	7.2068	0.006075	842.956	39.119	0.31297	38.959	38.892	39.205	-0.15997					67	27	5	0	0	0	3.51e-16	1	31071	143.97	108.88	1
AAVEEGIVLGGGCALLR	17	Unmodified	_AAVEEGIVLGGGCALLR_			0	0	0	P10809	P10809	P10809	HSPD1	60 kDa heat shock protein, mitochondrial	MULTI-MSMS	FU20160603-08	842.963	2	842.956	1683.9	65487	7.4812	0.0063063	-0.41025	-0.00034582	7.071	0.0059605	842.956	39.151	0.29744	38.967	38.805	39.102	-0.18402					78	25	5	0	0	0	1.09e-10	1	28353	132.84	101.75	1
AAVEEGIVLGGGCALLR	17	Unmodified	_AAVEEGIVLGGGCALLR_			0	0	0	P10809	P10809	P10809	HSPD1	60 kDa heat shock protein, mitochondrial	MULTI-MSMS	FU20160603-18	843.466	2	842.956	1683.9	66009.2	7.9202	0.0066764	-0.097174	-8.19e-05	7.823	0.0065945	842.956	39.181	0.28986	39.044	38.946	39.236	-0.13636					75	26	5	0	0	0	2.8e-08	2	29011	128.06	98.964	1
AAVEEGIVLGGGCALLR	17	Unmodified	_AAVEEGIVLGGGCALLR_			0	0	0	P10809	P10809	P10809	HSPD1	60 kDa heat shock protein, mitochondrial	MULTI-MSMS	FU20160603-18	562.645	3	562.307	1683.9	78535.3	7.8136	0.0043936	0.053911	3.03e-05	7.8675	0.0044239	562.307	39.195	0.18786	39.059	38.956	39.143	-0.13636					37	16	3	0	0	0	1.13e-07	1	29033	121.42	88.104	1
AAVEEGIVLGGGCALLR	17	Unmodified	_AAVEEGIVLGGGCALLR_			0	0	0	P10809	P10809	P10809	HSPD1	60 kDa heat shock protein, mitochondrial	MULTI-MSMS	FU20160603-20	843.464	2	842.956	1683.9	66114.2	7.8313	0.0066014	0.23911	0.00020156	8.0704	0.006803	843.458	39.176	0.28984	38.987	38.855	39.145	-0.18867					86	26	5	0	0	0	1.82e-05	1	28152	109.79	79.721	1
AAVEEGIVLGGGCALLR	17	Unmodified	_AAVEEGIVLGGGCALLR_			0	0	0	P10809	P10809	P10809	HSPD1	60 kDa heat shock protein, mitochondrial	MULTI-MSMS	FU20160603-20	562.646	3	562.307	1683.9	76265.9	7.7386	0.0043515	0.16732	9.41e-05	7.906	0.0044456	562.307	39.188	0.19213	38.999	38.895	39.087	-0.18867					49	18	4	0	0	0	2.97e-11	2	28194	133.48	102.91	1
AAVEEGIVLGGGCALLR	17	Unmodified	_AAVEEGIVLGGGCALLR_			0	0	0	P10809	P10809	P10809	HSPD1	60 kDa heat shock protein, mitochondrial	MULTI-MSMS	FU20160603-22	562.311	3	562.307	1683.9	80033	7.4506	0.0041895	-0.31297	-0.00017599	7.1377	0.0040136	562.306	39.311	0.17707	39.02	38.903	39.08	-0.29115					38	15	3	0	0	0	7.33e-05	2	30162	93.716	71.139	1
AAVEEGIVLGGGCALLR	17	Unmodified	_AAVEEGIVLGGGCALLR_			0	0	0	P10809	P10809	P10809	HSPD1	60 kDa heat shock protein, mitochondrial	MULTI-MSMS	FU20160603-22	843.464	2	842.956	1683.9	66130.3	7.4223	0.0062566	-0.47164	-0.00039757	6.9506	0.0058591	842.956	39.299	0.35789	39.008	38.925	39.282	-0.29115					82	29	5	0	0	0	5.18e-23	1	30146	148.18	111.58	1
AAVEEGIVLGGGCALLR	17	Unmodified	_AAVEEGIVLGGGCALLR_			0	0	0	P10809	P10809	P10809	HSPD1	60 kDa heat shock protein, mitochondrial	MULTI-MSMS	FU20160603-24	842.961	2	842.956	1683.9	65676	7.5704	0.0063816	-0.039515	-3.33e-05	7.5309	0.0063482	842.956	39.35	0.21001	39.04	38.961	39.171	-0.31036					59	18	4	0	0	0	0.00024955	1	26708	92.38	62.308	1
AAVEEGIVLGGGCALLR	17	Unmodified	_AAVEEGIVLGGGCALLR_			0	0	0	P10809	P10809	P10809	HSPD1	60 kDa heat shock protein, mitochondrial	MULTI-MSMS	FU20160603-24	562.311	3	562.307	1683.9	80713	7.577	0.0042606	-0.30895	-0.00017373	7.268	0.0040869	562.306	39.351	0.17027	39.041	38.952	39.123	-0.31036					35	15	3	0	0	0	1.29e-06	1	26749	117.08	93.592	1
AAVEEGIVLGGGCALLR	17	Unmodified	_AAVEEGIVLGGGCALLR_			0	0	0	P10809	P10809	P10809	HSPD1	60 kDa heat shock protein, mitochondrial	MULTI-MSMS	FU20160603-26	842.963	2	842.956	1683.9	65313.6	7.2317	0.006096	-0.03304	-2.79e-05	7.1987	0.0060682	842.956	39.251	0.19849	38.911	38.827	39.025	-0.33976					55	15	5	0	0	0	8.7e-16	1	29633	138.28	96.539	1
AAVEEGIVLGGGCALLR	17	Unmodified	_AAVEEGIVLGGGCALLR_			0	0	0	P10809	P10809	P10809	HSPD1	60 kDa heat shock protein, mitochondrial	MULTI-MSMS	FU20160603-26	562.311	3	562.307	1683.9	77580.6	7.0608	0.0039704	0.012067	6.79e-06	7.0729	0.0039771	562.307	39.251	0.17887	38.911	38.827	39.006	-0.33976					31	13	3	0	0	0	3.32e-06	1	29649	113.65	89.199	1
AAVEEGIVLGGGCALLR	17	Unmodified	_AAVEEGIVLGGGCALLR_			0	0	0	P10809	P10809	P10809	HSPD1	60 kDa heat shock protein, mitochondrial	MULTI-MSMS	FU20160603-28	842.963	2	842.956	1683.9	66358.3	7.6889	0.0064814	-0.51051	-0.00043034	7.1783	0.006051	842.956	39.252	0.33441	38.999	38.899	39.233	-0.25333					95	31	5	0	0	0	0.00076935	1	24723	75.018	49.653	1
AAVEEGIVLGGGCALLR	17	Unmodified	_AAVEEGIVLGGGCALLR_			0	0	0	P10809	P10809	P10809	HSPD1	60 kDa heat shock protein, mitochondrial	MULTI-MSMS	FU20160603-32	842.963	2	842.956	1683.9	66090.1	7.3915	0.0062307	0.12293	0.00010362	7.5144	0.0063343	842.956	39.239	0.21714	38.986	38.908	39.125	-0.25365					69	19	5	0	0	0	8.29e-11	2	28064	134.14	93.052	1
AAVEEGIVLGGGCALLR	17	Unmodified	_AAVEEGIVLGGGCALLR_			0	0	0	P10809	P10809	P10809	HSPD1	60 kDa heat shock protein, mitochondrial	MULTI-MSMS	FU20160603-32	562.311	3	562.307	1683.9	79098.4	7.5253	0.0042316	-0.17078	-9.6e-05	7.3546	0.0041355	562.307	39.252	0.1711	38.998	38.908	39.079	-0.25365					39	15	5	0	0	0	2.41e-11	1	28051	134.37	108.55	1
AAVEEGIVLGGGCALLR	17	Unmodified	_AAVEEGIVLGGGCALLR_			0	0	0	P10809	P10809	P10809	HSPD1	60 kDa heat shock protein, mitochondrial	MULTI-MSMS	FU20160603-34	562.311	3	562.307	1683.9	82393.5	7.4362	0.0041814	-1.0971	-0.0006169	6.3391	0.0035645	562.64	35.818	0.15894	35.569	35.465	35.624	-0.24907					30	17	3	0	0	0	0.023295	1	23475	45.614	9.3215	1
AAVEEGIVLGGGCALLR	17	Unmodified	_AAVEEGIVLGGGCALLR_			0	0	0	P10809	P10809	P10809	HSPD1	60 kDa heat shock protein, mitochondrial	MULTI-MSMS	FU20160603-34	843.464	2	842.956	1683.9	65775.5	7.8365	0.0066058	-0.067356	-5.68e-05	7.7692	0.0065491	842.956	39.262	0.26452	39.013	38.892	39.157	-0.24907					70	22	4	0	0	0	1.5e-07	1	26936	125.67	101.62	1
AAVEEGIVLGGGCALLR	17	Unmodified	_AAVEEGIVLGGGCALLR_			0	0	0	P10809	P10809	P10809	HSPD1	60 kDa heat shock protein, mitochondrial	MULTI-MSMS	FU20160603-34	562.311	3	562.307	1683.9	78580.3	7.7636	0.0043655	0.19456	0.00010941	7.9582	0.0044749	562.641	39.255	0.19558	39.006	38.917	39.112	-0.24907					45	17	4	0	0	0	1.5e-05	1	26968	107.69	81.705	1
AAVEEGIVLGGGCALLR	17	Unmodified	_AAVEEGIVLGGGCALLR_			0	0	0	P10809	P10809	P10809	HSPD1	60 kDa heat shock protein, mitochondrial	MULTI-MATCH	FU20160603-04		3	562.307	1683.9	80123.9	7.1811	0.004038	0.25472	0.00014323	7.4358	0.0041812	562.641	39.084	0.11628	39.018	38.957	39.073	-0.066437	0.013863	0.00052937	NaN	148.85	24	10	3	NaN	NaN	NaN	NaN	0		NaN	NaN	0
AAVEEGIVLGGGCALLR	17	Unmodified	_AAVEEGIVLGGGCALLR_			0	0	0	P10809	P10809	P10809	HSPD1	60 kDa heat shock protein, mitochondrial	MULTI-MATCH	FU20160603-06		3	562.307	1683.9	80176.7	7.5069	0.0042212	-0.13635	-7.67e-05	7.3705	0.0041445	562.307	39.115	0.1546	38.956	38.892	39.047	-0.15997	-0.048599	-0.00013034	NaN	148.85	29	13	3	NaN	NaN	NaN	NaN	0		NaN	NaN	0
AAVEEGIVLGGGCALLR	17	Unmodified	_AAVEEGIVLGGGCALLR_			0	0	0	P10809	P10809	P10809	HSPD1	60 kDa heat shock protein, mitochondrial	MULTI-MATCH	FU20160603-08		3	562.307	1683.9	79571	7.4445	0.0041861	-0.033516	-1.88e-05	7.411	0.0041672	562.641	39.152	0.14604	38.968	38.897	39.043	-0.18402	-0.03638	4.31e-05	NaN	148.85	33	12	3	NaN	NaN	NaN	NaN	0		NaN	NaN	0
AAVEEGIVLGGGCALLR	17	Unmodified	_AAVEEGIVLGGGCALLR_			0	0	0	P10809	P10809	P10809	HSPD1	60 kDa heat shock protein, mitochondrial	MULTI-MATCH	FU20160603-20		3	562.307	1683.9	83974.6	7.6559	0.004305	-0.22308	-0.00012544	7.4329	0.0041795	562.64	35.659	0.13351	35.47	35.398	35.532	-0.18867	-0.060157	0.00048131	NaN	45.614	28	14	3	NaN	NaN	NaN	NaN	0		NaN	NaN	0
AAVEEGIVLGGGCALLR	17	Unmodified	_AAVEEGIVLGGGCALLR_			0	0	0	P10809	P10809	P10809	HSPD1	60 kDa heat shock protein, mitochondrial	MULTI-MATCH	FU20160603-24		3	562.307	1683.9	86767	7.5981	0.0042725	-0.6233	-0.00035049	6.9748	0.003922	562.64	35.765	0.11166	35.455	35.398	35.51	-0.31038	-0.075534	-0.00019383	NaN	45.614	14	12	2	NaN	NaN	NaN	NaN	0		NaN	NaN	0
AAVEEGIVLGGGCALLR	17	Unmodified	_AAVEEGIVLGGGCALLR_			0	0	0	P10809	P10809	P10809	HSPD1	60 kDa heat shock protein, mitochondrial	MULTI-MATCH	FU20160603-28		3	562.307	1683.9	80773	7.674	0.0043151	-0.48482	-0.00027262	7.1891	0.0040425	562.306	39.253	0.13926	39	38.921	39.06	-0.25333	-0.0043216	-0.00071818	NaN	148.85	27	12	3	NaN	NaN	NaN	NaN	0		NaN	NaN	0
AAVELEEPEDAR	12	Unmodified	_AAVELEEPEDAR_			0	0	0	O94906	O94906	O94906	PRPF6	Pre-mRNA-processing factor 6	MSMS	FU20160603-02	664.826	2	664.82	1327.63	NaN	NaN	NaN	NaN	NaN	NaN	NaN	NaN	23.914	1	23.914	23.414	24.414	0								0	0	0	0.014299	1	15233	89.356	62.603	1
AAVELEEPEDARIMLSR	17	Unmodified	_AAVELEEPEDARIMLSR_			0	0	1	O94906	O94906	O94906	PRPF6	Pre-mRNA-processing factor 6	MULTI-MSMS	FU20160603-22	643.67	3	643.663	1927.97	83707.3	7.7948	0.0050172	0.4879	0.00031404	8.2827	0.0053312	643.663	34.918	0.091816	34.627	34.557	34.648	-0.29115					10	8	2	0	0	0	0.072027	1	25406	39.629	17.743	1
AAVELEEPEDARIMLSR	17	Unmodified	_AAVELEEPEDARIMLSR_			0	0	1	O94906	O94906	O94906	PRPF6	Pre-mRNA-processing factor 6	MULTI-MATCH	FU20160603-02		3	643.663	1927.97	NaN	7.5238	0.0048428	-0.26018	-0.00016747	7.2636	0.0046753	643.663	33.666	0.058643	33.666	33.615	33.674	0	-0.26061	0.00057205	NaN	39.629	5	3	2	NaN	NaN	NaN	NaN	0		NaN	NaN	0
AAVELEEPEDARIMLSR	17	Unmodified	_AAVELEEPEDARIMLSR_			0	0	1	O94906	O94906	O94906	PRPF6	Pre-mRNA-processing factor 6	MULTI-MATCH	FU20160603-18		3	643.663	1927.97	81475.5	8.5075	0.005476	-1.1399	-0.00073371	7.3676	0.0047423	643.662	33.936	0.062725	33.8	33.769	33.831	-0.13646	-0.12718	-0.0011267	NaN	39.629	6	5	2	NaN	NaN	NaN	NaN	0		NaN	NaN	0
AAVELEEPEDARIMLSR	17	Unmodified	_AAVELEEPEDARIMLSR_			0	0	1	O94906	O94906	O94906	PRPF6	Pre-mRNA-processing factor 6	MULTI-MATCH	FU20160603-26		3	643.663	1927.97	NaN	7.6299	0.0049111	-0.97169	-0.00062544	6.6582	0.0042856	643.662	33.854	0.028999	33.615	33.596	33.625	-0.23969	-0.31202	-0.00080185	NaN	39.629	4	2	2	NaN	NaN	NaN	NaN	0		NaN	NaN	0
AAVESLGFILFR	12	Unmodified	_AAVESLGFILFR_			0	0	0	Q99460	Q99460	Q99460	PSMD1	26S proteasome non-ATPase regulatory subunit 1	MULTI-MSMS	FU20160603-04	661.882	2	661.877	1321.74	82002	7.9577	0.005267	0.30581	0.00020241	8.2635	0.0054694	661.877	49.068	0.081909	49.002	48.946	49.028	-0.066433					7	5	2	0	0	0	0.00012232	1	37955	122.33	77.901	1
AAVESLGFILFR	12	Unmodified	_AAVESLGFILFR_			0	0	0	Q99460	Q99460	Q99460	PSMD1	26S proteasome non-ATPase regulatory subunit 1	MULTI-MSMS	FU20160603-22	661.883	2	661.877	1321.74	77744.5	8.6256	0.0057091	-0.48559	-0.0003214	8.1401	0.0053877	661.877	49.299	0.13996	49.208	49.114	49.254	-0.090729					28	11	3	0	0	0	0.00029758	1	41153	108.35	71.763	1
AAVESLGFILFR	12	Unmodified	_AAVESLGFILFR_			0	0	0	Q99460	Q99460	Q99460	PSMD1	26S proteasome non-ATPase regulatory subunit 1	MULTI-MSMS	FU20160603-24	661.882	2	661.877	1321.74	77710.1	8.0695	0.005341	0.11666	7.72e-05	8.1862	0.0054182	661.877	49.191	0.17982	48.981	48.922	49.101	-0.21014					30	14	3	0	0	0	0.0016257	2	36893	91.313	54.728	1
AAVESLGFILFR	12	Unmodified	_AAVESLGFILFR_			0	0	0	Q99460	Q99460	Q99460	PSMD1	26S proteasome non-ATPase regulatory subunit 1	MULTI-MSMS	FU20160603-28	661.882	2	661.877	1321.74	78373.2	8.0458	0.0053253	0.16666	0.00011031	8.2125	0.0054357	661.877	49.19	0.16281	49.037	48.939	49.101	-0.1531					20	16	2	0	0	0	0.0021905	1	34778	89.266	62.48	1
AAVLLEQERQQEIAK	15	Unmodified	_AAVLLEQERQQEIAK_			0	0	1	Q13435	Q13435	Q13435	SF3B2	Splicing factor 3B subunit 2	MSMS	FU20160603-02	863.484	2	863.478	1724.94	NaN	NaN	NaN	NaN	NaN	NaN	NaN	NaN	24.07	1	24.07	23.57	24.57	0								0	0	0	6.36e-24	1	15316	134.02	108.48	1
AAVLLEQERQQEIAK	15	Unmodified	_AAVLLEQERQQEIAK_			0	0	1	Q13435	Q13435	Q13435	SF3B2	Splicing factor 3B subunit 2	MULTI-MSMS	FU20160603-08	575.992	3	575.988	1724.94	78978.4	7.4206	0.0042742	0.72113	0.00041536	8.1417	0.0046895	576.323	24.36	0.12557	24.076	24.009	24.134	-0.28425					41	16	3	0	0	0	0.00065228	1	14331	87.719	50.781	1
AAVLLEQERQQEIAK	15	Unmodified	_AAVLLEQERQQEIAK_			0	0	1	Q13435	Q13435	Q13435	SF3B2	Splicing factor 3B subunit 2	MULTI-MSMS	FU20160603-18	576.328	3	575.988	1724.94	79328.1	7.8549	0.0045243	0.15986	9.21e-05	8.0147	0.0046164	575.988	24.344	0.13234	24.107	24.043	24.175	-0.2366					39	17	3	0	0	0	0.00078886	1	14825	84.352	47.414	1
AAVLLEQERQQEIAK	15	Unmodified	_AAVLLEQERQQEIAK_			0	0	1	Q13435	Q13435	Q13435	SF3B2	Splicing factor 3B subunit 2	MULTI-MSMS	FU20160603-20	576.328	3	575.988	1724.94	79022.4	7.989	0.0046016	-0.091929	-5.3e-05	7.8971	0.0045486	575.988	24.317	0.18505	24.028	23.941	24.126	-0.28891					54	24	3	0	0	0	0.0012764	1	14066	73.36	39.259	1
AAVLLEQERQQEIAK	15	Unmodified	_AAVLLEQERQQEIAK_			0	0	1	Q13435	Q13435	Q13435	SF3B2	Splicing factor 3B subunit 2	MSMS	FU20160603-22	863.486	2	863.478	1724.94	NaN	NaN	NaN	NaN	NaN	NaN	NaN	NaN	24.348	1	24.057	23.557	24.557	-0.29119								0	0	0	0.00061729	1	14799	96.489	52.177	1
AAVLLEQERQQEIAK	15	Unmodified	_AAVLLEQERQQEIAK_			0	0	1	Q13435	Q13435	Q13435	SF3B2	Splicing factor 3B subunit 2	MULTI-MSMS	FU20160603-24	863.987	2	863.478	1724.94	72709.4	7.3594	0.0063547	-0.27269	-0.00023546	7.0867	0.0061192	863.478	24.385	0.10811	24.075	24.033	24.141	-0.31039					20	14	2	0	0	0	7.9e-09	1	13830	137.73	99.527	1
AAVLLEQERQQEIAK	15	Unmodified	_AAVLLEQERQQEIAK_			0	0	1	Q13435	Q13435	Q13435	SF3B2	Splicing factor 3B subunit 2	MULTI-MSMS	FU20160603-24	575.992	3	575.988	1724.94	79104.9	7.3917	0.0042575	-0.65132	-0.00037516	6.7404	0.0038824	576.322	24.371	0.16888	24.06	23.98	24.148	-0.31039					48	22	3	0	0	0	0.065628	1	13854	42.317	10.609	1
AAVLLEQERQQEIAK	15	Unmodified	_AAVLLEQERQQEIAK_			0	0	1	Q13435	Q13435	Q13435	SF3B2	Splicing factor 3B subunit 2	MULTI-MSMS	FU20160603-26	576.659	3	575.988	1724.94	79851.7	7.271	0.004188	-0.56408	-0.0003249	6.707	0.0038631	576.322	24.335	0.16778	23.995	23.916	24.084	-0.33982					45	22	3	0	0	0	0.0031894	1	14959	66.393	35.178	1
AAVLLEQERQQEIAK	15	Unmodified	_AAVLLEQERQQEIAK_			0	0	1	Q13435	Q13435	Q13435	SF3B2	Splicing factor 3B subunit 2	MULTI-MSMS	FU20160603-28	576.327	3	575.988	1724.94	77794.7	7.3153	0.0042135	-0.35959	-0.00020712	6.9557	0.0040064	576.322	24.426	0.12997	24.072	24.017	24.147	-0.35356					44	17	3	0	0	0	0.0047162	2	13099	62.528	35.703	1
AAVLLEQERQQEIAK	15	Unmodified	_AAVLLEQERQQEIAK_			0	0	1	Q13435	Q13435	Q13435	SF3B2	Splicing factor 3B subunit 2	MULTI-MSMS	FU20160603-32	575.993	3	575.988	1724.94	80293.3	7.6491	0.0044058	-0.89239	-0.00051401	6.7567	0.0038918	575.988	24.469	0.14308	24.115	24.046	24.189	-0.35387					40	19	3	0	0	0	0.00023993	2	14568	103.14	73.811	1
AAVLLEQERQQEIAK	15	Unmodified	_AAVLLEQERQQEIAK_			0	0	1	Q13435	Q13435	Q13435	SF3B2	Splicing factor 3B subunit 2	MULTI-MSMS	FU20160603-34	575.991	3	575.988	1724.94	81411.3	7.5297	0.004337	-0.37595	-0.00021654	7.1537	0.0041205	576.322	24.386	0.18558	24.037	23.954	24.139	-0.34931					53	25	3	0	0	0	0.0013426	1	13767	71.933	28.172	1
AAVLLEQERQQEIAK	15	Unmodified	_AAVLLEQERQQEIAK_			0	0	1	Q13435	Q13435	Q13435	SF3B2	Splicing factor 3B subunit 2	MULTI-MSMS	FU20160603-34	863.987	2	863.478	1724.94	NaN	7.5062	0.0064814	1.224	0.0010569	8.7302	0.0075383	863.982	24.392	0.035488	24.043	24.017	24.053	-0.34931					5	4	2	0	0	0	7.24e-05	1	13773	121.45	86.412	1
AAVLQQVLERTELNKLPK	18	Acetyl (Protein N-term)	_(ac)AAVLQQVLERTELNKLPK_			1	0	2	P12270	P12270	P12270	TPR	Nucleoprotein TPR	MULTI-MSMS	FU20160603-24	698.416	3	698.076	2091.21	79380.3	8.1012	0.0056552	-0.085646	-5.98e-05	8.0155	0.0055954	698.41	49.631	0.11457	49.421	49.355	49.469	-0.21013					13	8	3	0	0	0	0.0041783	1	37318	51.771	31.184	1
AAVMVYDDANKKWVPAGGSTGFSR	24	Unmodified	_AAVMVYDDANKKWVPAGGSTGFSR_			0	0	2	Q8N8S7	Q8N8S7	Q8N8S7	ENAH	Protein enabled homolog	MULTI-MSMS	FU20160603-04	843.424	3	843.085	2526.23	68678	7.5683	0.0063808	-0.42662	-0.00035968	7.1417	0.0060211	843.418	29.456	0.082489	29.389	29.346	29.428	-0.066439					18	7	4	0	0	0	8.82e-06	1	18092	78.674	69.317	1
AAVMVYDDANKKWVPAGGSTGFSR	24	Unmodified	_AAVMVYDDANKKWVPAGGSTGFSR_			0	0	2	Q8N8S7	Q8N8S7	Q8N8S7	ENAH	Protein enabled homolog	MSMS	FU20160603-06	843.092	3	843.085	2526.23	NaN	NaN	NaN	NaN	NaN	NaN	NaN	NaN	29.605	1	29.345	28.845	29.845	-0.26016								0	0	0	0.017742	1	21182	67.56	46.639	1
AAVMVYDDANKKWVPAGGSTGFSR	24	Unmodified	_AAVMVYDDANKKWVPAGGSTGFSR_			0	0	2	Q8N8S7	Q8N8S7	Q8N8S7	ENAH	Protein enabled homolog	MULTI-MSMS	FU20160603-08	843.091	3	843.085	2526.23	70819.4	7.4501	0.006281	-0.73279	-0.00061781	6.7173	0.0056632	843.419	29.602	0.14177	29.318	29.219	29.36	-0.28425					30	14	3	0	0	0	0.0087715	1	18697	45.735	32.128	1
AAVMVYDDANKKWVPAGGSTGFSR	24	Unmodified	_AAVMVYDDANKKWVPAGGSTGFSR_			0	0	2	Q8N8S7	Q8N8S7	Q8N8S7	ENAH	Protein enabled homolog	MULTI-MSMS	FU20160603-18	632.822	4	632.565	2526.23	77990.4	8.1919	0.0051819	-0.11851	-7.5e-05	8.0734	0.005107	632.816	29.575	0.20391	29.338	29.256	29.46	-0.2366					47	19	3	0	0	0	2.84e-05	1	19302	66.467	47.445	1
AAVMVYDDANKKWVPAGGSTGFSR	24	Unmodified	_AAVMVYDDANKKWVPAGGSTGFSR_			0	0	2	Q8N8S7	Q8N8S7	Q8N8S7	ENAH	Protein enabled homolog	MULTI-MSMS	FU20160603-20	632.57	4	632.565	2526.23	75459.2	8.3281	0.0052681	-0.32384	-0.00020485	8.0043	0.0050632	632.816	29.641	0.20879	29.352	29.241	29.45	-0.28891					44	21	3	0	0	0	0.0013448	1	18646	48.255	34.15	1
AAVMVYDDANKKWVPAGGSTGFSR	24	Unmodified	_AAVMVYDDANKKWVPAGGSTGFSR_			0	0	2	Q8N8S7	Q8N8S7	Q8N8S7	ENAH	Protein enabled homolog	MULTI-MSMS	FU20160603-24	843.425	3	843.085	2526.23	71416.3	7.1018	0.0059874	-0.16086	-0.00013562	6.941	0.0058518	843.085	29.719	0.15546	29.409	29.343	29.498	-0.31038					31	17	3	0	0	0	0.0011638	1	17758	55.988	46.019	1
AAVMVYDDANKKWVPAGGSTGFSR	24	Unmodified	_AAVMVYDDANKKWVPAGGSTGFSR_			0	0	2	Q8N8S7	Q8N8S7	Q8N8S7	ENAH	Protein enabled homolog	MULTI-MSMS	FU20160603-26	632.57	4	632.565	2526.23	77151.6	7.6116	0.0048148	0.16659	0.00010538	7.7781	0.0049202	632.816	29.678	0.17464	29.338	29.265	29.439	-0.33982					33	14	3	0	0	0	0.00021208	1	19577	57.39	40.673	1
AAVMVYDDANKKWVPAGGSTGFSR	24	Unmodified	_AAVMVYDDANKKWVPAGGSTGFSR_			0	0	2	Q8N8S7	Q8N8S7	Q8N8S7	ENAH	Protein enabled homolog	MULTI-MSMS	FU20160603-26	843.426	3	843.085	2526.23	69920.2	7.3207	0.006172	-0.15686	-0.00013225	7.1639	0.0060397	843.419	29.68	0.12513	29.34	29.274	29.399	-0.33982					25	9	4	0	0	0	0.00016915	2	19603	64.761	52.48	1
AAVMVYDDANKKWVPAGGSTGFSR	24	Unmodified	_AAVMVYDDANKKWVPAGGSTGFSR_			0	0	2	Q8N8S7	Q8N8S7	Q8N8S7	ENAH	Protein enabled homolog	MULTI-MSMS	FU20160603-28	843.424	3	843.085	2526.23	68092.8	7.4264	0.0062611	-0.29572	-0.00024932	7.1307	0.0060118	843.419	29.787	0.18046	29.434	29.372	29.552	-0.35356					38	21	3	0	0	0	0.0078143	1	16544	46.569	35.188	1
AAVMVYDDANKKWVPAGGSTGFSR	24	Unmodified	_AAVMVYDDANKKWVPAGGSTGFSR_			0	0	2	Q8N8S7	Q8N8S7	Q8N8S7	ENAH	Protein enabled homolog	MULTI-MSMS	FU20160603-32	843.091	3	843.085	2526.23	70875.8	7.3938	0.0062336	-0.13259	-0.00011179	7.2612	0.0061218	843.419	29.596	0.15082	29.342	29.274	29.425	-0.25365					34	15	3	0	0	0	0.061373	1	18651	37.817	28.04	1
AAVMVYDDANKKWVPAGGSTGFSR	24	Unmodified	_AAVMVYDDANKKWVPAGGSTGFSR_			0	0	2	Q8N8S7	Q8N8S7	Q8N8S7	ENAH	Protein enabled homolog	MULTI-MSMS	FU20160603-32	632.821	4	632.565	2526.23	76313.7	7.9917	0.0050553	0.25887	0.00016375	8.2506	0.005219	632.816	29.613	0.19506	29.36	29.263	29.458	-0.25365					57	20	4	0	0	0	0.00040659	1	18661	52.359	33.736	1
AAVMVYDDANKKWVPAGGSTGFSR	24	Unmodified	_AAVMVYDDANKKWVPAGGSTGFSR_			0	0	2	Q8N8S7	Q8N8S7	Q8N8S7	ENAH	Protein enabled homolog	MULTI-MSMS	FU20160603-34	633.072	4	632.565	2526.23	78149.1	8.0212	0.0050739	-0.042407	-2.68e-05	7.9787	0.0050471	632.816	29.684	0.19056	29.335	29.257	29.448	-0.34931					58	20	4	0	0	0	0.0004778	1	17792	51.554	37.946	1
AAVMVYDDANKKWVPAGGSTGFSR	24	Unmodified	_AAVMVYDDANKKWVPAGGSTGFSR_			0	0	2	Q8N8S7	Q8N8S7	Q8N8S7	ENAH	Protein enabled homolog	MULTI-MATCH	FU20160603-04		4	632.565	2526.23	76882.6	7.7832	0.0049234	0.12543	7.93e-05	7.9086	0.0050027	632.816	29.459	0.15521	29.393	29.335	29.49	-0.066437	0.0074135	0.00039848	NaN	75.224	48	15	5	NaN	NaN	NaN	NaN	0		NaN	NaN	0
AAVMVYDDANKKWVPAGGSTGFSR	24	Unmodified	_AAVMVYDDANKKWVPAGGSTGFSR_			0	0	2	Q8N8S7	Q8N8S7	Q8N8S7	ENAH	Protein enabled homolog	MULTI-MATCH	FU20160603-06		4	632.565	2526.23	78297.2	7.8745	0.0049812	-0.27334	-0.0001729	7.6012	0.0048082	632.816	29.623	0.19422	29.363	29.287	29.481	-0.26016	-0.022631	-0.00061052	NaN	75.224	50	18	4	NaN	NaN	NaN	NaN	0		NaN	NaN	0
AAVMVYDDANKKWVPAGGSTGFSR	24	Unmodified	_AAVMVYDDANKKWVPAGGSTGFSR_			0	0	2	Q8N8S7	Q8N8S7	Q8N8S7	ENAH	Protein enabled homolog	MULTI-MATCH	FU20160603-08		4	632.565	2526.23	77391	7.7218	0.0048845	-0.044706	-2.83e-05	7.6771	0.0048562	632.816	29.604	0.25304	29.32	29.236	29.489	-0.28425	-0.065197	-3.2e-05	NaN	75.224	64	27	4	NaN	NaN	NaN	NaN	0		NaN	NaN	0
AAVMVYDDANKKWVPAGGSTGFSR	24	Unmodified	_AAVMVYDDANKKWVPAGGSTGFSR_			0	0	2	Q8N8S7	Q8N8S7	Q8N8S7	ENAH	Protein enabled homolog	MULTI-MATCH	FU20160603-22		4	632.565	2526.23	76430.2	7.6782	0.004857	-0.27138	-0.00017166	7.4068	0.0046853	632.816	29.575	0.23148	29.183	29.071	29.302	-0.39138	-0.20205	-0.00060555	NaN	75.224	61	22	4	NaN	NaN	NaN	NaN	0		NaN	NaN	0
AAVMVYDDANKKWVPAGGSTGFSR	24	Unmodified	_AAVMVYDDANKKWVPAGGSTGFSR_			0	0	2	Q8N8S7	Q8N8S7	Q8N8S7	ENAH	Protein enabled homolog	MULTI-MATCH	FU20160603-24		4	632.565	2526.23	78946.6	7.4436	0.0047085	0.27792	0.0001758	7.7215	0.0048843	632.816	29.711	0.14657	29.4	29.343	29.489	-0.31038	0.015127	0.00078431	NaN	75.224	27	16	2	NaN	NaN	NaN	NaN	0		NaN	NaN	0
AAVMVYDDANKKWVPAGGSTGFSR	24	Unmodified	_AAVMVYDDANKKWVPAGGSTGFSR_			0	0	2	Q8N8S7	Q8N8S7	Q8N8S7	ENAH	Protein enabled homolog	MULTI-MATCH	FU20160603-28		4	632.565	2526.23	75273.1	7.6968	0.0048687	0.055162	3.49e-05	7.752	0.0049036	632.816	29.796	0.12446	29.443	29.397	29.521	-0.35356	0.057344	0.00022068	NaN	75.224	23	14	2	NaN	NaN	NaN	NaN	0		NaN	NaN	0
AAVMVYDDANKKWVPAGGSTGFSR	24	Unmodified	_AAVMVYDDANKKWVPAGGSTGFSR_			0	0	2	Q8N8S7	Q8N8S7	Q8N8S7	ENAH	Protein enabled homolog	MULTI-MATCH	FU20160603-34		3	843.085	2526.23	67055.5	7.6352	0.0064372	-0.26807	-0.00022601	7.3672	0.0062111	843.419	29.667	0.20609	29.318	29.266	29.472	-0.3493	-0.061654	-0.00016366	NaN	76.693	43	22	3	NaN	NaN	NaN	NaN	0		NaN	NaN	0
AAVPSGASTGIYEALELRDNDKTR	24	Unmodified	_AAVPSGASTGIYEALELRDNDKTR_			0	0	2	P06733	P06733	P06733	ENO1	Alpha-enolase	MULTI-MSMS	FU20160603-02	634.582	4	634.327	2533.28	74763.2	7.2216	0.0045809	0.058046	3.68e-05	7.2797	0.0046177	634.578	33.708	0.29173	33.708	33.627	33.919	3.81e-06					93	27	5	0	0	0	0.012601	1	24735	38.377	27.822	1
AAVPSGASTGIYEALELRDNDKTR	24	Unmodified	_AAVPSGASTGIYEALELRDNDKTR_			0	0	2	P06733	P06733	P06733	ENO1	Alpha-enolase	MULTI-MSMS	FU20160603-06	634.583	4	634.327	2533.28	74375.7	7.9162	0.0050214	-0.20499	-0.00013003	7.7112	0.0048914	634.577	33.947	0.30211	33.787	33.613	33.915	-0.15997					78	27	5	0	0	0	0.00028697	1	25495	55.453	46.454	1
AAVPSGASTGIYEALELRDNDKTR	24	Unmodified	_AAVPSGASTGIYEALELRDNDKTR_			0	0	2	P06733	P06733	P06733	ENO1	Alpha-enolase	MULTI-MSMS	FU20160603-08	634.582	4	634.327	2533.28	74751.2	7.7989	0.0049471	-0.13778	-8.74e-05	7.6612	0.0048597	634.577	33.986	0.30386	33.802	33.67	33.974	-0.18412					98	29	5	0	0	0	1.87e-05	2	22988	68.088	54.223	1
AAVPSGASTGIYEALELRDNDKTR	24	Unmodified	_AAVPSGASTGIYEALELRDNDKTR_			0	0	2	P06733	P06733	P06733	ENO1	Alpha-enolase	MULTI-MSMS	FU20160603-18	634.584	4	634.327	2533.28	75560.1	8.2564	0.0052373	0.082234	5.22e-05	8.3387	0.0052894	634.326	33.944	0.33729	33.808	33.716	34.053	-0.13646					91	32	4	0	0	0	0.00035212	1	23618	53.768	28.684	1
AAVPSGASTGIYEALELRDNDKTR	24	Unmodified	_AAVPSGASTGIYEALELRDNDKTR_			0	0	2	P06733	P06733	P06733	ENO1	Alpha-enolase	MULTI-MSMS	FU20160603-20	634.583	4	634.327	2533.28	75968.8	8.1263	0.0051547	-0.16152	-0.00010246	7.9647	0.0050522	634.577	33.852	0.29026	33.663	33.579	33.87	-0.18877					114	33	5	0	0	0	0.00021299	1	22694	57.366	43.512	1
AAVPSGASTGIYEALELRDNDKTR	24	Unmodified	_AAVPSGASTGIYEALELRDNDKTR_			0	0	2	P06733	P06733	P06733	ENO1	Alpha-enolase	MULTI-MSMS	FU20160603-22	634.583	4	634.327	2533.28	76119.3	7.7529	0.0049179	0.11256	7.14e-05	7.8655	0.0049893	634.578	34.017	0.33484	33.726	33.614	33.949	-0.29124					91	31	5	0	0	0	0.00041313	2	24391	52.19	34.203	1
AAVPSGASTGIYEALELRDNDKTR	24	Unmodified	_AAVPSGASTGIYEALELRDNDKTR_			0	0	2	P06733	P06733	P06733	ENO1	Alpha-enolase	MULTI-MSMS	FU20160603-24	634.833	4	634.327	2533.28	76004.9	7.826	0.0049642	-0.2451	-0.00015547	7.5809	0.0048088	634.577	34.065	0.21691	33.755	33.684	33.9	-0.31038					68	23	4	0	0	0	0.00018372	2	21575	58.123	44.757	1
AAVPSGASTGIYEALELRDNDKTR	24	Unmodified	_AAVPSGASTGIYEALELRDNDKTR_			0	0	2	P06733	P06733	P06733	ENO1	Alpha-enolase	MULTI-MSMS	FU20160603-26	634.582	4	634.327	2533.28	75876.9	7.5417	0.0047839	0.088713	5.63e-05	7.6304	0.0048402	634.577	34.095	0.44951	33.856	33.745	34.194	-0.23969					131	39	5	0	0	0	3.68e-05	2	24129	65.085	39.214	1
AAVPSGASTGIYEALELRDNDKTR	24	Unmodified	_AAVPSGASTGIYEALELRDNDKTR_			0	0	2	P06733	P06733	P06733	ENO1	Alpha-enolase	MULTI-MSMS	FU20160603-26	846.108	3	845.433	2533.28	66976.2	7.2731	0.0061489	-0.10614	-8.97e-05	7.167	0.0060592	846.102	34.089	0.19251	33.849	33.769	33.962	-0.23969					39	15	3	0	0	0	0.0036138	1	24170	50.226	39.878	1
AAVPSGASTGIYEALELRDNDKTR	24	Unmodified	_AAVPSGASTGIYEALELRDNDKTR_			0	0	2	P06733	P06733	P06733	ENO1	Alpha-enolase	MULTI-MSMS	FU20160603-28	634.332	4	634.327	2533.28	74831.3	8.0067	0.0050789	-0.068117	-4.32e-05	7.9386	0.0050357	634.577	34.111	0.24395	33.758	33.673	33.917	-0.35356					90	25	5	0	0	0	4.33e-05	1	19991	63.998	54.618	1
AAVPSGASTGIYEALELRDNDKTR	24	Unmodified	_AAVPSGASTGIYEALELRDNDKTR_			0	0	2	P06733	P06733	P06733	ENO1	Alpha-enolase	MULTI-MSMS	FU20160603-28	845.441	3	845.433	2533.28	69153.4	7.6528	0.0064699	0.26464	0.00022374	7.9174	0.0066936	845.767	34.113	0.15543	33.76	33.697	33.852	-0.35356					37	15	4	0	0	0	0.0020228	1	20031	51.611	41.63	1
AAVPSGASTGIYEALELRDNDKTR	24	Unmodified	_AAVPSGASTGIYEALELRDNDKTR_			0	0	2	P06733	P06733	P06733	ENO1	Alpha-enolase	MULTI-MSMS	FU20160603-32	634.583	4	634.327	2533.28	76053.7	8.0653	0.0051161	-0.034689	-2.2e-05	8.0306	0.0050941	634.577	34.086	0.30861	33.832	33.702	34.011	-0.25365					122	33	6	0	0	0	0.00041313	1	22745	52.19	43.235	1
AAVPSGASTGIYEALELRDNDKTR	24	Unmodified	_AAVPSGASTGIYEALELRDNDKTR_			0	0	2	P06733	P06733	P06733	ENO1	Alpha-enolase	MULTI-MSMS	FU20160603-32	845.775	3	845.433	2533.28	69123.6	7.3273	0.0061947	0.0063251	5.35e-06	7.3336	0.0062001	845.767	34.072	0.19351	33.818	33.702	33.896	-0.25365					39	21	3	0	0	0	0.05103	1	22769	38.736	24.882	1
AAVPSGASTGIYEALELRDNDKTR	24	Unmodified	_AAVPSGASTGIYEALELRDNDKTR_			0	0	2	P06733	P06733	P06733	ENO1	Alpha-enolase	MULTI-MSMS	FU20160603-34	634.583	4	634.327	2533.28	75555.1	8.1147	0.0051474	-0.28322	-0.00017965	7.8315	0.0049677	634.577	34.123	0.29677	33.774	33.709	34.005	-0.34931					93	31	5	0	0	0	0.000106	1	21787	60.134	50.568	1
AAVPSGASTGIYEALELRDNDKTR	24	Unmodified	_AAVPSGASTGIYEALELRDNDKTR_			0	0	2	P06733	P06733	P06733	ENO1	Alpha-enolase	MULTI-MATCH	FU20160603-04		4	634.327	2533.28	75569.5	7.5989	0.0048202	-0.24413	-0.00015486	7.3548	0.0046653	634.577	33.756	0.24596	33.69	33.575	33.821	-0.066437	-0.066033	-0.00065233	NaN	69.024	73	26	5	NaN	NaN	NaN	NaN	0		NaN	NaN	0
AAVPSGASTGIYEALELRDNDKTR	24	Unmodified	_AAVPSGASTGIYEALELRDNDKTR_			0	0	2	P06733	P06733	P06733	ENO1	Alpha-enolase	MULTI-MATCH	FU20160603-08		3	845.433	2533.28	68762.9	7.3609	0.0062231	-0.32844	-0.00027767	7.0324	0.0059454	845.767	33.986	0.1563	33.802	33.724	33.881	-0.18412	0.019515	-0.00084005	NaN	51.611	28	14	3	NaN	NaN	NaN	NaN	0		NaN	NaN	0
AAVPSGASTGIYEALELRDNDKTR	24	Unmodified	_AAVPSGASTGIYEALELRDNDKTR_			0	0	2	P06733	P06733	P06733	ENO1	Alpha-enolase	MULTI-MATCH	FU20160603-18		3	845.433	2533.28	66969.8	7.8526	0.0066389	-0.22574	-0.00019085	7.6269	0.006448	845.767	33.933	0.15264	33.796	33.757	33.909	-0.13646	0.014038	-0.00057959	NaN	51.611	25	14	4	NaN	NaN	NaN	NaN	0		NaN	NaN	0
AAVPSGASTGIYEALELRDNDKTR	24	Unmodified	_AAVPSGASTGIYEALELRDNDKTR_			0	0	2	P06733	P06733	P06733	ENO1	Alpha-enolase	MULTI-MATCH	FU20160603-20		3	845.433	2533.28	70525.6	7.5686	0.0063988	0.21482	0.00018162	7.7834	0.0065804	845.767	33.883	0.11972	33.695	33.624	33.743	-0.18877	-0.087674	0.00053782	NaN	51.611	26	13	4	NaN	NaN	NaN	NaN	0		NaN	NaN	0
AAVPSGASTGIYEALELRDNDKTR	24	Unmodified	_AAVPSGASTGIYEALELRDNDKTR_			0	0	2	P06733	P06733	P06733	ENO1	Alpha-enolase	MULTI-MATCH	FU20160603-26		4	634.327	2533.28	NaN	7.5526	0.0047908	-1.0616	-0.00067337	6.4911	0.0041175	634.577	33.92	0.053093	33.68	33.636	33.689	-0.23969	-0.075837	-0.0027264	NaN	69.024	6	4	2	NaN	NaN	NaN	NaN	0		NaN	NaN	0
AAVPSGASTGIYEALELRDNDKTR	24	Unmodified	_AAVPSGASTGIYEALELRDNDKTR_			0	0	2	P06733	P06733	P06733	ENO1	Alpha-enolase	MULTI-MATCH	FU20160603-28		4	634.327	2533.28	82075.3	8.1386	0.0051625	-0.80241	-0.00050899	7.3362	0.0046535	634.577	34.331	0.094063	33.978	33.925	34.019	-0.35356	0.027401	-0.0020895	NaN	65.085	12	11	2	NaN	NaN	NaN	NaN	0		NaN	NaN	0
AAVPSGASTGIYEALELRDNDKTR	24	Unmodified	_AAVPSGASTGIYEALELRDNDKTR_			0	0	2	P06733	P06733	P06733	ENO1	Alpha-enolase	MULTI-MATCH	FU20160603-32		4	634.327	2533.28	86533.5	8.143	0.0051653	-0.17494	-0.00011097	7.9681	0.0050544	634.578	34.271	0.054085	34.017	33.991	34.045	-0.25365	0.067158	-0.00049741	NaN	65.085	7	5	2	NaN	NaN	NaN	NaN	0		NaN	NaN	0
AAVQAAEVKVDGSEPK	16	Acetyl (Protein N-term)	_(ac)AAVQAAEVKVDGSEPK_			1	0	1	Q15046	Q15046	Q15046	KARS	Lysine--tRNA ligase	MULTI-MSMS	FU20160603-02	821.435	2	820.928	1639.84	68984.5	7.4566	0.0061213	-0.21809	-0.00017904	7.2385	0.0059423	820.928	28.878	0.16589	28.878	28.795	28.961	0					47	16	4	0	0	0	2.66e-10	2	19679	130.47	111.3	1
AAVQAAEVKVDGSEPK	16	Acetyl (Protein N-term)	_(ac)AAVQAAEVKVDGSEPK_			1	0	1	Q15046	Q15046	Q15046	KARS	Lysine--tRNA ligase	MULTI-MSMS	FU20160603-04	821.437	2	820.928	1639.84	68749.6	7.8631	0.0064551	-0.37717	-0.00030963	7.486	0.0061455	821.429	28.965	0.19233	28.899	28.794	28.986	-0.066439					56	22	3	0	0	0	2.18e-06	1	17625	118.55	97.814	1
AAVQAAEVKVDGSEPK	16	Acetyl (Protein N-term)	_(ac)AAVQAAEVKVDGSEPK_			1	0	1	Q15046	Q15046	Q15046	KARS	Lysine--tRNA ligase	MULTI-MSMS	FU20160603-06	820.934	2	820.928	1639.84	69494.7	7.4903	0.006149	-0.21634	-0.0001776	7.2739	0.0059714	820.928	29.19	0.16722	28.93	28.864	29.031	-0.26016					36	16	3	0	0	0	1.5e-10	1	20759	133.86	94.857	1
AAVQAAEVKVDGSEPK	16	Acetyl (Protein N-term)	_(ac)AAVQAAEVKVDGSEPK_			1	0	1	Q15046	Q15046	Q15046	KARS	Lysine--tRNA ligase	MULTI-MSMS	FU20160603-08	821.938	2	820.928	1639.84	69241.3	7.671	0.0062974	-0.10405	-8.54e-05	7.567	0.006212	820.928	29.115	0.21332	28.831	28.726	28.939	-0.28425					56	22	4	0	0	0	0.036114	1	18233	46.156	30.642	1
AAVQAAEVKVDGSEPK	16	Acetyl (Protein N-term)	_(ac)AAVQAAEVKVDGSEPK_			1	0	1	Q15046	Q15046	Q15046	KARS	Lysine--tRNA ligase	MULTI-MSMS	FU20160603-18	821.436	2	820.928	1639.84	69249	8.5029	0.0069803	-0.15186	-0.00012467	8.3511	0.0068556	821.429	29.081	0.19399	28.844	28.748	28.942	-0.2366					52	20	4	0	0	0	0.00064393	1	18806	72.489	42.466	1
AAVQAAEVKVDGSEPK	16	Acetyl (Protein N-term)	_(ac)AAVQAAEVKVDGSEPK_			1	0	1	Q15046	Q15046	Q15046	KARS	Lysine--tRNA ligase	MULTI-MSMS	FU20160603-20	820.934	2	820.928	1639.84	67473.9	8.1448	0.0066863	0.078307	6.43e-05	8.2231	0.0067506	820.928	29.103	0.21158	28.814	28.694	28.906	-0.28891					58	22	3	0	0	0	2.66e-16	2	18064	146.1	128.85	1
AAVQAAEVKVDGSEPK	16	Acetyl (Protein N-term)	_(ac)AAVQAAEVKVDGSEPK_			1	0	1	Q15046	Q15046	Q15046	KARS	Lysine--tRNA ligase	MULTI-MSMS	FU20160603-22	820.934	2	820.928	1639.84	68409.9	7.6408	0.0062725	-0.20983	-0.00017226	7.4309	0.0061003	820.928	29.205	0.22247	28.814	28.715	28.938	-0.39138					58	21	4	0	0	0	9.12e-23	1	19276	152.94	132.76	1
AAVQAAEVKVDGSEPK	16	Acetyl (Protein N-term)	_(ac)AAVQAAEVKVDGSEPK_			1	0	1	Q15046	Q15046	Q15046	KARS	Lysine--tRNA ligase	MULTI-MSMS	FU20160603-24	820.935	2	820.928	1639.84	68415.4	7.6434	0.0062747	-0.1879	-0.00015425	7.4555	0.0061204	820.928	29.281	0.2076	28.97	28.86	29.067	-0.31038					60	22	4	0	0	0	3.32e-05	1	17363	109.1	81.164	1
AAVQAAEVKVDGSEPK	16	Acetyl (Protein N-term)	_(ac)AAVQAAEVKVDGSEPK_			1	0	1	Q15046	Q15046	Q15046	KARS	Lysine--tRNA ligase	MULTI-MSMS	FU20160603-26	820.933	2	820.928	1639.84	69138.2	7.6603	0.0062885	0.055399	4.55e-05	7.7157	0.006334	821.43	29.278	0.142	28.938	28.859	29.001	-0.33982					32	14	3	0	0	0	9.46e-05	2	19204	104.26	84.15	1
AAVQAAEVKVDGSEPK	16	Acetyl (Protein N-term)	_(ac)AAVQAAEVKVDGSEPK_			1	0	1	Q15046	Q15046	Q15046	KARS	Lysine--tRNA ligase	MULTI-MSMS	FU20160603-28	820.934	2	820.928	1639.84	70884.2	7.9497	0.0065261	0.061113	5.02e-05	8.0108	0.0065763	820.928	29.35	0.14468	28.996	28.934	29.078	-0.35356					28	17	2	0	0	0	3.32e-05	1	16247	109.1	91.531	1
AAVQAAEVKVDGSEPK	16	Acetyl (Protein N-term)	_(ac)AAVQAAEVKVDGSEPK_			1	0	1	Q15046	Q15046	Q15046	KARS	Lysine--tRNA ligase	MULTI-MSMS	FU20160603-32	820.936	2	820.928	1639.84	68816.8	7.7647	0.0063742	0.24298	0.00019947	8.0076	0.0065737	820.928	29.193	0.1482	28.939	28.87	29.018	-0.25365					35	16	3	0	0	0	0.00019249	1	18322	91.14	78.402	1
AAVQAAEVKVDGSEPK	16	Acetyl (Protein N-term)	_(ac)AAVQAAEVKVDGSEPK_			1	0	1	Q15046	Q15046	Q15046	KARS	Lysine--tRNA ligase	MULTI-MSMS	FU20160603-34	821.435	2	820.928	1639.84	69227	7.8908	0.0064778	-0.077421	-6.36e-05	7.8134	0.0064142	820.928	29.268	0.11821	28.918	28.877	28.995	-0.3493					29	12	3	0	0	0	0.0001689	1	17447	96.096	68.766	1
AAYEAFCR	8	Unmodified	_AAYEAFCR_			0	0	0	P51649	P51649	P51649	ALDH5A1	Succinate-semialdehyde dehydrogenase, mitochondrial	MULTI-MSMS	FU20160603-02	494.225	2	494.221	986.428	88084.5	7.4558	0.0036848	0.14763	7.3e-05	7.6034	0.0037578	494.221	23.421	0.18224	23.421	23.342	23.524	0					48	21	3	0	0	0	0.016455	1	14789	101.6	73.346	1
AAYEAFCR	8	Unmodified	_AAYEAFCR_			0	0	0	P51649	P51649	P51649	ALDH5A1	Succinate-semialdehyde dehydrogenase, mitochondrial	MULTI-MSMS	FU20160603-06	494.225	2	494.221	986.428	89648.2	7.4582	0.003686	0.78853	0.00038971	8.2467	0.0040757	494.222	23.759	0.1142	23.499	23.451	23.565	-0.26016					22	13	2	0	0	0	0.010038	2	15965	110.81	91.031	1
AAYEAFCR	8	Unmodified	_AAYEAFCR_			0	0	0	P51649	P51649	P51649	ALDH5A1	Succinate-semialdehyde dehydrogenase, mitochondrial	MULTI-MSMS	FU20160603-18	494.727	2	494.221	986.428	92518.4	7.9539	0.003931	0.50245	0.00024832	8.4563	0.0041793	494.221	23.747	0.11024	23.511	23.453	23.564	-0.2366					23	13	2	0	0	0	0.072132	1	14380	78.77	55.841	1
AAYEAFCR	8	Unmodified	_AAYEAFCR_			0	0	0	P51649	P51649	P51649	ALDH5A1	Succinate-semialdehyde dehydrogenase, mitochondrial	MULTI-MSMS	FU20160603-20	494.225	2	494.221	986.428	90132.5	7.9624	0.0039352	0.17044	8.42e-05	8.1328	0.0040194	494.221	23.765	0.12548	23.476	23.413	23.538	-0.28891					23	15	2	0	0	0	0.010038	1	13645	110.81	89.36	1
AAYEAFCR	8	Unmodified	_AAYEAFCR_			0	0	0	P51649	P51649	P51649	ALDH5A1	Succinate-semialdehyde dehydrogenase, mitochondrial	MULTI-MSMS	FU20160603-22	494.727	2	494.221	986.428	92948.1	7.8353	0.0038724	0.26357	0.00013026	8.0988	0.0040026	494.221	23.759	0.11707	23.467	23.426	23.544	-0.29119					23	14	2	0	0	0	0.072132	1	14351	78.77	61.674	1
AAYEAFCR	8	Unmodified	_AAYEAFCR_			0	0	0	P51649	P51649	P51649	ALDH5A1	Succinate-semialdehyde dehydrogenase, mitochondrial	MULTI-MATCH	FU20160603-08		2	494.221	986.428	91297.1	7.5234	0.0037182	0.028039	1.39e-05	7.5514	0.0037321	494.221	23.85	0.11716	23.566	23.498	23.615	-0.28425	0.053076	-0.00022702	NaN	110.81	30	13	3	NaN	NaN	NaN	NaN	0		NaN	NaN	0
AAYFGIYDTAK	11	Unmodified	_AAYFGIYDTAK_			0	0	0	P05141	P05141	P05141	SLC25A5	ADP/ATP translocase 2;ADP/ATP translocase 2, N-terminally processed	MULTI-MATCH	FU20160603-02		2	610.303	1218.59	80982.3	7.0889	0.0043264	0.40947	0.0002499	7.4984	0.0045763	610.304	33.701	0.1486	33.701	33.644	33.792	0	-0.044502	0.00039346	NaN	88.155	25	12	3	NaN	NaN	NaN	NaN	0		NaN	NaN	0
AAYFGIYDTAK	11	Unmodified	_AAYFGIYDTAK_			0	0	0	P05141	P05141	P05141	SLC25A5	ADP/ATP translocase 2;ADP/ATP translocase 2, N-terminally processed	MULTI-MATCH	FU20160603-04		2	610.303	1218.59	82200.1	7.4484	0.0045458	0.3439	0.00020988	7.7923	0.0047557	610.303	33.793	0.12032	33.726	33.637	33.757	-0.066437	-0.018867	0.00031342	NaN	88.155	28	12	3	NaN	NaN	NaN	NaN	0		NaN	NaN	0
AAYFGIYDTAK	11	Unmodified	_AAYFGIYDTAK_			0	0	0	P05141	P05141	P05141	SLC25A5	ADP/ATP translocase 2;ADP/ATP translocase 2, N-terminally processed	MULTI-MATCH	FU20160603-06		2	610.303	1218.59	81823.6	7.7854	0.0047514	-0.86323	-0.00052683	6.9221	0.0042246	610.303	33.96	0.076168	33.8	33.748	33.824	-0.15997	0.054977	-0.00116	NaN	88.155	11	6	2	NaN	NaN	NaN	NaN	0		NaN	NaN	0
AAYFGIYDTAK	11	Unmodified	_AAYFGIYDTAK_			0	0	0	P05141	P05141	P05141	SLC25A5	ADP/ATP translocase 2;ADP/ATP translocase 2, N-terminally processed	MULTI-MATCH	FU20160603-08		2	610.303	1218.59	82375.9	7.6444	0.0046654	-0.64533	-0.00039384	6.9991	0.0042716	610.303	33.979	0.1616	33.795	33.7	33.861	-0.18412	0.049583	-0.00089403	NaN	88.155	21	15	2	NaN	NaN	NaN	NaN	0		NaN	NaN	0
AAYFGIYDTAK	11	Unmodified	_AAYFGIYDTAK_			0	0	0	P05141	P05141	P05141	SLC25A5	ADP/ATP translocase 2;ADP/ATP translocase 2, N-terminally processed	MULTI-MATCH	FU20160603-18		2	610.303	1218.59	80915.4	8.1788	0.0049915	-0.24231	-0.00014788	7.9365	0.0048437	610.805	33.911	0.11382	33.774	33.728	33.841	-0.13646	0.029156	-0.00040211	NaN	88.155	18	10	2	NaN	NaN	NaN	NaN	0		NaN	NaN	0
AAYFGIYDTAK	11	Unmodified	_AAYFGIYDTAK_			0	0	0	P05141	P05141	P05141	SLC25A5	ADP/ATP translocase 2;ADP/ATP translocase 2, N-terminally processed	MULTI-MATCH	FU20160603-20		2	610.303	1218.59	81636.6	7.8519	0.004792	-0.29336	-0.00017904	7.5585	0.004613	610.303	33.852	0.13416	33.663	33.599	33.734	-0.18877	-0.08173	-0.00046443	NaN	88.155	33	15	3	NaN	NaN	NaN	NaN	0		NaN	NaN	0
AAYFGIYDTAK	11	Unmodified	_AAYFGIYDTAK_			0	0	0	P05141	P05141	P05141	SLC25A5	ADP/ATP translocase 2;ADP/ATP translocase 2, N-terminally processed	MULTI-MATCH	FU20160603-22		2	610.303	1218.59	78914.4	7.6028	0.00464	-0.2379	-0.00014519	7.3649	0.0044948	610.303	33.984	0.16039	33.693	33.597	33.758	-0.29124	-0.052494	-0.00039673	NaN	88.155	25	15	2	NaN	NaN	NaN	NaN	0		NaN	NaN	0
AAYFGIYDTAK	11	Unmodified	_AAYFGIYDTAK_			0	0	0	P05141	P05141	P05141	SLC25A5	ADP/ATP translocase 2;ADP/ATP translocase 2, N-terminally processed	MULTI-MATCH	FU20160603-26		2	610.303	1218.59	80735.6	7.3413	0.0044804	-0.30907	-0.00018863	7.0322	0.0042918	610.302	34.062	0.13961	33.822	33.729	33.869	-0.23969	0.077259	-0.0004836	NaN	88.155	22	10	3	NaN	NaN	NaN	NaN	0		NaN	NaN	0
AAYLNMSEDPSHPSMALNTR	20	Unmodified	_AAYLNMSEDPSHPSMALNTR_			0	0	0	Q14839	Q14839	Q14839	CHD4	Chromodomain-helicase-DNA-binding protein 4	MULTI-MSMS	FU20160603-02	735.68	3	735.674	2204	71046.8	7.5139	0.0055278	-0.66014	-0.00048565	6.8538	0.0050421	736.341	30.887	0.15525	30.887	30.812	30.967	1.91e-06					28	12	3	0	0	0	7.69e-06	1	21762	106.31	96.796	1
AAYLNMSEDPSHPSMALNTR	20	Unmodified	_AAYLNMSEDPSHPSMALNTR_			0	0	0	Q14839	Q14839	Q14839	CHD4	Chromodomain-helicase-DNA-binding protein 4	MULTI-MSMS	FU20160603-06	736.347	3	735.674	2204	76085.4	7.4369	0.0054711	0.058568	4.31e-05	7.4955	0.0055142	736.008	31.179	0.15167	30.918	30.868	31.019	-0.26016					22	14	2	0	0	0	0.00016038	2	22766	77.221	60.155	1
AAYLNMSEDPSHPSMALNTR	20	Unmodified	_AAYLNMSEDPSHPSMALNTR_			0	0	0	Q14839	Q14839	Q14839	CHD4	Chromodomain-helicase-DNA-binding protein 4	MULTI-MSMS	FU20160603-08	736.013	3	735.674	2204	73653	7.5908	0.0055844	-0.50788	-0.00037363	7.083	0.0052108	736.008	31.149	0.1485	30.865	30.795	30.944	-0.28425					26	14	3	0	0	0	0.0010786	2	20220	63.691	52.903	1
AAYLNMSEDPSHPSMALNTR	20	Unmodified	_AAYLNMSEDPSHPSMALNTR_			0	0	0	Q14839	Q14839	Q14839	CHD4	Chromodomain-helicase-DNA-binding protein 4	MULTI-MSMS	FU20160603-18	735.68	3	735.674	2204	74816.5	8.3979	0.0061781	-0.37278	-0.00027425	8.0251	0.0059039	735.673	31.035	0.14364	30.798	30.739	30.883	-0.2366					18	13	2	0	0	0	0.060734	1	20746	32.627	13.046	1
AAYLNMSEDPSHPSMALNTR	20	Unmodified	_AAYLNMSEDPSHPSMALNTR_			0	0	0	Q14839	Q14839	Q14839	CHD4	Chromodomain-helicase-DNA-binding protein 4	MULTI-MSMS	FU20160603-20	735.68	3	735.674	2204	77665.1	8.0474	0.0059202	-0.76656	-0.00056394	7.2808	0.0053563	736.341	31.142	0.10069	30.853	30.791	30.892	-0.28891					30	10	4	0	0	0	0.020879	1	20002	40.968	32.8	1
AAYLNMSEDPSHPSMALNTR	20	Unmodified	_AAYLNMSEDPSHPSMALNTR_			0	0	0	Q14839	Q14839	Q14839	CHD4	Chromodomain-helicase-DNA-binding protein 4	MULTI-MSMS	FU20160603-22	736.014	3	735.674	2204	73121.1	7.893	0.0058067	0.56717	0.00041725	8.4602	0.0062239	736.008	31.161	0.13143	30.769	30.693	30.824	-0.39138					18	11	2	0	0	0	0.0021896	1	21300	57.525	43.637	1
AAYLNMSEDPSHPSMALNTR	20	Unmodified	_AAYLNMSEDPSHPSMALNTR_			0	0	0	Q14839	Q14839	Q14839	CHD4	Chromodomain-helicase-DNA-binding protein 4	MSMS	FU20160603-24	735.679	3	735.674	2204	NaN	NaN	NaN	NaN	NaN	NaN	NaN	NaN	31.147	1	30.836	30.336	31.336	-0.31038								0	0	0	0.014821	1	19019	63.46	41.352	1
AAYLNMSEDPSHPSMALNTR	20	Unmodified	_AAYLNMSEDPSHPSMALNTR_			0	0	0	Q14839	Q14839	Q14839	CHD4	Chromodomain-helicase-DNA-binding protein 4	MULTI-MSMS	FU20160603-26	736.013	3	735.674	2204	74385.7	7.1794	0.0052817	-0.39078	-0.00028749	6.7886	0.0049942	736.008	31.189	0.14477	30.849	30.781	30.926	-0.33982					17	13	2	0	0	0	0.0027292	1	21155	55.094	48.671	1
AAYLNMSEDPSHPSMALNTR	20	Unmodified	_AAYLNMSEDPSHPSMALNTR_			0	0	0	Q14839	Q14839	Q14839	CHD4	Chromodomain-helicase-DNA-binding protein 4	MULTI-MATCH	FU20160603-28		3	735.674	2204	NaN	7.5455	0.0055511	0.19108	0.00014057	7.7366	0.0056916	735.674	31.264	0.041931	30.91	30.88	30.921	-0.35356	0.031662	0.00081512	NaN	106.31	6	4	2	NaN	NaN	NaN	NaN	0		NaN	NaN	0
AAYNPGQAVPWNAVK	15	Unmodified	_AAYNPGQAVPWNAVK_			0	0	0	Q8N163	Q8N163	Q8N163	CCAR2	Cell cycle and apoptosis regulator protein 2	MULTI-SECPEP	FU20160603-22	792.984	2	793.41	1584.8	76754.4	7.7313	0.0061341	0.29825	0.00023663	8.0296	0.0063707	793.911	33.639	0.11985	33.347	33.267	33.387	-0.29124					16	10	2	0	0	0	0.060145	1	24010	57.425	40.172	1
AAYNPGQAVPWNAVK	15	Unmodified	_AAYNPGQAVPWNAVK_			0	0	0	Q8N163	Q8N163	Q8N163	CCAR2	Cell cycle and apoptosis regulator protein 2	MULTI-MATCH	FU20160603-02		2	793.41	1584.8	NaN	7.4396	0.0059027	0.21582	0.00017123	7.6554	0.0060739	793.41	33.408	0.11437	33.408	33.347	33.462	0	0.033047	-0.00011203	NaN	57.425	18	12	2	NaN	NaN	NaN	NaN	0		NaN	NaN	0
AAYSNFWCGMTSQGYYKR	18	Unmodified	_AAYSNFWCGMTSQGYYKR_			0	0	1	Q8NBJ5	Q8NBJ5	Q8NBJ5	COLGALT1	Procollagen galactosyltransferase 1	MULTI-MSMS	FU20160603-22	730.663	3	730.656	2188.95	74504.1	8.1184	0.0059318	0.086591	6.33e-05	8.205	0.005995	730.656	37.451	0.085732	37.16	37.12	37.206	-0.29115					10	5	2	0	0	0	0.029722	1	28180	41.695	23.161	1
AAYSNFWCGMTSQGYYKR	18	Unmodified	_AAYSNFWCGMTSQGYYKR_			0	0	1	Q8NBJ5	Q8NBJ5	Q8NBJ5	COLGALT1	Procollagen galactosyltransferase 1	MULTI-MATCH	FU20160603-02		3	730.656	2188.95	73142.2	7.6874	0.0056169	-0.48015	-0.00035083	7.2073	0.005266	730.656	37.08	0.10926	37.08	37.025	37.134	0	-0.048353	-0.0010129	NaN	58.461	22	9	3	NaN	NaN	NaN	NaN	0		NaN	NaN	0
AAYSNFWCGMTSQGYYKR	18	Unmodified	_AAYSNFWCGMTSQGYYKR_			0	0	1	Q8NBJ5	Q8NBJ5	Q8NBJ5	COLGALT1	Procollagen galactosyltransferase 1	MULTI-MATCH	FU20160603-06		3	730.656	2188.95	73945.4	7.8871	0.0057628	0.39421	0.00028803	8.2814	0.0060508	730.991	37.285	0.069016	37.125	37.107	37.176	-0.15997	-0.0037744	0.00090368	NaN	58.461	7	5	2	NaN	NaN	NaN	NaN	0		NaN	NaN	0
AAYSNFWCGMTSQGYYKR	18	Unmodified	_AAYSNFWCGMTSQGYYKR_			0	0	1	Q8NBJ5	Q8NBJ5	Q8NBJ5	COLGALT1	Procollagen galactosyltransferase 1	MULTI-MATCH	FU20160603-08		3	730.656	2188.95	77004	7.7887	0.0056908	0.49621	0.00036256	8.2849	0.0060534	730.991	37.301	0.13142	37.117	37.05	37.181	-0.18402	-0.01135	0.0011273	NaN	58.461	16	12	2	NaN	NaN	NaN	NaN	0		NaN	NaN	0
AAYSNFWCGMTSQGYYKR	18	Unmodified	_AAYSNFWCGMTSQGYYKR_			0	0	1	Q8NBJ5	Q8NBJ5	Q8NBJ5	COLGALT1	Procollagen galactosyltransferase 1	MULTI-MATCH	FU20160603-18		3	730.656	2188.95	75057.7	8.2999	0.0060644	0.14573	0.00010648	8.4457	0.0061709	730.99	37.248	0.069412	37.112	37.085	37.154	-0.13636	-0.017111	0.00035901	NaN	58.461	10	6	2	NaN	NaN	NaN	NaN	0		NaN	NaN	0
AAYVLFYQR	9	Unmodified	_AAYVLFYQR_			0	0	0	Q9Y4E8;P51784;Q13107	Q9Y4E8;P51784	Q9Y4E8	USP15;USP11;USP4	Ubiquitin carboxyl-terminal hydrolase 15;Ubiquitin carboxyl-terminal hydrolase 11;Ubiquitin carboxyl-terminal hydrolase 4	MULTI-MSMS	FU20160603-02	566.308	2	565.803	1129.59	81184.1	7.0937	0.0040136	-0.11871	-6.72e-05	6.975	0.0039465	565.803	35.488	0.18248	35.488	35.391	35.573	-3.81e-06					48	19	4	0	0	0	0.016227	1	26674	82.426	58.702	1
AAYVLFYQR	9	Unmodified	_AAYVLFYQR_			0	0	0	Q9Y4E8;P51784;Q13107	Q9Y4E8;P51784	Q9Y4E8	USP15;USP11;USP4	Ubiquitin carboxyl-terminal hydrolase 15;Ubiquitin carboxyl-terminal hydrolase 11;Ubiquitin carboxyl-terminal hydrolase 4	MULTI-MSMS	FU20160603-04	565.807	2	565.803	1129.59	81725.9	7.1278	0.0040329	0.13159	7.45e-05	7.2594	0.0041074	565.803	35.572	0.17336	35.505	35.415	35.589	-0.066437					42	17	3	0	0	0	0.0014312	1	23982	132.08	70.491	1
AAYVLFYQR	9	Unmodified	_AAYVLFYQR_			0	0	0	Q9Y4E8;P51784;Q13107	Q9Y4E8;P51784	Q9Y4E8	USP15;USP11;USP4	Ubiquitin carboxyl-terminal hydrolase 15;Ubiquitin carboxyl-terminal hydrolase 11;Ubiquitin carboxyl-terminal hydrolase 4	MULTI-MSMS	FU20160603-06	565.807	2	565.803	1129.59	80092.4	7.1761	0.0040603	0.056778	3.21e-05	7.2329	0.0040924	565.803	35.648	0.17124	35.488	35.42	35.592	-0.15997					38	16	3	0	0	0	0.0087783	1	27358	105.14	63.736	1
AAYVLFYQR	9	Unmodified	_AAYVLFYQR_			0	0	0	Q9Y4E8;P51784;Q13107	Q9Y4E8;P51784	Q9Y4E8	USP15;USP11;USP4	Ubiquitin carboxyl-terminal hydrolase 15;Ubiquitin carboxyl-terminal hydrolase 11;Ubiquitin carboxyl-terminal hydrolase 4	MULTI-MSMS	FU20160603-08	565.808	2	565.803	1129.59	81105.6	7.4041	0.0041893	0.017996	1.02e-05	7.4221	0.0041994	565.803	35.753	0.16719	35.569	35.476	35.643	-0.18402					43	17	4	0	0	0	0.0095646	1	24806	103.74	57.387	1
AAYVLFYQR	9	Unmodified	_AAYVLFYQR_			0	0	0	Q9Y4E8;P51784;Q13107	Q9Y4E8;P51784	Q9Y4E8	USP15;USP11;USP4	Ubiquitin carboxyl-terminal hydrolase 15;Ubiquitin carboxyl-terminal hydrolase 11;Ubiquitin carboxyl-terminal hydrolase 4	MULTI-MSMS	FU20160603-18	565.808	2	565.803	1129.59	80982.7	7.9561	0.0045016	0.3268	0.0001849	8.2829	0.0046865	565.804	35.669	0.13846	35.533	35.459	35.597	-0.13636					37	14	4	0	0	0	0.014903	1	25457	85.161	54.337	1
AAYVLFYQR	9	Unmodified	_AAYVLFYQR_			0	0	0	Q9Y4E8;P51784;Q13107	Q9Y4E8;P51784	Q9Y4E8	USP15;USP11;USP4	Ubiquitin carboxyl-terminal hydrolase 15;Ubiquitin carboxyl-terminal hydrolase 11;Ubiquitin carboxyl-terminal hydrolase 4	MULTI-MSMS	FU20160603-20	565.808	2	565.803	1129.59	80163.5	7.7842	0.0044043	0.43852	0.00024812	8.2227	0.0046524	565.804	35.678	0.13968	35.489	35.416	35.555	-0.18867					40	15	3	0	0	0	0.0013548	1	24549	122.18	105.5	1
AAYVLFYQR	9	Unmodified	_AAYVLFYQR_			0	0	0	Q9Y4E8;P51784;Q13107	Q9Y4E8;P51784	Q9Y4E8	USP15;USP11;USP4	Ubiquitin carboxyl-terminal hydrolase 15;Ubiquitin carboxyl-terminal hydrolase 11;Ubiquitin carboxyl-terminal hydrolase 4	MULTI-MSMS	FU20160603-22	565.808	2	565.803	1129.59	81435.4	7.3509	0.0041591	-0.43066	-0.00024367	6.9202	0.0039155	565.803	35.792	0.17771	35.5	35.424	35.601	-0.29115					39	18	4	0	0	0	0.0060101	1	26364	110.12	76.033	1
AAYVLFYQR	9	Unmodified	_AAYVLFYQR_			0	0	0	Q9Y4E8;P51784;Q13107	Q9Y4E8;P51784	Q9Y4E8	USP15;USP11;USP4	Ubiquitin carboxyl-terminal hydrolase 15;Ubiquitin carboxyl-terminal hydrolase 11;Ubiquitin carboxyl-terminal hydrolase 4	MULTI-MSMS	FU20160603-24	565.807	2	565.803	1129.59	80523.1	7.5845	0.0042913	0.29805	0.00016864	7.8826	0.00446	565.803	35.793	0.1748	35.483	35.389	35.564	-0.31038					46	19	3	0	0	0	0.065351	1	23257	68.224	44.47	1
AAYVLFYQR	9	Unmodified	_AAYVLFYQR_			0	0	0	Q9Y4E8;P51784;Q13107	Q9Y4E8;P51784	Q9Y4E8	USP15;USP11;USP4	Ubiquitin carboxyl-terminal hydrolase 15;Ubiquitin carboxyl-terminal hydrolase 11;Ubiquitin carboxyl-terminal hydrolase 4	MULTI-MSMS	FU20160603-26	565.807	2	565.803	1129.59	80593.9	7.1282	0.0040332	0.36007	0.00020373	7.4883	0.0042369	565.804	35.8	0.17478	35.56	35.457	35.632	-0.23959					46	19	3	0	0	0	0.0029284	1	25926	143.61	92.334	1
AAYVLFYQR	9	Unmodified	_AAYVLFYQR_			0	0	0	Q9Y4E8;P51784;Q13107	Q9Y4E8;P51784	Q9Y4E8	USP15;USP11;USP4	Ubiquitin carboxyl-terminal hydrolase 15;Ubiquitin carboxyl-terminal hydrolase 11;Ubiquitin carboxyl-terminal hydrolase 4	MULTI-MSMS	FU20160603-28	565.808	2	565.803	1129.59	80596.7	7.6454	0.0043258	-0.19711	-0.00011152	7.4483	0.0042143	565.803	35.851	0.1545	35.498	35.412	35.566	-0.35356					43	18	3	0	0	0	0.013675	1	21525	87.696	59.783	1
AAYVLFYQR	9	Unmodified	_AAYVLFYQR_			0	0	0	Q9Y4E8;P51784;Q13107	Q9Y4E8;P51784	Q9Y4E8	USP15;USP11;USP4	Ubiquitin carboxyl-terminal hydrolase 15;Ubiquitin carboxyl-terminal hydrolase 11;Ubiquitin carboxyl-terminal hydrolase 4	MULTI-MSMS	FU20160603-32	565.808	2	565.803	1129.59	81501.8	7.4265	0.004202	0.22504	0.00012733	7.6516	0.0043293	565.803	35.731	0.19786	35.477	35.392	35.589	-0.25365					49	21	3	0	0	0	0.0095117	1	24473	103.83	69.078	1
AAYVLFYQR	9	Unmodified	_AAYVLFYQR_			0	0	0	Q9Y4E8;P51784;Q13107	Q9Y4E8;P51784	Q9Y4E8	USP15;USP11;USP4	Ubiquitin carboxyl-terminal hydrolase 15;Ubiquitin carboxyl-terminal hydrolase 11;Ubiquitin carboxyl-terminal hydrolase 4	MULTI-MSMS	FU20160603-34	565.808	2	565.803	1129.59	81696.9	7.4883	0.0042369	0.4206	0.00023798	7.9089	0.0044749	565.804	35.822	0.22233	35.573	35.458	35.68	-0.24907					53	24	3	0	0	0	0.012245	1	23447	93.429	58.655	1
[truncated: 64,450 more rows]
[truncated: 11 more columns]
